# Supplementary material for: De-etiolation-induced protein 1 (DEIP1) mediates assembly of the cytochrome b6f complex in Arabidopsis
Source: Nat Commun. 2022 Jul 13;13:4045. doi: 10.1038/s41467-022-31758-7 (PMC9279372; doi:10.1038/s41467-022-31758-7)
Supplement: Supplementary file 4 — Supplementary Data 1 [file 41467_2022_31758_MOESM4_ESM.xlsx]

## Sheet: bcg1.1 dataset
Supplemental Dataset 1. Data from array-based ribosome profiling experiments. Total RNA and ribosome footprints that derive from wild-type (WT) plants were labeled with Cy5 and the signals were detected at 635 nm. RNA and ribosome footprints that derive from mutant plants were labeled with Cy3 and the signals were detected at 532 nm. For details see Methods section.
Array features							RNA																		Ribosome footprints
							Replicate 1						Replicate 2						Replicate 3						Replicate 1						Replicate 2						Replicate 3
Probe name	Strand	Probe sequence	Probe position1	Probe length [nt]	Probe GC content [%]	Probe within ORF2	Probe counts3	Median (F635 Median - B635)4	Normalized ORF Median("F635 Median - B635")5	Probe counts3	Median (F532 Median - B532)4	Normalized ORF Median("F532 Median - B532")5	Probe counts3	Median (F635 Median - B635)4	Normalized ORF Median("F635 Median - B635")5	Probe counts3	Median (F532 Median - B532)4	Normalized ORF Median("F532 Median - B532")5	Probe counts3	Median (F635 Median - B635)4	Normalized ORF Median("F635 Median - B635")5	Probe counts3	Median (F532 Median - B532)4	Normalized ORF Median("F532 Median - B532")5	Probe counts3	Median (F635 Median - B635)4	Normalized ORF Median("F635 Median - B635")5	Probe counts3	Median (F532 Median - B532)4	Normalized ORF Median("F532 Median - B532")5	Probe counts3	Median (F635 Median - B635)4	Normalized ORF Median("F635 Median - B635")5	Probe counts3	Median (F532 Median - B532)4	Normalized ORF Median("F532 Median - B532")5	Probe counts3	Median (F635 Median - B635)4	Normalized ORF Median("F635 Median - B635")5	Probe counts3	Median (F532 Median - B532)4	Normalized ORF Median("F532 Median - B532")5
trnH-GUG-1	-	ggcgaacgacgggaattgaacccgcgatggtgaattcacaatccactgcc	29	50	56	no	4	934		4	2578		4	1200.5		4	2746.5		4	1077.5		4	2489		4	3652		4	2603.5		4	2330		4	5018.5		4	5362.5		4	3660.5
trnH-GUG-2	-	gcgatggtgaattcacaatccactgccttaatccacttggctacatccgc	52	50	50	no	4	436.5		4	1412.5		3	714		3	1738		4	448.5		4	1225.5		4	38462.5		4	9982		4	16838		4	20712		4	34286.5		4	11671				Correlations6
psbA_0	-	ccctacgctactatctattcttttttgtattgtctaaaaaaaaaaaaaaa	102	50	24	no	4	980		4	2909.5		4	1208.5		4	2595		4	1018.5		4	2466		4	669		4	1233.5		4	561		4	1042		4	642		4	1251
psbA_30	-	tgtctaaaaaaaaaaaaaaatacaaatttcaataaaaaataaaaaaaggt	132	50	12	no	4	630		4	1973.5		4	854.5		4	1591.5		4	802		4	1626.5		4	107		4	324.5		4	152		4	316		4	139.5		4	395				r-values
psbA_60	-	aataaaaaataaaaaaaggtagcaaattccaccttattttttttctaata	162	50	18	no	4	543		4	1541.5		3	379		3	1104		4	723		4	1665.5		4	161.5		4	457.5		3	214		3	407		4	178.5		4	479
psbA_90	-	accttattttttttctaataaaaaatatatagtaattttttattatttat	192	50	8	no	4	634		4	1971.5		4	976		4	2574		3	1947		3	4665		4	0		4	0		4	0		4	0		4	43.5		4	132.5				RNA
psbA_120	-	agtaattttttattatttattattattatttattattaatataataaata	222	50	2	no	4	235.5		4	738		4	296		4	708		4	265		4	697		4	0		4	110		4	0		4	116.5		4	45.5		4	152
psbA_150	-	tattattaatataataaataaagtaaaatatgatactctataaaaatttg	252	50	10	no	4	412		4	1542		4	573.5		4	1909.5		4	608		4	1952		4	0		4	159		4	0		4	158		4	59		4	201.5					WT-1	WT-2	WT-3	bcg1.1-1
psbA_180	-	tgatactctataaaaatttgctcatttttatagaaaaaaacgagtaatat	282	50	20	no	4	355.5		4	1090		4	457.5		4	986		4	399		4	938.5		4	0		4	133		4	0		4	144.5		4	62.5		4	195.5				WT-1	1	0.982925	0.967432	0.90876
psbA_210	-	tagaaaaaaacgagtaatataagccctctttcttatttaaagaaggctta	312	50	28	no	4	352		4	1141		4	378		4	1033.5		3	284		3	676		4	11485.5		4	22051		4	15924.5		4	16276		4	11431		4	15633.5				WT-2	0.982925	1	0.980017	0.920767
psbA_240	-	tcttatttaaagaaggcttatattgctcgttttttactaaactagatcta	342	50	26	no	3	2227		3	8625		4	2410.5		4	5268.5		4	2115.5		4	5317		4	672		4	1140.5		4	802.5		4	986		4	557		4	826				WT-3	0.967432	0.980017	1	0.890944
psbA_270	-	tttttactaaactagatctagactaacactaacgaattatccatttgtag	372	50	28	no	4	716.5		4	2204.5		4	1472		4	3100		4	1248.5		4	2943		4	7431.5		4	5702		4	4695		4	6387		4	7779		4	5431				bcg1.1-1	0.90876	0.920767	0.890944	1
psbA_300	-	aacgaattatccatttgtagatggagcctcaacagcagctaggtctagag	402	50	44	yes	4	524.5	1859.4	4	1504.5	1980.67	4	825	2452.84	4	1682.5	2270.5	4	763.5	2298.56	4	1578.5	2134.01	4	10249.5	12872.5	4	13960.5	8954.13	4	13006	14566.8	4	14693.5	10007.4	4	12727	15593.8	4	16821.5	10662.6			bcg1.1-2	0.889022	0.925266	0.892165	0.97816
psbA_330	-	aacagcagctaggtctagagggaagttgtgagcattacgttcatgcataa	432	50	44	yes	4	454	1609.47	4	1267	1668	4	446.5	1327.51	4	1254	1692.25	4	498	1499.26	4	1264.5	1709.51	4	3191	4007.62	4	4677	2999.78	4	4011	4492.35	4	5116.5	3484.72	4	3061	3750.5	4	4280	2712.96			bcg1.1-3	0.906415	0.938654	0.93243	0.966337
psbA_360	-	agcattacgttcatgcataacttccataccaaggttagcacggttaataa	462	50	38	yes	4	460.5	1632.51	4	1758.5	2315.06	4	719.5	2139.17	4	1685.5	2274.55	4	584.5	1759.67	4	1577	2131.98	4	43799	55007.7	4	29101.5	18665.4	4	46195	51738.8	4	29388.5	20015.8	4	43502	53301	4	33310.5	21114.5
psbA_390	-	aaggttagcacggttaataatatcagcccaagtattaataacacgtcctt	492	50	36	yes	4	646.5	2291.9	4	2125.5	2798.22	4	1215	3612.36	4	2461.5	3321.75	4	1061	3194.21	4	2494.5	3372.37	4	24248.5	30454	4	26041.5	16702.8	4	31634	35430.3	4	25656.5	17474	4	23246	28482.3	4	25943.5	16444.8			Ribosome profile
psbA_420	-	agtattaataacacgtccttgactatcaactactgattggttgaaattga	522	50	32	yes	4	796.5	2823.67	4	2487	3274.13	4	1043.5	3102.47	4	2544.5	3433.76	4	1157	3483.22	4	2830	3825.94	4	39726.5	49893	4	25843	16575.5	4	47200	52864.4	4	32662.5	22245.6	4	46056	56430.3	4	31084	19703.2
psbA_450	-	tactgattggttgaaattgaaaccatttaggttgaaagccatagtactaa	552	50	32	yes	4	344.5	1221.28	4	1197.5	1576.51	4	429.5	1276.96	4	1012.5	1366.35	4	397	1195.19	4	1088	1470.89	4	1259.5	1581.82	4	2287	1466.86	4	1681.5	1883.29	4	2091	1424.13	4	1074.5	1316.54	4	1966.5	1246.5				WT-1	WT-2	WT-3	bcg1.1-1
psbA_480	-	gttgaaagccatagtactaatacctaaagcagtaaaccaaatacctacta	582	50	34	yes	4	358	1269.14	4	1152.5	1517.27	4	354.5	1053.98	4	926	1249.62	4	475.5	1431.52	4	1054.5	1425.6	4	29729	37337	4	17525	11240.4	4	25045.5	28051.2	4	24762	16864.8	4	26910.5	32972.2	4	17760.5	11257.8			WT-1	1	0.986093	0.987296	0.891454
psbA_510	-	agtaaaccaaatacctactaccggccaagccgctaagaagaaatgtaaag	612	50	42	yes	4	234.5	831.324	4	812.5	1069.66	4	343	1019.79	4	815.5	1100.5	4	327	984.454	4	842.5	1139	4	30276	38024	4	32456	20817	4	37134	41590.4	4	31182	21237.3	4	32833.5	40229.4	4	34265.5	21719.9			WT-2	0.986093	1	0.99073	0.909902
psbA_540	-	cgctaagaagaaatgtaaagaacgagaattgttgaaactagcatattgga	642	50	34	yes	4	151.5	537.081	4	489.5	644.426	4	165	490.568	4	428.5	578.253	4	185.5	558.459	4	488.5	660.415	4	590.5	741.616	4	1019	653.577	3	649	726.885	3	949	646.34	4	592	725.351	4	1102.5	698.841			WT-3	0.987296	0.99073	1	0.886294
psbA_570	-	gttgaaactagcatattggaaaatcaatcggccaaaataaccgtgagcag	672	50	40	yes	4	5651.5	20035.1	4	18953.5	24952.3	4	5841.5	17367.6	4	17055.5	23016.1	4	4804.5	14464.2	4	18109	24482	4	8977	11274.3	4	11701	7504.91	4	10648	11925.9	4	10621.5	7234.04	4	9411.5	11531.5	4	11764.5	7457.16			bcg1.1-1	0.891454	0.909902	0.886294	1
psbA_600	-	gccaaaataaccgtgagcagctacaatgttgtaagtttcttcttcttgcc	702	50	42	yes	4	599	2123.51	4	1886	2482.92	4	771.5	2293.78	4	2006	2707.06	4	762	2294.05	4	2075.5	2805.92	4	23935.5	30060.9	4	22629	14514	4	25246	28275.7	4	24700	16822.6	4	23259.5	28498.8	4	22628	14343.2			bcg1.1-2	0.907595	0.927737	0.910791	0.988712
psbA_630	-	gtaagtttcttcttcttgcccgaatctgtaaccttcattagcagattcat	732	50	38	yes	4	1708.5	6056.79	4	5059	6660.17	4	2387	7096.88	4	5433.5	7332.41	4	2138	6436.58	4	5548	7500.47	4	59579.5	74826.6	4	24342.5	15613	4	59386.5	66513.4	4	25198.5	17162.1	4	57585.5	70556.9	4	30081	19067.4			bcg1.1-3	0.909335	0.931696	0.916859	0.986579
psbA_660	-	accttcattagcagattcattttctgtggtttccctgatcaaactagaag	762	50	38	yes	4	291.5	1033.39	4	864	1137.46	4	349	1037.63	4	984.5	1328.57	4	348.5	1049.18	4	958.5	1295.82	4	44666.5	56097.2	4	31178.5	19997.6	4	46383	51949.4	4	26558.5	18088.3	4	39418	48297.1	4	35907.5	22760.7			6 Pearson's correlation r-values and p-values calculated based on normalized signal intensities for probes which are located in protein-coding regions (columns J, M, P, S, V, Y, AB, AE, AH, AK, AN, AQ). Pearson’s r-values and p-values are given in nEm non-superscript format for n*10^m.
psbA_690	-	ttccctgatcaaactagaagttaccaaggaaccatgcatagcactaaaaa	792	50	38	yes	4	340.5	1207.1	4	981	1291.49	4	389	1156.55	4	851.5	1149.08	4	360.5	1085.31	4	856	1157.25	4	14767	18546.1	4	19353.5	12413.2	4	16065.5	17993.5	4	17987	12250.5	4	14182.5	17377.2	4	18689.5	11846.7
psbA_720	-	accatgcatagcactaaaaagggagccgccgaatacaccagctacaccta	822	50	50	yes	4	1222.5	4333.87	4	3810	5015.86	4	1521	4522.14	4	4349	5868.9	4	1557.5	4688.95	4	4170.5	5638.2	4	8961.5	11254.9	4	14253	9141.74	4	9998	11197.8	4	13977.5	9519.73	4	8700.5	10660.3	4	13752.5	8717.29
psbA_750	-	gaatacaccagctacacctaacatgtgaaatgggtgcataagaatgttgt	852	50	40	yes	4	941.5	3337.7	4	3256	4286.52	4	1145.5	3405.73	4	2853.5	3850.75	4	1037.5	3123.46	4	2471.5	3341.28	4	21118	26522.4	4	22813.5	14632.4	4	20052	22458.4	4	21649.5	14744.9	4	16996.5	20825	4	20578	13043.8
psbA_780	-	tgggtgcataagaatgttgtgctcagcctggaatacaatcataaagttga	882	50	40	yes	4	1555.5	5514.39	4	5004.5	6588.42	4	1581.5	4702.02	4	4418	5962.01	4	1564	4708.52	4	4200	5678.08	4	20384.5	25601.2	4	23980	15380.5	4	21043.5	23568.9	4	20681.5	14085.7	4	18312.5	22437.5	4	21690	13748.6			Summarized data7
psbA_810	-	gaatacaatcataaagttgaaagtaccagagattcctagaggcataccat	912	50	36	yes	4	880.5	3121.45	4	3160	4160.14	4	1504.5	4473.09	4	4063	5482.95	4	1447.5	4357.79	4	3766.5	5092.02	4	6299	7910.99	4	7185	4608.39	4	5432	6083.89	4	7899	5379.81	4	4819	5904.5	4	6354	4027.61				ORF average
psbA_840	-	gattcctagaggcataccatcagaaaaacttccctgaccaattggataga	942	50	42	yes	4	550.5	1951.57	4	1875	2468.44	4	807	2399.32	4	1800	2429.07	4	756	2275.98	4	1885.5	2549.05	4	32876	41289.4	4	32634	20931.1	4	44262	49573.8	4	30902.5	21046.9	4	40122	49159.7	4	37146	23545.7				RNA
psbA_870	-	tccctgaccaattggatagatcaagaaaacagcagtcgcagctgcaacag	972	50	48	yes	4	379.5	1345.36	4	978	1287.54	4	388	1153.58	4	1079.5	1456.77	4	394.5	1187.67	4	1080	1460.08	4	7603.5	9549.33	4	12974.5	8321.72	4	9648	10805.8	4	11509	7838.5	4	6348	7777.91	4	12066.5	7648.59			Gene	WT-1	WT-2	WT-3	Average
psbA_900	-	agcagtcgcagctgcaacaggagctgaatatgcaacagcaatccaaggac	1002	50	52	yes	4	2231.5	7910.87	4	5535.5	7287.48	4	2866	8521.02	4	6893.5	9302.66	4	2316.5	6973.97	4	5530	7476.14	4	8528.5	10711.1	4	9332.5	5985.78	4	7868.5	8812.79	4	14848	10112.6	4	11906	14587.9	4	12804.5	8116.38
psbA_930	-	tgcaacagcaatccaaggacgcatacccagacggaaactaagttcccact	1032	50	50	yes	4	242	857.912	4	713.5	939.322	4	472.5	1404.81	4	901	1215.88	4	415.5	1250.89	4	896.5	1212	4	21739.5	27302.9	4	25513	16363.8	4	23046	25811.7	4	27698.5	18864.8	4	22221	27226.4	4	27127.5	17195.3			rbcL	4202.96	4144.93	4196.13	4181.34
psbA_960	-	acggaaactaagttcccactcacgacccatataacaagctacaccaagta	1062	50	44	yes	3	1071	3796.79	3	3427	4511.64	4	1077	3202.07	4	2744.5	3703.66	4	873.5	2629.73	4	2361	3191.89	4	38285	48082.6	4	31864	20437.3	4	40858	45761.3	4	32338.5	22025	4	41005	50241.6	4	37090.5	23510.5			psbA	3810.62	3997.17	3833.22	3880.34
psbA_990	-	ataacaagctacaccaagtaaaaagtgtagaacaattagttcataaggac	1092	50	32	yes	4	316	1120.25	4	1209	1591.65	4	636.5	1892.4	4	1515.5	2045.14	4	651	1959.88	4	1477.5	1997.47	4	3883.5	4877.34	4	6721.5	4311.11	4	5142.5	5759.64	4	7395.5	5036.89	4	4966	6084.61	4	7225	4579.71			psbB	5640.66	5129.22	4903.38	5224.42
psbA_1020	-	aacaattagttcataaggaccgccgttgtatagccattcatcaacggatg	1122	50	42	yes	4	312.5	1107.84	4	1178	1550.84	4	496	1474.68	4	1425	1923.01	4	458.5	1380.34	4	1377	1861.6	4	28332.5	35583.1	4	31675.5	20316.4	4	35989	40308	4	28826.5	19633	4	31503.5	38599.8	4	32818	20802.3			psbC	4802.54	4775.34	4572.05	4716.64
psbA_1050	-	tagccattcatcaacggatgcagcttcccagattgggtaaaaatgcaatc	1152	50	44	yes	4	279.5	990.853	4	940	1237.51	4	397	1180.34	4	881.5	1189.57	4	350.5	1055.2	4	890.5	1203.89	4	38086.5	47833.3	4	29939.5	19202.9	4	38607	43240.2	4	32842.5	22368.2	4	39117	47928.3	4	34925.5	22138.2			psbD	5808.73	5466.5	5392.86	5556.03
psbA_1080	-	gattgggtaaaaatgcaatccaatagctgcagaagtaggaataatggcac	1182	50	40	yes	4	483.5	1714.05	4	1413.5	1860.87	4	741	2203.1	4	1392.5	1879.15	4	575.5	1732.58	4	1273.5	1721.67	4	3361.5	4221.75	4	5911.5	3791.58	3	4849	5430.92	3	6043	4115.74	4	3943	4831.18	4	6729.5	4265.63			psbE	1595.73	1639.69	1602.94	1612.79
psbA_1110	-	agaagtaggaataatggcaccggaaataatattgtttccgtaaagaagag	1212	50	36	yes	4	519	1839.9	4	1650.5	2172.88	4	577.5	1716.99	4	1740	2348.1	4	584.5	1759.67	4	1656	2238.79	4	2483.5	3119.06	4	5947.5	3814.67	4	5435.5	6087.81	4	7879.5	5366.53	4	4179.5	5120.95	4	7309.5	4633.27			psbF	1935.18	1947.78	2243.24	2042.07
psbA_1140	-	attgtttccgtaaagaagagatccagaaacaggttcacgaataccatcaa	1242	50	38	yes	4	7252	25709	4	17625.5	23204	4	9535	28348.9	4	19313.5	26063.2	4	9457	28470.9	4	20738.5	28036.9	4	6030.5	7573.78	4	7707.5	4943.52	4	8806	9862.79	4	11813	8045.54	4	8128.5	9959.48	4	9236.5	5854.74			psbH	1976.83	2227.81	2962.02	2388.89
psbA_1170	-	aggttcacgaataccatcaatatctactggaggagcagcaatgaatgcga	1272	50	44	yes	4	1100.5	3901.37	4	3295	4337.87	4	1194.5	3551.41	4	3114	4202.29	4	1361.5	4098.88	4	3751.5	5071.74	4	26185.5	32886.7	4	18983	12175.5	4	24941	27934.1	4	28314.5	19284.3	4	23904	29288.5	4	20178	12790.2			psbI	1015.08	1042.58	1029.61	1029.09
psbA_1200	-	aggagcagcaatgaatgcgataataaaaacagaagttgcggtcaataagg	1302	50	40	yes	4	143.5	508.721	4	440.5	579.918	4	180	535.165	4	450	607.267	4	174.5	525.343	4	499	674.61	4	978.5	1228.91	4	2049	1314.21	4	1763.5	1975.13	4	2615.5	1781.35	4	1536.5	1882.6	4	2906	1842.02			psbJ	1987.02	2367.36	2310.61	2221.66
psbA_1230	-	agaagttgcggtcaataaggtagggatcatcaaaacaccaaaccatccaa	1332	50	42	yes	4	672	2382.3	4	2136	2812.04	4	629	1870.1	4	2121.5	2862.93	4	667.5	2009.55	4	2093	2829.58	4	12155.5	15266.2	4	16198	10389.2	4	15012	16813.6	4	16412	11177.8	4	13673	16752.9	4	17766	11261.3			psbK	2759.26	2883.2	2835.2	2825.89
psbA_1260	-	caaaacaccaaaccatccaatgtaaagacggttttcagtgctagttatcc	1362	50	40	yes	4	2432	8621.66	4	7343	9667.06	4	2850	8473.45	4	6351	8570.56	4	2742	8254.96	4	6471	8748.3	4	14987.5	18823	4	22191.5	14233.4	4	19850.5	22232.7	4	20498	13960.7	4	15659.5	19186.9	4	20858	13221.3			psbL	3498.12	3549.93	3440.32	3496.12
psbA_1290	-	gttttcagtgctagttatccagttacagaagcgaccccataggctttcgc	1392	50	48	yes	4	612	2169.6	4	2102.5	2767.94	4	992	2949.35	4	1878	2534.33	4	865	2604.14	4	2000	2703.85	4	25148.5	31584.3	4	27980	17946.1	4	30974	34691.1	4	26865	18297.1	4	25942.5	31786.2	4	28268.5	17918.5			psbM	603.847	704.634	733.072	680.518
psbA_1320	-	gcgaccccataggctttcgctttcgcgtctctctaaaattgcagtcatgg	1422	50	52	yes	4	1863	6604.5	4	6114.5	8049.74	4	2184	6493.34	4	5804	7832.4	4	2451.5	7380.39	4	6389.5	8638.12	4	54058.5	67892.8	4	23190	14873.8	4	49812.5	55790.4	4	31287	21308.8	4	57184	70064.9	4	31608	20035.3			psbT	2480.38	2606.45	2784.77	2623.87
psbA_1350	-	ctctaaaattgcagtcatggtaaaatccttggtttatttaataatcaggg	1452	50	32	no	4	2314.5		4	5881		4	2635.5		4	5343.5		4	2182		4	4796.5		4	20268		4	32860		4	27656		4	22578		4	18954.5		4	26193.5				psbZ	1915.24	2075.99	1968.66	1986.63
psbA_1380	-	ggtttatttaataatcagggactcccaagcgcacaaattctctaagtaga	1482	50	38	no	4	374		4	1559.5		4	543.5		4	1528.5		4	549.5		4	1484		4	17323		4	16911.5		4	15344.5		4	25990		4	22685.5		4	19258				petA	6684.1	5979.96	6127.29	6263.78
psbA_1410	-	gcacaaattctctaagtagataattgagagcttgttatgaaacagtataa	1512	50	30	no	4	997.5		4	3260		4	1190.5		4	2554		4	1131.5		4	2695		4	10255		4	3981.5		4	2935		4	4105		4	6887		4	3653.5				petB	5419.52	5115.61	5164.82	5233.31
psbA_1440	-	cttgttatgaaacagtataacatgacttatatagccatgtcaaccaatgt	1542	50	32	no	4	988.5		4	3081		4	1088.5		4	2192.5		4	980.5		4	2127.5		4	0		4	191.5		4	0		4	189		4	90		4	250.5				petD	7204.04	7008.39	6594.55	6935.66
psbA_1470	-	atagccatgtcaaccaatgtaaaatggataagatccttttagtttagatt	1572	50	30	no	4	5249		4	12642		4	6011		4	11072.5		4	4885		4	9906.5		4	375		4	667		4	245		4	597		4	385.5		4	641.5				petG	1730	1674.25	1699.46	1701.24
psbA_1500	-	agatccttttagtttagattcataaaaaattttttgtaatcgatgaaata	1602	50	20	no	4	421.5		4	1159.5		4	426		4	914		4	419		4	966.5		4	0		4	220		4	101		4	228.5		4	108		4	312				petL	4093.25	4252.7	3931.04	4092.33
psbA_1530	-	tttttgtaatcgatgaaataaattagaagcgaatccacatacatagaaat	1632	50	26	no	4	287		4	929.5		4	350		4	841		4	405.5		4	995		4	0		4	203.5		4	0		4	196.5		4	92.5		4	248.5				petN	27574.9	25888.6	24364	25942.5
psbA_1560	-	gaatccacatacatagaaatagaattgctctaggaatattttttccaaat	1662	50	28	no	4	572		4	1633.5		4	916		4	2281.5		4	1191		4	2813.5		4	189.5		4	301		4	173		4	327		4	196		4	362.5				psaA	4215.04	4259.76	4183.24	4219.34
psbA_1590	-	taggaatattttttccaaatcatatgaatacgattgaatacgatccgtag	1692	50	30	no	4	725.5		4	2781		4	1494		4	3801.5		4	1462		4	3758		4	0		4	187.5		4	0		4	199.5		4	97.5		4	246.5				psaB	2871.74	2903.54	2846.63	2873.97
trnK-UUU-Ex2	-	tgggttgcccgggactcgaacccggaactagtcgg	1734	35	66	no	4	226.5		4	1106		4	256		4	1063.5		4	304		4	1010.5		4	10532		4	4574		4	4386		4	10132.5		3	11652		3	5779				psaC	3069.61	2885.99	2652.87	2869.49
trnK-UUU-spliced	-	gggactcgaacccggaactagtcggttaaaagccgagtactctaccgttg	1749	50	54	no	4	1002.5		4	3399		4	1105		4	3197.5		4	1075.5		4	3093		4	1264		4	1049.5		4	586		4	1232		4	1504		4	1223				psaI	962.492	1052	1089.32	1034.6
trnK-ex1-ex2	-	cccggaactagtcggttaaaagccgagtac	1751	30	53	no	4	361		4	1099.5		4	472.5		4	1063.5		4	464.5		4	1109		4	0		4	233		4	0		4	230		4	110.5		4	294				psaJ	1483.62	1573.53	1476.68	1511.28
trnK-in-ex2	-	cccggaactagtcggatggagtagataatc	1752	30	50	no	4	224		4	810.5		4	285		4	663.5		4	237		4	572.5		4	0		4	218.5		4	0		4	218		4	98		4	278				ndhA	3602.39	3573.31	3486.8	3554.17
matK_0	-	atggagtagataatctccttgttaaaatgaaaaaaaaaaggtaaaaaacc	1777	50	26	no	4	296		4	939		4	573		4	1543.5		4	507		4	1338		4	0		4	261		4	107.5		4	257.5		4	119		4	329				ndhB	3662.83	3461.89	3545.09	3556.6
matK_30	-	aaaaaaaaaggtaaaaaacccctccccaaaccgtgcttgcatttttcatt	1807	50	36	no	4	936		4	2806.5		4	1070		4	2221		4	966.5		4	2064		4	7162.5		4	25782		4	10332.5		4	23043		4	9283.5		4	26249				ndhC	2437.69	3006.09	3171.75	2871.85
matK_60	-	ccgtgcttgcatttttcattgcacacagctttctctatgtatacatagaa	1837	50	38	no	3	215		3	679		4	218.5		4	491.5		3	270		3	632		4	1001		4	1455.5		4	760		4	1925.5		4	979.5		4	1835				ndhD	3817.72	3774.2	3684.19	3758.7
matK_90	-	ttctctatgtatacatagaaaactcaatttctttggttccttataaatag	1867	50	26	no	4	2140.5		4	6773.5		4	2412.5		4	5679.5		4	2417.5		4	5650.5		4	109.5		4	169		4	0		4	191.5		4	120.5		4	235.5				ndhE	1660.52	1671.5	1619.08	1650.37
matK_120	-	ctttggttccttataaataggactccaaattcaatactcagtaaatttaa	1897	50	28	no	4	783		4	2567.5		4	1352.5		4	3723.5		4	1476		4	4003.5		4	225		4	443		4	295.5		4	511		4	307.5		4	540.5				ndhF	4846.31	4560.55	5312.83	4906.56
matK_150	-	tcaatactcagtaaatttaatcgtagtcttactgtatgaacatttaataa	1927	50	24	no	4	385.5		4	1546		4	469		4	1661.5		4	663.5		4	1888.5		4	165		4	264.5		4	184		4	331		4	182.5		4	318.5				ndhG	3017.46	3429.52	3115.01	3187.33
matK_180	-	actgtatgaacatttaataatagaaataaagcacttttgataataaaaaa	1957	50	18	no	4	1965		4	5499		4	2092.5		4	4651		4	2073		4	5078		4	105		4	247.5		4	131		4	268		4	115		4	279.5				ndhH	2509.15	2579.66	2544.93	2544.58
matK_210	-	gcacttttgataataaaaaataattgattttttttgttatctctgcataa	1987	50	20	no	4	125.5		4	427.5		4	156.5		4	430		4	170.5		4	440.5		4	0		4	128.5		4	0		4	144.5		4	60.5		4	180				ndhI	4280.91	4169.39	4356.81	4269.04
matK_240	-	tttttgttatctctgcataaattttaataaatttcgatttcatttatggg	2017	50	22	no	4	290.5		4	1075		4	358.5		4	1005		4	363		4	944		3	159		3	314		4	184.5		4	342.5		4	201		4	371.5				ndhJ	2916.72	2759.72	2890.89	2855.78
matK_270	-	atttcgatttcatttatggggtctcagaacccaattattcatgattgacc	2047	50	36	no	4	308		4	1110.5		4	354		4	965		4	361		4	907.5		4	400		4	439		4	273.5		4	567		4	416		4	559.5				ndhK	3740.46	3235.87	3353.9	3443.41
matK_300	-	ccaattattcatgattgaccaaatcattaagataaagaatatccaaatac	2077	50	26	yes	4	117	414.776	4	648	853.092	4	149.5	444.484	4	610	823.184	4	220	662.324	4	605	817.914	4	186.5	234.228	4	363.5	233.145	4	184.5	206.642	4	412.5	280.944	4	167	204.617	4	406.5	257.668			atpA	3578.46	3575.84	3640.09	3598.13
matK_330	-	gataaagaatatccaaataccaaattcgcactcgatataatcttttagaa	2107	50	28	yes	4	195.5	693.065	4	605	796.482	4	225	668.956	4	521	703.081	4	208.5	627.702	4	517	698.945	4	867	1088.88	4	701	449.615	4	472	528.644	4	869.5	592.195	4	868	1063.52	4	851	539.423			atpB	5547.61	5110.2	5302.05	5319.95
matK_360	-	ctcgatataatcttttagaagcataataacttcttgggaagattaaagaa	2137	50	28	yes	4	328.5	1164.56	4	1010.5	1330.32	4	428	1272.5	4	961	1296.85	4	395.5	1190.68	4	948.5	1282.3	4	110	138.15	4	229.5	147.199	4	132	147.841	4	250.5	170.609	4	153.5	188.077	4	288	182.554			atpE	2746.43	2689.31	2535.97	2657.24
matK_390	-	ttcttgggaagattaaagaaagaacttggtcttcccccgtaaggaattct	2167	50	40	yes	4	146	517.583	4	517	680.63	4	194.5	578.276	4	493	665.295	4	198	596.091	4	513.5	694.213	4	1698.5	2133.17	4	6120.5	3925.63	4	2474	2770.9	4	5623.5	3830.03	4	2511	3076.61	4	7897.5	5005.98			atpF	5010.19	4959.57	4965.32	4978.36
matK_420	-	cttcccccgtaaggaattcttccaataaaccagagcccaacctttttaaa	2197	50	42	yes	4	185	655.842	4	588.5	774.76	4	231	686.795	4	526.5	710.503	4	200	602.112	4	519.5	702.324	4	31439	39484.6	4	55498.5	35596.2	4	31177	34918.5	4	45233	30807.1	4	29338.5	35947.1	4	54470	34526.9			atpH	2834.97	2903.08	2912.53	2883.53
matK_450	-	cagagcccaacctttttaaaaaagtgcgtacagtacttttgtgtttacga	2227	50	38	yes	4	227.5	806.508	4	800	1053.2	4	339.5	1009.38	4	792	1068.79	4	304.5	916.716	4	778	1051.8	4	606	761.083	4	1379.5	884.798	4	500	560.004	4	1286.5	876.203	4	611	748.63	4	1380	874.74			atpI	4763.04	5057.79	5508.24	5109.69
matK_480	-	cagtacttttgtgtttacgagccaaagttttaacacaacaaagacgaagt	2257	50	36	yes	4	596	2112.87	4	3507.5	4617.62	4	704	2093.09	4	2662.5	3593	4	805	2423.5	4	2324.5	3142.55	4	581	729.685	4	480.5	308.188	4	331.5	371.283	4	662	450.872	4	622	762.108	4	675	427.862			rpoA	8215.86	7711.65	7758.31	7895.27
matK_510	-	taacacaacaaagacgaagtatatattttattcgatacaaattctttttt	2287	50	22	yes	4	284	1006.81	4	757	996.59	4	409.5	1217.5	4	893	1205.09	4	392.5	1181.65	4	908	1227.55	4	125	156.989	4	207.5	133.089	4	111.5	124.881	4	233	158.691	4	121.5	148.868	4	266	168.609			rpoB	3389.39	3609.9	3495.84	3498.38
matK_540	-	ttcgatacaaattctttttttttgaagatccgctgtaataatgagaaata	2317	50	26	yes	4	2165.5	7676.89	4	9113	11997.3	4	1924.5	5721.81	4	5987.5	8080.03	4	1665	5012.59	4	4442.5	6005.92	4	394.5	495.458	4	406.5	260.725	4	289	323.682	4	556.5	379.018	4	412	504.805	4	574	363.841			rpoC1	3720.16	3671.27	3666.65	3686.02
matK_570	-	cgctgtaataatgagaaatatttctgcatatccgcacaaatcggttgaga	2347	50	38	yes	4	248	879.183	4	1474.5	1941.18	4	350	1040.6	4	1496	2018.83	4	543	1634.74	4	1469	1985.98	4	210	263.742	4	406	260.405	4	160.5	179.761	4	373.5	254.382	4	240.5	294.674	4	462.5	293.165			rpoC2	3887.53	3957.36	3855.31	3900.06
matK_600	-	tccgcacaaatcggttgagaatatcagaatctgatgaatccgtccaggtt	2377	50	44	yes	4	414	1467.67	4	1361	1791.76	4	539.5	1604.01	4	1251.5	1688.88	4	494.5	1488.72	4	1314.5	1777.1	4	485	609.118	4	951.5	610.283	4	424.5	475.444	4	699.5	476.412	4	456	558.716	4	697	441.807			rps2	3328.99	3923.64	3528.51	3593.71
matK_630	-	ctgatgaatccgtccaggttgctttactaatgggatgccctaatacatta	2407	50	42	yes	4	1297.5	4599.76	4	4107	5406.86	4	1849.5	5498.82	4	3964.5	5350.02	4	1677	5048.71	4	3935.5	5320.5	4	2286	2871.02	4	3408	2185.86	4	2224.5	2491.46	4	3828	2607.16	4	2767.5	3390.89	4	4411.5	2796.32			rps3	3738.62	4116.31	4076.51	3977.15
matK_660	-	tgggatgccctaatacattacaaaatttatctttagccaacgatccaata	2437	50	34	yes	3	359	1272.69	3	1194	1571.9	4	298.5	887.482	4	696.5	939.915	4	264.5	796.294	4	671	907.141	4	562	705.823	4	573.5	367.837	4	375.5	420.563	4	761.5	518.639	4	566	693.494	4	747	473.501			rps4	4349.21	4296.41	4070.58	4238.73
matK_690	-	ctttagccaacgatccaataatagaagaaattggaattttgctatccaat	2467	50	32	yes	4	596	2112.87	4	2188.5	2881.16	4	681.5	2026.19	4	1911	2578.86	4	784.5	2361.79	4	2143.5	2897.85	4	216	271.277	4	498	319.412	4	203.5	227.922	4	465.5	317.041	4	231	283.034	4	590.5	374.3			rps7	2883.05	3335.03	3737.05	3318.37
matK_720	-	ttggaattttgctatccaatttgattctaacattatctattagaaatgag	2497	50	26	yes	4	197	698.383	4	1435.5	1889.83	4	239	710.58	4	1207.5	1629.5	4	448	1348.73	4	1117.5	1510.77	4	235	295.139	4	265.5	170.289	4	142	159.041	4	264.5	180.144	4	236.5	289.773	4	312.5	198.084			rps8	2313.17	2580.68	2406.25	2433.37
matK_750	-	cattatctattagaaatgagttttctagcatttgactacgtaccactaaa	2527	50	30	yes	4	2403.5	8520.63	4	5720	7530.38	4	2720.5	8088.43	4	5150.5	6950.51	4	2514	7568.55	4	4903.5	6629.16	4	212	266.253	4	239.5	153.613	4	135.5	151.761	4	271.5	184.912	4	217.5	266.493	4	307.5	194.915			rps11	1903.21	2143.95	2046.21	2031.12
matK_780	-	tttgactacgtaccactaaagggtttaatcgcaaacttgacagataaccc	2557	50	40	yes	4	483.5	1714.05	4	1540.5	2028.07	4	659.5	1960.79	4	1607.5	2169.29	4	626	1884.61	4	1574	2127.93	4	778.5	977.728	4	812.5	521.13	4	550	616.005	4	887	604.114	4	909	1113.76	4	943	597.739			rps12	2254.78	2337.05	2228.74	2273.52
matK_810	-	gcaaacttgacagataacccagaaactctaaattatctttagataattga	2587	50	30	yes	4	1912	6778.21	4	5704.5	7509.97	4	2029	6032.5	4	5887.5	7945.08	4	2119	6379.38	4	5754.5	7779.64	4	429	538.787	4	615	394.455	4	384.5	430.643	4	698	475.391	4	469.5	575.257	4	718.5	455.435			rps14	2282.68	2689.5	2471.67	2481.29
matK_840	-	aattatctttagataattgatttatattgaccttttgcgattgaaaccat	2617	50	24	yes	4	277	981.99	4	765	1007.12	4	386	1147.63	4	815	1099.83	4	433	1303.57	4	988.5	1336.38	4	0	0	4	175.5	112.564	4	0	0	4	195	132.81	4	107	131.102	4	216.5	137.233			rps15	3922.84	3991.77	4059.24	3991.28
matK_870	-	ccttttgcgattgaaaccataccgaaaaataacattgccataaattaaca	2647	50	32	yes	4	392	1389.68	4	1103.5	1452.76	4	543.5	1615.9	4	1169.5	1578.22	4	535	1610.65	4	1218.5	1647.32	4	1515.5	1903.34	4	1287.5	825.79	4	1160	1299.21	4	1944.5	1324.35	4	1975	2419.88	4	1993.5	1263.62			rps16	5387.95	5246.6	4994.02	5209.52
matK_900	-	aacattgccataaattaacaaaataatatttccatttattcatcagaagc	2677	50	24	yes	4	204	723.199	4	652.5	859.016	4	240.5	715.04	4	617.5	833.306	4	239	719.524	4	653	882.806	4	186.5	234.228	4	265.5	170.289	4	144	161.281	4	307	209.09	4	213.5	261.592	4	343	217.417			rps18	13646.8	11795.8	11984.1	12475.6
matK_930	-	tccatttattcatcagaagcggcgtatcctttgttgccagaatgcatctt	2707	50	42	yes	4	235.5	834.869	4	817	1075.58	4	419	1245.75	4	975	1315.75	4	395	1189.17	4	1000.5	1352.6	4	766.5	962.657	4	767	491.946	4	681.5	763.286	4	1050	715.129	4	916	1122.33	4	1039	658.59			rps19	7320.42	8242.86	9424.56	8329.28
matK_960	-	ttgttgccagaatgcatcttccgtgatatctaacataatgtatgaaagga	2737	50	36	yes	4	507	1797.36	4	1670.5	2199.21	4	668	1986.06	4	1690	2280.63	4	731	2200.72	4	1771.5	2394.93	4	1329	1669.11	4	1385.5	888.646	4	988	1106.57	4	1697.5	1156.13	4	1695	2076.81	4	1869	1184.7			rpl2	5621.19	4973.48	5314.61	5303.09
matK_990	-	taacataatgtatgaaaggatccttgagcaaccctaggattgccggaaaa	2767	50	40	yes	4	1591	5640.24	4	6433	8469.04	4	1807	5372.46	4	4665	6295.34	4	1702.5	5125.48	4	4534.5	6130.3	4	259	325.281	4	449.5	288.305	4	288.5	323.122	4	514.5	350.413	4	333	408.01	4	592.5	375.568			rpl14	9226.25	8946.05	8675.44	8949.24
matK_1020	-	accctaggattgccggaaaattattaacaaaaactttgaaaaaatggtgt	2797	50	32	yes	4	823.5	2919.38	4	3675	4838.14	4	1173.5	3488.98	4	3362	4536.96	4	1036	3118.94	4	3115	4211.24	4	154.5	194.039	4	312.5	200.435	4	161.5	180.881	4	338.5	230.544	4	195	238.925	4	374.5	237.384			rpl16	2422.72	2693.96	2445.58	2520.75
matK_1050	-	aaactttgaaaaaatggtgtatttttccatagaatacaattcgctcaaaa	2827	50	26	yes	4	303.5	1075.94	4	1139	1499.49	4	343.5	1021.27	4	897.5	1211.16	4	296.5	892.632	4	884.5	1195.78	4	135.5	170.176	4	205.5	131.806	4	112	125.441	4	242	164.82	4	130	159.283	4	267.5	169.56			rpl20	2063.1	2179.56	2140.76	2127.8
matK_1080	-	agaatacaattcgctcaaaaaggacttcataagatgtcgatcgtaaatgc	2857	50	36	yes	4	186	659.387	4	624.5	822.154	4	268	796.801	4	598	806.991	4	248.5	748.125	4	653.5	883.482	4	333.5	418.847	4	421	270.025	4	291.5	326.482	4	520.5	354.5	4	447	547.689	4	540.5	342.606			rpl22	1747.07	1995.81	1954.42	1899.1
matK_1110	-	aagatgtcgatcgtaaatgcgaagaccgcttgcgtagaaaaaaaaagatg	2887	50	40	yes	4	307	1088.34	4	1213	1596.91	4	348.5	1036.14	4	896.5	1209.81	4	332	999.507	4	946	1278.92	4	407.5	511.784	4	503.5	322.94	4	312.5	350.003	4	576.5	392.64	4	414.5	507.868	4	614	389.196			rpl23	2383.29	2419.47	2256.58	2353.11
matK_1140	-	tgcgtagaaaaaaaaagatggattcgtattcacatacataagaattatat	2917	50	26	yes	4	434	1538.57	4	1275	1678.54	4	669	1989.03	4	1133.5	1529.64	4	530.5	1597.1	4	1082	1462.78	4	242	303.931	4	506	324.544	4	308	344.963	4	478.5	325.895	4	281	344.296	4	579.5	367.327			rpl32	4402.12	4278.1	3840.72	4173.65
matK_1170	-	cacatacataagaattatataagaacaagaaaaatcttggattcaaaatt	2947	50	22	yes	4	162	574.305	4	449.5	591.766	4	200.5	596.114	4	505.5	682.164	4	208	626.197	4	541.5	732.067	4	0	0	4	212.5	136.295	4	0	0	4	203	138.258	4	75	91.8941	4	239.5	151.812			rpl33	7439.67	6569.15	6813.9	6940.91
matK_1200	-	aaaatcttggattcaaaattgatttttttttaatataaaaattcttccaa	2977	50	16	yes	4	163.5	579.622	4	540	710.91	4	249.5	741.798	4	591.5	798.219	4	230	692.429	4	601.5	813.182	4	0	0	4	136.5	87.5498	4	0	0	4	151	102.842	4	64	78.4163	4	186	117.9			rpl36	1825.72	2141.16	2011.06	1992.64
matK_1230	-	taatataaaaattcttccaattacaatactcgtataaacagaaccgaaaa	3007	50	24	yes	4	153.5	544.171	4	487	641.135	4	199.5	593.141	4	478.5	645.727	3	211	635.229	3	537	725.983	4	437.5	549.462	4	793.5	508.943	4	433.5	485.524	4	865	589.13	4	542	664.088	4	890	564.144			accD	3760.4	4055.54	3811.68	3875.87
matK_1260	-	cgtataaacagaaccgaaaaaaatgcaaagaagaggcatcttttacccgg	3037	50	40	yes	4	1189.5	4216.89	4	3246.5	4274.02	4	1698	5048.39	4	3925.5	5297.39	4	1792.5	5396.43	4	4413.5	5966.71	4	186	233.6	4	372.5	238.918	4	195	218.402	4	316.5	215.56	4	191	234.024	4	394.5	250.062			ccsA	4412.03	4724.86	4512.74	4549.88
matK_1290	-	aagaggcatcttttacccggtaacgtagggtttgaaccaagatttctaga	3067	50	42	yes	4	205	726.744	4	660.5	869.548	4	300.5	893.428	4	690.5	931.818	4	327	984.454	4	819.5	1107.9	4	741	930.631	4	690	442.559	4	449	502.884	4	874	595.26	4	917.5	1124.17	4	951	602.81			clpP	3945.61	4604.72	5114.06	4554.79
matK_1320	-	tttgaaccaagatttctagatggatggggtaaggtattagtacatctaac	3097	50	36	yes	4	2683	9511.48	4	7972.5	10495.8	4	2539	7548.8	4	6809.5	9189.3	4	2415.5	7272.01	4	6406.5	8661.1	4	136.5	171.432	4	257.5	165.158	4	135.5	151.761	4	274	186.615	4	163	199.716	4	306.5	194.281			matK	2223.49	2288.55	2252.16	2254.73
matK_1350	-	aaggtattagtacatctaacacataattaaaatgtcctaatttgtcttct	3127	50	26	yes	4	325.5	1153.93	4	1049	1381.01	4	487	1447.92	4	854.5	1153.13	4	358	1077.78	4	794	1073.43	4	254.5	319.63	4	314	201.397	4	152.5	170.801	4	299	203.642	4	227	278.133	4	349	221.22			psbN	1572.25	2038.09	1888	1832.78
matK_1380	-	aatgtcctaatttgtcttctaaaaagggaaatattgaatgaattgattgt	3157	50	26	yes	4	635.5	2252.91	4	1746.5	2299.27	4	782	2324.99	4	1797	2425.02	4	831	2501.78	4	1901	2570.01	4	402.5	505.505	4	570.5	365.913	4	381	426.723	4	722	491.736	4	463	567.293	4	708	448.78			ycf1	3455.42	3597.42	3571.16	3541.33
matK_1410	-	atattgaatgaattgattgtaaattataagatttttttaattgttttcct	3187	50	16	yes	4	651.5	2309.63	4	1956	2575.07	3	1561	4641.07	3	3647	4921.56	3	1377	4145.54	3	3223	4357.25	4	0	0	4	144	92.3602	4	0	0	4	144	98.0748	4	62	75.9658	4	187.5	118.851			ycf2	3660.37	3742.59	3727.27	3710.08
matK_1440	-	atttttttaattgttttccttgaaaagaggatcctaatcttagggaaaat	3217	50	26	yes	4	547	1939.16	4	1731.5	2279.52	4	823.5	2448.38	4	2150	2901.39	4	954.5	2873.58	4	2519.5	3406.17	4	103	129.359	4	215	137.899	4	116	129.921	4	246.5	167.885	4	134.5	164.797	4	268	169.877			ycf3	6731.1	5734.4	6137.98	6201.16
matK_1470	-	atcctaatcttagggaaaatggaatttcgacaatcactgcaaataaaaca	3247	50	32	yes	4	2593	9192.42	4	7264.5	9563.71	4	2961	8803.46	4	7582.5	10232.5	4	2854.5	8593.65	4	7195.5	9727.77	4	210	263.742	4	315.5	202.359	4	188	210.562	4	315.5	214.879	4	207.5	254.24	4	360.5	228.51			ycf4	3852.3	4091.27	4711.37	4218.32
matK_1500	-	caatcactgcaaataaaacagatatcatttgataatagaaaagactggta	3277	50	28	yes	4	195.5	693.065	4	1427.5	1879.3	4	266	790.855	4	1220	1646.37	4	281.5	847.473	4	1116	1508.75	4	308.5	387.449	4	324	207.811	3	140	156.801	3	413	281.284	4	324	396.982	4	451.5	286.192			ycf10	2532.51	2904.18	2654.46	2697.05
matK_1530	-	gataatagaaaagactggtatgccccaaaaaggaattttggttcacatcc	3307	50	38	yes	4	1528	5416.9	4	3878.5	5106.04	4	1937	5758.97	4	4085.5	5513.31	4	1779	5355.79	4	3968	5364.43	4	237	297.651	4	631.5	405.038	4	280.5	314.162	4	740	503.996	4	313.5	384.117	4	961	609.149			7 Data were summarized to obtain average RNA and ribosome footprint abundances for each ORF as described in the methods. Values shown in bold were used for plots.
matK_1560	-	aggaattttggttcacatccttagtgggaataatcaaacgattctgttca	3337	50	36	yes	4	215	762.195	4	629.5	828.736	4	237	704.634	4	614	828.582	4	224	674.366	4	612	827.377	4	545	684.472	4	505	323.902	4	321.5	360.083	4	534.5	364.035	4	495	606.501	4	580.5	367.961			8 To calculate relative translation efficiencies for individual reading frames, relative ribosome profiling data (shown in columns CP-CR, CU-CW) were normalized to relative total RNA data (shown in columns CA-CC, CF-CH).
matK_1590	-	taatcaaacgattctgttcatacattcgcaaaattaagcgtttcgtaatt	3367	50	30	yes	4	154.5	547.717	4	484	637.186	4	226.5	673.416	4	558.5	753.686	4	234.5	705.977	4	603	815.21	4	578.5	726.545	4	523.5	335.768	4	408.5	457.523	4	696.5	474.369	4	737.5	903.625	4	684	433.567
matK_1620	-	aaattaagcgtttcgtaattagtgaactatattttttgtcataatccgca	3397	50	28	yes	4	203.5	721.426	4	620	816.23	4	200.5	596.114	4	528	712.527	4	209.5	630.713	4	584	789.523	4	176	221.041	4	258.5	165.799	4	167	187.041	4	314	213.858	4	189	231.573	4	332.5	210.762
matK_1650	-	attttttgtcataatccgcattttccaagaaaatatagcgatttctattt	3427	50	26	yes	3	291	1031.62	3	1029	1354.68	4	298.5	887.482	4	691.5	933.167	4	300	903.169	4	802	1084.24	4	995.5	1250.26	4	856.5	549.351	4	650	728.006	4	1160	790.047	4	1201.5	1472.14	4	1273	806.916
matK_1680	-	aaatatagcgatttctatttaatctatttaaaccatgatcataagcaagt	3457	50	24	yes	4	216	765.74	4	692	911.018	4	231.5	688.282	4	584	788.098	4	227.5	684.903	4	591.5	799.663	4	123	154.477	4	239.5	153.613	4	127	142.241	4	254	172.993	4	161.5	197.879	4	307.5	194.915			Summary correlations9
matK_1710	-	aaccatgatcataagcaagtacataaatatactcccgaaaaaaaagtgga	3487	50	32	yes	4	230	815.371	4	1421	1870.75	4	304	903.834	4	1022	1379.17	4	256.5	772.209	4	983.5	1329.62	4	897.5	1127.18	4	1199	769.027	4	717	803.046	4	1498	1020.25	4	1227	1503.39	4	1697.5	1075.99
matK_1740	-	actcccgaaaaaaaagtggatatagaaaactctgttgccgagccccatcg	3517	50	46	yes	4	341	1208.88	4	1022.5	1346.12	4	476.5	1416.7	4	1106	1492.53	4	392.5	1181.65	4	983.5	1329.62	2	592	743.5	2	1882.5	1207.42	4	546	611.525	4	1573.5	1071.67	4	570.5	699.008	4	1662.5	1053.81			r-values
matK_1770	-	tctgttgccgagccccatcgaactctaaatatccttgaaatttatccatt	3547	50	40	yes	4	1996.5	7077.77	4	5347.5	7039.98	4	2325	6912.55	4	5335	7199.49	4	2131	6415.51	4	5012.5	6776.52	4	7514.5	9437.56	4	16886	10830.5	4	7937	8889.51	4	16253.5	11069.9	4	8043	9854.72	4	17228.5	10920.6
matK_1800	-	atccttgaaatttatccatttggattgaaattcgatttgaactgaaggta	3577	50	30	yes	4	335.5	1189.38	4	1127.5	1484.35	4	445	1323.05	4	954.5	1288.08	4	463.5	1395.4	4	1079	1458.73	4	215	270.021	4	339.5	217.752	4	193	216.162	4	350.5	238.717	4	241	295.286	4	360	228.193			RNA
matK_1830	-	ttcgatttgaactgaaggtaaagtctttattttcttgagttctgaaatga	3607	50	30	yes	3	183	648.752	3	619	814.913	4	438.5	1303.72	4	1042.5	1406.84	4	503.5	1515.82	4	1361	1839.97	4	201.5	253.066	4	227.5	145.916	4	157	175.841	4	292	198.874	4	206.5	253.015	4	302	191.429
matK_1860	-	tttcttgagttctgaaatgacacatagtgcgatacagtcaaaataaggta	3637	50	34	no	4	637		4	2225.5		4	806		4	2073		4	787		4	2227.5		4	434		4	590		4	396		4	998.5		4	587.5		4	929.5					WT-1	WT-2	WT-3	bcg1.1-1
matK_1890	-	gatacagtcaaaataaggtattagactacgaaagctatagatatagatac	3667	50	30	no	4	171.5		4	589.5		4	202		4	481		3	247		3	593		4	269.5		4	473.5		4	232.5		4	605		4	276.5		4	608				WT-1	1	0.995094	0.989965	0.963143
matK_1920	-	aaagctatagatatagatacctcataaacaggtagactgctaaccggatt	3697	50	36	no	4	174.5		4	548.5		4	222		4	554.5		4	212		4	635		4	416.5		4	928		4	480.5		4	1920.5		4	595.5		4	1587.5				WT-2	0.995094	1	0.994848	0.970496
matK_1950	-	ggtagactgctaaccggattctctatctttaataggtttctgttcgttat	3727	50	38	no	4	379.5		4	1282.5		4	790.5		4	1419.5		4	635.5		4	1263.5		4	3492		4	6825.5		4	2736.5		4	10462		4	3705.5		4	9552.5				WT-3	0.989965	0.994848	1	0.96344
matK_1980	-	aataggtttctgttcgttatattatagaataacaaaacaagattattaga	3757	50	22	no	4	1299		4	3650.5		4	1417		4	3213		4	1281.5		4	3031.5		4	303		4	635.5		4	351.5		4	717		4	371.5		4	744				bcg1.1-1	0.963143	0.970496	0.96344	1
matK_2010	-	aacaaaacaagattattagaaatcctttatttttttaacctaatcgctct	3787	50	24	no	4	197		4	651		4	220		4	556		4	209.5		4	537.5		4	596		4	1276.5		4	487		4	1888		4	522.5		4	1422.5				bcg1.1-2	0.961675	0.971904	0.963201	0.994516
matK_2040	-	ttttttaacctaatcgctcttttgattttggaaatatatatattttttat	3817	50	18	no	4	16836		4	26402		4	17152.5		4	26738		4	13971.5		4	25115		4	3554.5		4	6551.5		4	3397		4	12840.5		4	3936		4	9958				bcg1.1-3	0.962647	0.971784	0.968963	0.991278
matK_2070	-	gaaatatatatattttttatcaatatactgcttcttttacacactccaac	3847	50	24	no	4	741.5		4	2431		4	908.5		4	1974.5		4	760		4	1747		4	1177.5		4	2984.5		4	1291		4	4974.5		4	1441.5		4	3924
matK_2100	-	cttcttttacacactccaacctaatccaaatggactagttaaaacaataa	3877	50	32	no	4	927.5		4	2973.5		4	902		4	2594.5		4	923		4	2481		4	8311		4	12838		4	6424		4	19593.5		4	10511.5		4	19724.5				Ribosome profile
matK_2130	-	tggactagttaaaacaataattaggactcatgaaaaaattgataataaca	3907	50	24	no	4	513		4	1662		4	740		4	1604		4	765		4	1518		4	220		4	610		4	205.5		4	694		4	232.5		4	667.5
matK_2160	-	tgaaaaaattgataataacacgcaagaaaaaaatgccttcccatacccgt	3937	50	34	no	4	136.5		4	428.5		4	149		4	366		4	160.5		4	406.5		4	1499		4	3624		4	1348		4	2804		4	1357.5		4	2739.5					WT-1	WT-2	WT-3	bcg1.1-1
matK_2190	-	aaatgccttcccatacccgtattaggcactaatctatttttaacatttaa	3967	50	32	no	4	705		4	2160		4	916		4	2103.5		4	764.5		4	1863.5		4	27930.5		4	46556.5		4	23041		4	37800.5		4	21923.5		4	41070.5				WT-1	1	0.992762	0.994282	0.914898
matK_2220	-	aatctatttttaacatttaattagttggggtaatttttcaaattacgaat	3997	50	20	no	4	280.5		4	984		4	415.5		4	818.5		4	369.5		4	877		4	223.5		4	198.5		4	129.5		4	243.5		4	209.5		4	274.5				WT-2	0.992762	1	0.994832	0.928876
matK_2250	-	taatttttcaaattacgaatggaagctcgtttctttttttttcctggaat	4027	50	28	no	4	337		4	1016		4	444		4	1098.5		4	451		4	1121		4	249		4	306.5		4	191		4	382		4	273.5		4	385.5				WT-3	0.994282	0.994832	1	0.906259
matK_2280	-	ttctttttttttcctggaataaggaaaactggtttttttatccatccatt	4057	50	28	no	4	156		4	605		4	194		4	554		4	192		4	564		4	146		4	370		4	143.5		4	320.5		4	153.5		4	376.5				bcg1.1-1	0.914898	0.928876	0.906259	1
matK_2310	-	ggtttttttatccatccatttatatttattcacttgacccaaattggaat	4087	50	28	no	4	156		4	482		4	189.5		4	506.5		4	188.5		4	513.5		4	8828		4	18036		4	8236		4	24582.5		4	10390.5		4	24301				bcg1.1-2	0.936343	0.951142	0.933684	0.991948
matK_2340	-	cacttgacccaaattggaattcttttttttttttcgacatcaaaataaga	4117	50	28	no	4	400		4	1769.5		4	504.5		4	1928		4	662.5		4	1932		4	866.5		4	1336		4	687		4	2009.5		4	1083		4	1942.5				bcg1.1-3	0.927244	0.943359	0.926109	0.991582
matK_2370	-	ttttcgacatcaaaataagattgtaccgatcaggaaagcaaaaaaaaatg	4147	50	30	no	4	238		4	826.5		4	309.5		4	833		4	345		4	990.5		4	258		4	341.5		4	220		4	418.5		4	328		4	441				9 Pearson's correlation r-values and p-values calculated based on ORF average signal intensities (columns AU-AW, AZ-BB, BE-BG, BJ-BL). Pearson’s r-values and p-values are given in nEm non-superscript format for n*10^m.
matK_2400	-	caggaaagcaaaaaaaaatgttatctgaattctcccttgatacgacatgc	4177	50	36	no	4	1341		4	5476		4	1577		4	4318.5		4	1370		4	3845		4	590.5		4	1557.5		4	582.5		4	1364		4	605		4	1510.5
matK_2430	-	tctcccttgatacgacatgctattttttccattcattcctttcaggatca	4207	50	38	no	4	570.5		4	3152.5		4	868.5		4	2995		4	968		4	2867.5		4	5067.5		4	10229.5		4	4970.5		4	12084		4	6070.5		4	11841.5
matK_2460	-	attcattcctttcaggatcagtcgtggtcttacaaactctaccgcagatc	4237	50	44	no	4	503.5		4	1562		4	703		4	1604		4	806		4	1922		4	1497		4	1545		4	982		4	2255.5		4	1636		4	2212
matK_2490	-	tacaaactctaccgcagatctggacgaatccttttcttcatacaaatgtg	4267	50	40	no	4	1149		4	3477		4	4721		4	8963.5		4	4387.5		4	8581.5		4	1454		4	2190		4	1063.5		4	1879.5		4	1533.5		4	1688
matK_2509	-	ctggacgaatccttttcttcatacaaatgtgtaaaagatgctagtcgcac	4286	50	40	no	4	936.5		4	3147		4	1372.5		4	3183		4	1214		4	2975.5		4	1088		4	1617		4	810		4	1945		4	1161.5		4	1933.5
trnK-ex1-in	-	agatgctagtcgcacttaaaagccgagtac	4310	30	47	no	4	2063		4	5368.5		4	1737.5		4	4163		4	1759.5		4	4195.5		4	114		4	262		4	104.5		4	232.5		4	115.5		4	281
trnK-UUU-Ex1	-	ttaaaagccgagtactctaccgttgagttagcaaccc	4329	37	46	no	3	226		3	1331		4	215		4	774.5		3	292		3	1129		4	17517		4	7593.5		4	10627		4	21415.5		4	22506		4	8662.5
rps16_0	-	cccccaaaaaaaaaagaacgtactgcaaatatgtagatacaatcagaata	4373	50	32	no	4	1062		4	4132		4	1430.5		4	4556		4	1295.5		4	4140.5		4	6318.5		4	45125		4	7370		4	39622.5		4	5224		4	35337.5
rps16_30	-	atgtagatacaatcagaataaagaaaaaaatacagtcgtgtgtgcgtcag	4403	50	34	no	4	294		4	1087		4	319		4	971.5		4	294.5		4	877		4	116		4	274.5		4	135		4	263.5		4	152		4	357.5
rps16_60	-	tacagtcgtgtgtgcgtcagggataaatagatccatttatctatgagaga	4433	50	40	no	4	170.5		4	915.5		4	189		4	748.5		3	249		3	688		4	532		4	530.5		4	470		4	896		4	732		4	836.5
rps16_90	-	atccatttatctatgagagaattatatttggtccatacactgttgtcaat	4463	50	30	no	4	516		4	1930.5		3	611		3	1551		4	498		4	1262		4	0		4	217.5		4	0		4	196		4	101.5		4	267
rps16_120	-	gtccatacactgttgtcaatatgattatgaatttttcatatagtcaaaag	4493	50	28	no	4	219.5		4	693		4	294.5		4	679.5		4	265		4	714.5		4	380.5		4	906		4	397.5		4	813		4	384		4	943.5
rps16_150	-	atttttcatatagtcaaaagaatagaaaaaataaataaataaaaaagctt	4523	50	14	no	4	463		4	1521.5		4	610.5		4	1391.5		4	563.5		4	1435.5		4	0		4	182		4	0		4	177		4	63.5		4	232
rps16_180	-	ataaataaataaaaaagcttaacctcttggttcattagttcatacaatga	4553	50	24	no	3	763		3	2554		4	547		4	1948		3	1094		3	3493		4	127.5		4	259		4	119.5		4	257.5		4	163		4	364
rps16_210	-	ttcattagttcatacaatgaatgaaaactaagccagttccagttaaggta	4583	50	32	no	4	169		4	515.5		4	215.5		4	522.5		4	215		4	548.5		4	113.5		4	282		4	151		4	237.5		4	121		4	309
rps16_240	-	agccagttccagttaaggtaatctcaaatctttttatactttttagatcc	4613	50	32	no	4	300.5		4	846.5		4	426.5		4	819		4	392		4	845.5		4	23462		4	45620.5		4	25496		4	43797		4	25117		4	44346
rps16_270	-	tttttatactttttagatccattttttttatggcctttaattttttattt	4643	50	16	no	4	1349.5		4	7893.5		4	1436.5		4	6601		4	2201		4	5511.5		4	0		4	206.5		4	114		4	196.5		4	100		4	233.5
rps16_300	-	tggcctttaattttttatttttttatgatgaagaaattattcataataat	4673	50	16	no	4	2301		4	6296.5		4	2106.5		4	6062.5		4	2320.5		4	5973.5		4	0		4	146.5		4	0		4	153.5		4	76		4	200
rps16_330	-	aagaaattattcataataatataatattattataatataataatatatat	4703	50	4	no	4	212.5		4	638		4	295.5		4	691.5		4	298		4	717		4	0		4	148		4	0		4	161		4	57		4	203
rps16_360	-	tataatataataatatatatatatttttttttattcagaattatatatta	4733	50	4	no	4	234.5		4	1043		4	311.5		4	826		4	267.5		4	760.5		4	0		4	106		4	0		4	104		4	40.5		4	140.5
rps16_390	-	ttattcagaattatatattatatttatatacagtattattcttttctata	4763	50	12	no	4	811.5		4	2209		4	1039.5		4	2229.5		4	1058		4	2331		4	0		4	123		3	0		3	112		4	56.5		4	156
rps16_420	-	cagtattattcttttctatataacaataacagtaaaattttgtatttata	4793	50	16	no	4	1259.5		4	3614		4	1434.5		4	3514.5		4	1475		4	3370		4	0		4	178.5		4	0		4	174.5		4	72.5		4	231.5
rps16_450	-	agtaaaattttgtatttataaaaaaattcgaatttatatactctagatcc	4823	50	18	no	4	169		4	564.5		4	238		4	588		4	214		4	610.5		4	0		4	132		4	0		4	131.5		4	50		4	180.5
rps16_480	-	aatttatatactctagatccaaaaaatttttcataaatttgtgtatgatt	4853	50	18	no	4	211.5		4	661		4	265.5		4	680.5		4	287.5		4	746		4	0		4	139.5		4	0		4	143.5		4	65		4	184
rps16_510	-	tcataaatttgtgtatgattataaaacatagtagttgttagcaaggtatt	4883	50	24	no	4	2066.5		4	5875.5		4	2694.5		4	6136.5		4	2249		4	5105		4	0		4	177.5		4	0		4	160.5		3	67		3	210
rps16_540	-	gtagttgttagcaaggtattttttagtattcgtaccttaggaggaatact	4913	50	34	no	4	522.5		4	1783.5		3	952		3	1969		4	699.5		4	1511.5		4	0		4	210		4	0		4	196.5		4	100		4	245.5
rps16_570	-	cgtaccttaggaggaatactaataataaatagaaattataataaatcaaa	4943	50	22	no	4	533		4	1540		4	703		4	1700.5		4	605.5		4	1573		4	0		4	264.5		4	109.5		4	260.5		4	109		4	314
rps16_600	-	agaaattataataaatcaaaataaatatgatggaagtgaaagagaagagt	4973	50	22	no	4	147		4	446.5		4	199.5		4	479.5		4	188		4	533		4	0		4	183		4	0		4	176		4	69.5		4	228
rps16_630	-	tggaagtgaaagagaagagtagataaaattttatatcacgttatatacga	5003	50	28	no	4	402		4	1485.5		4	377.5		4	1144		4	388		4	1118.5		4	0		4	191		4	0		4	185		4	66.5		4	257.5
rps16_660	-	ttatatcacgttatatacgagtctttcacatcctcttttttatatttcat	5033	50	26	no	4	2497.5		4	8172.5		4	2641		4	6812.5		4	1740		4	4437		4	281		4	716.5		4	370		4	635.5		4	399.5		4	754
rps16_690	-	tcctcttttttatatttcattaatttcatttcgttttagtaagacttcat	5063	50	22	no	4	1281		4	5059		4	1762		4	5051.5		4	1502.5		4	4550.5		4	109.5		4	302		4	145.5		4	280.5		4	144		4	334
rps16_720	-	tcgttttagtaagacttcattccgtaaaaatcccagccttctttgaaata	5093	50	34	yes	4	1454	5154.56	4	4177	5499.02	4	1710	5084.07	4	3797.5	5124.66	4	1669.5	5026.13	4	4067.5	5498.95	4	232.5	292	4	744	477.195	4	258	288.962	4	639	435.207	4	278.5	341.233	4	719	455.752
rps16_750	-	tcccagccttctttgaaatatcatgagctgttcttgttggttgagctcct	5123	50	44	yes	4	169.5	600.893	4	582.5	766.861	4	601.5	1788.34	4	1541.5	2080.23	4	662	1992.99	4	1637	2213.1	4	7447.5	9353.41	4	15153	9718.99	4	9361.5	10485	4	14617.5	9955.62	4	6550.5	8026.03	4	13216.5	8377.54
rps16_780	-	ttcttgttggttgagctccttttttaagaaaatcgagaatagcagaaagg	5153	50	36	yes	4	1498	5310.55	4	4199.5	5528.64	4	1999	5943.31	4	4612.5	6224.49	4	1716.5	5167.63	4	4136.5	5592.23	4	232.5	292	4	680.5	436.466	4	314.5	352.243	4	622	423.629	4	272.5	333.882	4	685.5	434.518
rps16_810	-	aatcgagaatagcagaaaggtttaaaaaagtttgattagttatgggatca	5183	50	30	yes	4	157.5	558.352	4	783	1030.82	4	193.5	575.302	4	669	902.804	4	227	683.398	4	703	950.402	4	0	0	4	185.5	118.978	4	0	0	4	175	119.188	4	77	94.3446	4	231.5	146.741
rps16_840	-	tttgattagttatgggatcataaaaacccaccttactaagatctcttcct	5213	50	34	yes	4	6072.5	21527.6	4	16305	21465.5	4	5784	17196.6	4	13011.5	17558.8	4	5821.5	17526	4	13719	18547	4	164	205.97	4	423.5	271.629	4	185	207.202	4	397.5	270.727	4	188.5	230.96	4	476.5	302.039
rps16_870	-	ccttactaagatctcttccttctcttcggtatcgaacatcaattgcaagg	5243	50	42	yes	4	2287.5	8109.4	4	9692	12759.5	4	2871	8535.88	4	7634.5	10302.6	4	2395	7210.3	4	6602	8925.4	4	6060	7610.83	4	14979	9607.39	4	7780	8713.67	4	14388.5	9799.65	4	6669	8171.22	4	14308	9069.41
rps16_900	-	atcgaacatcaattgcaaggattcgataaacggctcgttgctttctacca	5273	50	42	yes	4	304	1077.71	4	828.5	1090.72	4	484.5	1440.49	4	1018	1373.77	4	469.5	1413.46	4	960	1297.85	4	170.5	214.133	4	413.5	265.215	4	238.5	267.122	4	345.5	235.312	4	172	210.744	4	384	243.406
rps16-ex1-ex2	-	ttcgataaacggctcgttgctttctaccac	5283	30	47	yes	4	525	1861.17	4	1783	2347.32	4	655.5	1948.89	4	1459.5	1969.57	4	597.5	1798.81	4	1372.5	1855.52	4	314	394.357	4	1075.5	689.815	4	469	525.284	4	760.5	517.958	4	270	330.819	4	702	444.976
rps16-in-ex2	-	ttcgataaacggctcgttgggatagatgta	5284	30	43	no	4	443.5		4	1179.5		4	672		4	1806		4	670.5		4	1749.5		4	227		4	613		4	531.5		4	667.5		4	312.5		4	787
rps16-intron_0	-	gttgggatagatgtatatgaataataccccccctagaaacgtataagagg	5309	50	40	no	4	799		4	2361		4	776		4	1717		4	840.5		4	1957		4	1353.5		4	6592.5		4	2112		4	7288.5		4	2618.5		4	9068
rps16-intron_70	-	agaaaaaaaattcaaatagtaaattcaaatattaaatagagaaataaaaa	5379	50	12	no	4	742.5		4	2333.5		4	1055		4	2444		4	1198		4	2868		4	177.5		4	508.5		4	233.5		4	429.5		4	207.5		4	558
rps16-intron_140	-	attaaaaccctaaatattttttccataaaaagcattcataacattcgtac	5449	50	24	no	4	314.5		4	975		4	434		4	959.5		4	391.5		4	973.5		4	0		4	225.5		4	115.5		4	203.5		3	103		3	256
rps16-intron_210	-	aactctcaaatatctcaccggagaatccttaagtactttttttattgagt	5519	50	32	no	4	332.5		4	1128		4	472		4	1306.5		4	467		4	1243		4	310.5		4	772.5		4	392		4	648		4	357.5		4	783.5
rps16-intron_280	-	tttgtctcattgcaaattttagaatcaattttgattcttcagtttgatct	5589	50	26	no	4	528.5		4	1420.5		4	593		4	1252.5		4	589		4	1305.5		4	0		4	220.5		4	0		4	222.5		4	108		4	314
rps16-intron_350	-	acaggatttccttttttcaagattctttatccttactttgaatctttagg	5659	50	30	no	4	23720		4	45903.5		4	23072.5		4	40851		4	24543.5		4	43783.5		4	134		4	383.5		4	163.5		4	338		4	182.5		4	444.5
rps16-intron_420	-	tattgaatcgttttattaaaaaagggcagcaacaagccccttattttgtt	5729	50	32	no	4	551		4	1594.5		4	773		4	1997		4	1030		4	2475		4	144.5		4	547		4	146		4	316		4	130		4	408
rps16-intron_490	-	tacaaagaatcatacaaacgcttgattcacgcatgatagacttttgattc	5799	50	34	no	4	413		4	1448		4	525.5		4	1017		4	486.5		4	1093		4	120.5		4	270		4	155.5		4	216		4	126.5		4	311
rps16-intron_560	-	gaaaatttccttttccattgtaaaattgcttgaaaggacttttttcaata	5869	50	26	no	4	359.5		4	1170.5		4	402		4	910		4	362		4	890		4	153.5		4	540		4	214.5		4	517.5		4	221.5		4	660
rps16-intron_630	-	ttccaacttattaattcgcactaaccctaaatccttactcctgcgaaagg	5939	50	40	no	4	3245.5		4	9571		4	4563.5		4	9424		4	4373.5		4	9487.5		4	471		4	1367.5		4	774.5		4	1486.5		4	801.5		4	1887.5
rps16-intron_700	-	ctcgagctccatcctgtactcttttttatattacaaaaaagtgtaggact	6009	50	36	no	4	2636.5		4	6891		4	3418		4	7281		4	3279		4	7264.5		4	2090		4	5043.5		4	2523.5		4	4907		4	2724.5		4	5867
rps16-intron_770	-	atgtcgagccaagagcacctatattcctaatataaaaataaaagtggcgg	6079	50	38	no	4	20272		4	36073		4	20724		4	35414		4	22053.5		4	34803		4	184.5		4	548		4	186		4	526		4	208.5		4	579.5
rps16-intron_815	-	ggcggatgaaaaaatccacagcagataatgtccttcaattcaagtcgtac	6124	50	42	no	4	644.5		4	1946		4	718		4	1586		4	677		4	1643.5		4	156.5		4	378		4	198		4	335		4	182		4	416
rps16-ex1-in	-	caattcaagtcgtacgttgctttctaccac	6148	30	43	no	4	365		4	1283		4	509		4	1291		4	494		4	1442.5		4	115		4	267		4	148.5		4	228.5		4	120		4	259.5
rps16_930	-	cggctcgttgctttctaccacatcgttttaaacgaagttttaccataaca	6168	50	40	yes	4	1210.5	4291.33	4	4959.5	6529.18	4	1583	4706.48	4	3942	5319.66	4	1371	4127.48	4	3597.5	4863.55	4	1909.5	2398.17	4	6707	4301.81	4	2479	2776.5	4	5270.5	3589.61	4	2410.5	2953.48	4	6742	4273.55
rps16_960	-	aacgaagttttaccataacattcctctagtttgtgtaattgattcaatga	6198	50	30	no	4	1609		4	4669		4	2351.5		4	4744.5		4	2187.5		4	4887		4	159.5		4	433		4	264.5		4	522.5		4	293		4	643.5
rps16_990	-	ttgtgtaattgattcaatgatggaatcatgaatagtcatagttcagtcag	6228	50	32	no	4	1258		4	3570.5		4	1431.5		4	3461		4	1660		4	4098		4	0		4	191		4	0		4	171.5		4	72		4	221
rps16_1020	-	aatagtcatagttcagtcagtatataataatctataccttttctttctct	6258	50	26	no	4	137.5		4	474		4	306.5		4	657.5		4	292		4	744		4	0		4	301.5		4	134		4	280.5		4	131		4	343
rps16_1050	-	tctataccttttctttctctatgaatggaatagtttatttacgcgtaaag	6288	50	30	no	4	227.5		4	784.5		4	299		4	756		4	285		4	776		4	988.5		4	2813		4	1428.5		4	2614.5		4	1343.5		4	2900
rps16_1080	-	tagtttatttacgcgtaaaggttcggtcagaatgaaaatgaattccatat	6318	50	32	no	4	181		4	601		4	261.5		4	648		4	232.5		4	668		4	0		4	221.5		4	105.5		4	218.5		4	88.5		4	249.5
rps16_1110	-	aatgaaaatgaattccatattagtttgaatagaaatctatatttatatat	6348	50	16	no	4	429		4	1246.5		4	581.5		4	1465		4	616		4	1591		4	0		4	170		4	0		4	149		4	69		4	202
rps16_1140	-	agaaatctatatttatatataaataaataaatatagatttttttattaaa	6378	50	6	no	4	1353		4	5951.5		4	1667.5		4	6412.5		4	2286.5		4	6032.5		4	0		4	108.5		4	0		4	112		4	42		4	159
rps16_1170	-	atatagatttttttattaaaactcttagaatctgcggttctaccttactt	6408	50	26	no	4	161		4	500		4	183		4	488.5		4	198		4	586		4	0		4	136		4	0		4	141		4	63		4	190.5
rps16_1200	-	tctgcggttctaccttacttacccgcatcacacaaattaaaaaagcaaat	6438	50	38	no	4	3628.5		4	10591.5		4	5088.5		4	11246.5		4	4678.5		4	11213.5		4	894.5		4	2361.5		4	1200.5		4	2284.5		4	1164		4	2501.5
rps16_1230	-	cacaaattaaaaaagcaaatagattttttttgaattcggttgaaataatg	6468	50	22	no	4	465		4	1516		3	541		3	1415		4	500		4	1181.5		4	0		4	173		4	0		4	167.5		4	77		4	213.5
rps16_1260	-	tgaattcggttgaaataatgaaaaattaagtttattcttcttttcatttc	6498	50	22	no	4	21029.5		4	12849.5		4	17792.5		4	11969.5		4	18505.5		4	13085		4	0		4	155		4	0		4	158.5		4	76.5		4	215.5
rps16_1290	-	tttattcttcttttcatttcaatattttattcttaaaaaatttggatttt	6528	50	14	no	4	209		4	668.5		4	311.5		4	718.5		4	298		4	769.5		4	0		4	283.5		4	140		4	321.5		4	145.5		4	412
rps16_1320	-	tcttaaaaaatttggatttttaaacagaaagagaaagatggtgtacaaag	6558	50	26	no	4	6565		4	14262		4	7346.5		4	15440		4	7632		4	15390.5		4	0		4	208.5		4	0		4	177		3	81		3	241
rps16_1350	-	gagaaagatggtgtacaaaggcaatagaagattgattctgtaatgactgt	6588	50	36	no	4	294.5		4	1009.5		4	1461		4	3047.5		4	1517.5		4	3650.5		4	0		4	267		4	130.5		4	261		4	119		4	288
trnQ-UUG-1	-	ctgggacggaaggattcgaacctccgaatagcgggaccaaaacccgttgc	6641	50	58	no	3	0		3	305		4	180		4	419		4	168.5		4	440		4	5677		4	3235		4	1956		4	6159.5		4	5867		4	3964.5
trnQ-UUG-2	-	tccgaatagcgggaccaaaacccgttgccttaccgcttggctacgcccca	6663	50	60	no	4	549		4	2011.5		4	839.5		4	1758		4	735		4	1822.5		4	33545		4	11916		4	16941.5		4	32341.5		4	37254		4	15135.5
psbK-psbI_985	+	gctatctacacgtgttaaaactttagcaccaatgtaatctatatttcatt	6775	50	30	no	4	307		4	899		4	459		4	1102.5		4	550.5		4	1329.5		4	125.5		4	272		4	135.5		4	259.5		4	159.5		4	330.5
psbK-psbI_960	+	atgatcaataaagtaagttttatttgctatctacacgtgttaaaacttta	6800	50	24	no	4	378		4	1413		4	530.5		4	1211		4	562		4	1246.5		4	0		4	163		4	0		4	156		4	73		4	214
psbK-psbI_930	+	tcatacaatatcttaattgaattctatgtaatgatcaataaagtaagttt	6830	50	20	no	4	425		4	1368.5		4	633.5		4	1409.5		4	676		4	1467		4	0		4	178.5		4	0		4	151		4	71		4	205.5
psbK-psbI_900	+	tctcttatgagaatgaaagaaataatattttcatacaatatcttaattga	6860	50	20	no	4	15032.5		4	28061.5		4	15660.5		4	28738.5		4	16876.5		4	29641.5		4	0		4	153.5		4	0		4	151.5		4	66		4	192.5
psbK-psbI_870	+	ttgaacttactcaatcaaaaatccttttattctcttatgagaatgaaaga	6890	50	26	no	4	1387.5		4	3492.5		4	1785.5		4	4409.5		4	1770.5		4	4175		4	583.5		4	599		4	398		4	632		4	678.5		4	741
psbK-psbI_840	+	aataaagaaagatagtctaaaaagactttgttgaacttactcaatcaaaa	6920	50	24	no	4	210.5		4	727.5		4	241.5		4	566		4	213.5		4	545		4	0		4	203		4	0		4	183.5		4	79.5		4	247
psbK-psbI_810	+	gtttttaatatattttttatataaggaaaaaataaagaaagatagtctaa	6950	50	14	no	4	177.5		4	572.5		4	201.5		4	534.5		4	212.5		4	576		4	0		4	165		4	0		4	165		4	63		4	212
psbK-psbI_780	+	tgttcttgtggataatttaattttgattgagtttttaatatattttttat	6980	50	16	no	4	16920.5		4	29564		4	17732.5		4	29396		4	16470		4	28438		4	128		4	191		4	114		4	225		4	132.5		4	252.5
psbK-psbI_750	+	attaaatatattaagcataacaaaaattggtgttcttgtggataatttaa	7010	50	20	no	4	390.5		4	1243		4	513		4	1117		4	470.5		4	1204		4	221		4	624.5		4	281.5		4	641		4	237		4	677
psbK-psbI_720	+	aagggtagaattaaaaaaaatacagatcaaattaaatatattaagcataa	7040	50	18	yes	4	1798	6374.07	4	4956.5	6525.23	4	1731.5	5147.99	4	3393.5	4579.47	4	1936.5	5829.95	4	4371	5909.26	4	0	0	4	326.5	209.414	4	124	138.881	4	268.5	182.869	4	128	156.833	4	363	230.095
psbK-psbI_690	+	caatttggcgactaaaaaagtgcttgaaaaaagggtagaattaaaaaaaa	7070	50	28	yes	4	1189.5	4216.89	4	3534.5	4653.17	4	1783.5	5302.59	4	4166.5	5622.62	4	1684.5	5071.29	4	4081.5	5517.88	4	212	266.253	4	614	393.814	4	356.5	399.283	4	719	489.693	4	247	302.638	4	680	431.031
psbK-psbI_660	+	gattggattcaaaaaggcgtaggcctctggcaatttggcgactaaaaaag	7100	50	44	yes	4	118	418.321	4	359.5	473.282	4	155	460.837	4	449	605.918	4	172	517.817	4	511.5	691.509	4	1331	1671.62	4	4209	2699.61	4	2271.5	2544.1	4	4648.5	3165.98	4	1256	1538.92	4	4221.5	2675.88
psbK-psbI_630	+	gaaaagaggtattacgggcataacatctacgattggattcaaaaaggcgt	7130	50	40	yes	4	347	1230.15	4	1097.5	1444.86	4	419	1245.75	4	855.5	1154.48	4	338.5	1019.08	4	801	1082.89	4	2763.5	3470.71	4	7626.5	4891.56	4	3662.5	4102.03	4	7766	5289.23	4	2966.5	3634.72	4	8510.5	5394.55
psbK-psbI_600	+	ggcttgccaaacaaaggctaagagaagaaagaaaagaggtattacgggca	7160	50	44	yes	4	506	1793.82	4	1789.5	2355.88	4	759	2256.61	4	1668	2250.94	4	725.5	2184.16	4	1960.5	2650.45	4	231.5	290.744	4	630	404.076	4	279.5	313.042	4	522.5	355.862	4	196.5	240.762	4	501.5	317.886
psbK-psbI_570	+	gtattaagaattttatcgaaaacttacagcggcttgccaaacaaaggcta	7190	50	36	yes	4	711.5	2522.33	4	2233	2939.74	4	970.5	2885.43	4	2388.5	3223.24	4	793.5	2388.88	4	2155	2913.4	4	1093	1372.71	4	2639	1692.63	4	1648	1845.77	4	3215.5	2190	4	1496.5	1833.59	4	3465	2196.36
psbK-psbI_540	+	aaaatcaaaatcgtgaatttgtttaagacagtattaagaattttatcgaa	7220	50	22	no	4	227.5		4	762		4	336		4	814.5		4	291		4	796.5		4	103.5		4	230		4	109		4	222		4	117		4	251.5
psbK-psbI_510	+	aagattttttggatcttttgaattgttggaaaaatcaaaatcgtgaattt	7250	50	24	no	4	1006		4	3271		4	1216.5		4	2818.5		4	1096.5		4	2712		3	132		3	211		4	104		4	220		4	154.5		4	260
psbK-psbI_480	+	atgtttgaattgagagttcgttcatacgtcaagattttttggatcttttg	7280	50	32	no	4	163		4	531.5		4	218.5		4	579.5		4	235.5		4	638.5		4	551		4	483.5		4	328.5		4	527.5		4	524		4	545
psbK-psbI_450	+	cagatttagtatggctaccaaaaaaattaaatgtttgaattgagagttcg	7310	50	30	no	4	1336		4	4184		4	1678		4	4210		4	1546.5		4	3887.5		4	385		4	380		4	334		4	563.5		4	542.5		4	571.5
psbK-psbI_420	+	gaggataaaatttaggaaatagaaatgatccagatttagtatggctacca	7340	50	32	no	4	832		4	2843.5		4	779.5		4	2131		4	837.5		4	2051		4	0		4	230.5		4	109		4	236.5		4	107.5		4	281.5
psbK-psbI_390	+	atctaattaggttctttcatttagggaaaagaggataaaatttaggaaat	7370	50	26	no	4	1135.5		4	4537		4	1303.5		4	3987.5		4	1318		4	4041		4	127		4	270.5		4	123.5		4	284		4	124.5		4	307
psbK-psbI_360	+	aacatctagatatttttttggtgaacttgaatctaattaggttctttcat	7400	50	26	no	4	269		4	1364		4	256		4	1066.5		4	259.5		4	1012		4	278.5		4	306		4	157.5		4	321		4	278		4	354
psbK-psbI_330	+	atctttcatattcaaacagatttgcataccaacatctagatatttttttg	7430	50	26	no	4	178		4	580.5		4	204.5		4	557		4	222		4	639.5		4	1383.5		4	907.5		4	803.5		4	1104		4	1464.5		4	1112
psbK-psbI_300	+	aaagttatttgtaattaagataatagtcgaatctttcatattcaaacaga	7460	50	22	no	4	641.5		4	8181.5		3	666		3	5849		4	626		4	2908.5		4	0		4	199		4	0		4	187.5		4	97		4	236.5
psbK-psbI_270	+	ttttgataccaataaaaaaaaaggtttcagaaagttatttgtaattaaga	7490	50	20	no	4	884.5		4	3370		4	1499.5		4	3928.5		4	1334		4	3683.5		4	0		4	246		4	110.5		4	214.5		4	113.5		4	304
psbK-psbI_240	+	agattctctatttttatatcaaatatctaattttgataccaataaaaaaa	7520	50	16	no	4	1259.5		4	3910.5		4	1503.5		4	2991.5		4	1260		4	3064		4	0		4	164		4	0		4	191.5		4	82.5		4	224.5
psbK-psbI_210	+	ctccaagatcttactaaaaaaaaagagaatagattctctatttttatatc	7550	50	24	no	4	441		4	1485		4	622.5		4	1678		4	701.5		4	1924.5		4	144		4	393.5		4	178.5		4	364		4	160.5		4	408
psbK-psbI_180	+	caaaaagtttgagagtaagcattacacaatctccaagatcttactaaaaa	7580	50	30	no	4	523		4	1858.5		4	729		4	1717		4	643		4	1801		4	2361		4	6454		4	3202.5		4	6960.5		4	2413.5		4	5951.5
psbK-psbI_150	+	gagaaacaaagaatataactacagtgtatacaaaaagtttgagagtaagc	7610	50	30	yes	4	400	1418.04	4	1208.5	1590.99	4	526.5	1565.36	4	1196	1613.98	4	503	1514.31	4	1296.5	1752.77	4	279.5	351.028	4	819	525.299	4	361	404.323	4	822.5	560.184	4	290.5	355.936	4	789	500.123
psbK-psbI_120	+	gatcattagataggaatccaaatatgaagagagaaacaaagaatataact	7640	50	28	yes	4	290	1028.08	4	1087.5	1431.69	4	324	963.297	4	810	1093.08	4	327.5	985.959	4	877	1185.64	4	164.5	206.598	4	547.5	351.161	4	238.5	267.122	4	520	354.159	4	189.5	232.186	4	567	359.404
psbK-psbI_90	+	tttattcttcacgtcccggattacgtcctggatcattagataggaatcca	7670	50	42	yes	4	169	599.12	4	526	692.479	4	201.5	599.088	4	498	672.042	4	195.5	588.565	4	506.5	684.749	4	10158	12757.6	4	20646.5	13242.5	4	13903.5	15572	4	21787	14838.6	4	12497	15312	4	24789	15713
psbK-psbI_60	+	attaaataaagcaataaaaaaactttcttttttattcttcacgtcccgga	7700	50	26	no	4	1706.5		4	5281		4	2255		4	4716.5		4	2244.5		4	4900		4	578.5		4	1551.5		3	794		3	1536		4	788.5		4	1631.5
psbK-psbI_30	+	aatcctaataaaattcgagcatttccacgaattaaataaagcaataaaaa	7730	50	24	no	4	1866		4	4995		4	2265.5		4	4681		4	2000.5		4	4440.5		4	610.5		4	681.5		4	453.5		4	729.5		4	629.5		4	759.5
psbK-psbI_0	+	cttctccttttgatggtgtgtaatagataaaatcctaataaaattcgagc	7760	50	32	no	4	559		4	1967		4	759		4	1528.5		4	658		4	1551.5		4	2221.5		4	4191.5		4	2480.5		4	4043.5		4	2243.5		4	3836.5
trnS-GCU-2	-	gggaaagagagggattcgaaccctcggtacgattaactcgtacaatggat	7810	50	48	no	4	461.5		4	1731.5		4	412.5		4	1586		4	661.5		4	1613		4	2824.5		4	2450		4	1811		4	4123.5		4	6155		4	4487.5
trnS-GCU-1	-	cgtacaatggattagcaatccaacgctttagtccactcagccatctctcc	7848	50	48	no	4	308		4	1042		4	435		4	1057		4	409		4	980.5		4	33762		4	9652.5		4	19377.5		4	29915		4	38160.5		4	12527.5
trnG-UCC-Ex1	+	ttttaccactaaactatacccgc	8656	23	39	no	4	479.5		4	1474.5		4	457		4	941.5		4	459		4	1067		4	6463		4	6517		4	3169		4	6802.5		4	3490		4	3823
trnG-ex1-in	+	aggaacgaatcacacttttaccactaaact	8669	30	37	no	4	361.5		4	1444.5		4	490.5		4	1315		4	482.5		4	1152		4	1197.5		4	1902		4	959.5		4	2486.5		4	966		4	1733.5
trnG-intron_664	+	aaaccgagagaccctttaactattaaagggattaaaggaacgaatcacac	8694	50	38	no	4	1290		4	3674.5		4	1770.5		4	4356		4	1774.5		4	4237		4	509.5		4	755.5		4	374.5		4	769.5		4	468		4	768.5
trnG-intron_560	+	ttggatataaattacgagaatctataatcttccttgaatctttcattgaa	8798	50	26	no	4	302		4	963		4	362.5		4	860		4	379		4	1054		4	5703.5		4	16576		4	6909.5		4	17076		4	5793		4	14704
trnG-intron_490	+	taaatagtcatccaattcaaaaattatgtttcggaatttcataatccaaa	8868	50	24	no	4	282.5		4	922.5		4	391		4	798.5		4	313.5		4	851.5		4	1248		4	3715.5		4	2188		4	6381.5		4	1578		4	4177.5
trnG-intron_420	+	atttagttacgattagaaagacacttttctagctttatccatggatcctc	8938	50	34	no	4	197.5		4	603		4	232.5		4	629		4	244		4	722.5		4	1523		4	1711.5		4	1057		4	2332.5		4	1667.5		4	2241.5
trnG-intron_350	+	aaaccaaagttctcgtttaatagctattttgcttcaatttttctatacca	9008	50	28	no	4	909		4	2884		4	1117		4	2489		4	922.5		4	2158.5		4	3541		4	6501		4	2612		4	8435		4	3780		4	8111.5
trnG-intron_280	+	aacggaatccttaggaaaagtatttggtttctaccgagctaaaacaatat	9078	50	34	no	4	3292		4	9210		4	3435.5		4	8780.5		4	3608		4	8991		4	9031.5		4	22287		4	11749.5		4	25696		4	10026.5		4	22606.5
trnG-intron_210	+	gatccttctagaagatagatcgggccaactcgaacaatctttctagttac	9148	50	42	no	4	2025.5		4	5750		4	1798.5		4	5875.5		3	2266		3	7257		4	2279		4	7099.5		4	2578.5		4	8118.5		4	2542		4	6740
trnG-intron_140	+	ttcgacccataacatctatgtgagcttttttccgtctgggtactttcaca	9218	50	42	no	4	211		4	706		4	278		4	702		4	274		4	743		4	28774.5		4	51455		4	35765		4	53418		4	30541.5		4	53054.5
trnG-intron_70	+	ggtttcattcggctcctttatgatggatggagaaattcccaaataaaaaa	9288	50	36	no	4	516		4	1666.5		4	649.5		4	1759.5		4	618		4	1619.5		4	2046		4	4600.5		4	2450		4	4939		4	3146.5		4	6408
trnG-intron_0	+	ttttagtcgacgtcgattgatcatttttatatttttaacgtctctaattc	9358	50	28	no	4	1346.5		4	4004		4	1070.5		4	3046		4	1423		4	3958		4	200.5		4	264.5		4	192		4	344		4	190.5		4	306.5
trnG-in-ex2	+	ttggaaggctaagggttttagtcgacgtcg	9382	30	50	no	4	260.5		4	822		4	343		4	875		4	372		4	947.5		4	0		4	208.5		3	105		3	201		4	104		4	255.5
trnG-ex1-ex2	+	ttggaaggctaagggttttaccactaaact	9383	30	40	no	4	313.5		4	1034.5		4	378		4	1111.5		4	479		4	1371.5		4	242.5		4	251.5		4	126		4	239.5		4	171.5		4	276.5
trnG-UCC-spliced	+	cgcatcgttagcttggaaggctaagggttttaccactaaactatacccgc	9385	50	48	no	3	788		3	2162		4	823.5		4	1876		4	862		4	1962		4	7098		4	4538		4	6071		4	8772		4	7848		4	4736
trnG-UCC-Ex2	+	agcgggtagcgggaatcgaacccgcatcgttagcttggaaggctaaggg	9406	49	59	no	4	324.5		4	973		4	398.5		4	842.5		4	359		4	817		4	8292.5		4	4387		4	3409		4	7383		4	8866		4	5366.5
trnR-UCU-2	+	tataccaaaggtttagaagacctatgtcctatccattagacaatggacgc	9615	50	40	no	4	219.5		4	772		4	432.5		4	1128.5		3	810		3	2275		4	3278		4	1397		4	1267		4	2448		4	3273		4	1694.5
trnR-UCU-1	+	tgcgtccaataggatttgaacctataccaaaggtttagaagacctatgtc	9637	50	40	no	4	2162.5		4	7847		4	2811		4	6603		3	3302		3	7990		4	28702		4	4562		4	8928		4	15894		4	24822.5		4	5087.5
rpoB-atpA_0	-	ctattggacgcaatataaatatatctatattgatatttatctattatttc	9675	50	20	no	4	721		4	2159.5		4	877.5		4	2213		4	672		4	1808		4	102		4	188		4	103		4	213		4	109		4	231
rpoB-atpA_30	-	tgatatttatctattatttccatttctatatattatatataatatctatt	9705	50	12	no	4	4977		4	12849.5		4	4899.5		4	11605.5		4	4857		4	11017.5		4	395		4	421		4	285.5		4	429		4	384		4	460.5
rpoB-atpA_60	-	tattatatataatatctatttcgaaaaaagataagaaataaatagaataa	9735	50	12	no	3	103		3	347		4	101.5		4	310		4	115		4	325.5		4	0		4	171.5		4	0		4	181.5		4	68.5		4	202.5
rpoB-atpA_90	-	ataagaaataaatagaataagaaagaaattctgaatgctttaagatttaa	9765	50	18	no	4	1097.5		4	3686.5		4	1374		4	3106		4	1176		4	2907		4	0		4	186		4	0		4	166.5		4	70		4	211.5
rpoB-atpA_120	-	ctgaatgctttaagatttaatattaaacagatattagttagatacttctt	9795	50	22	no	4	443		4	1525		4	437.5		4	1256		4	441		4	1186.5		4	0		4	167.5		4	0		4	174.5		4	97.5		4	206
rpoB-atpA_150	-	atattagttagatacttctttctattatatatacttgacttatagacttc	9825	50	22	no	4	688.5		4	2014		3	918		3	1899		3	837		3	1885		4	481		4	448.5		4	320.5		4	480		4	514.5		4	508.5
rpoB-atpA_180	-	atacttgacttatagacttctatttctagaatttcttaaaaaattaatta	9855	50	18	no	4	227.5		4	790		3	265		3	693		4	264.5		4	698		4	325		4	337.5		4	198		4	378.5		4	329.5		4	408.5
rpoB-atpA_210	-	atttcttaaaaaattaattaaaattaaagagtaaaattgactaaagaatc	9885	50	14	no	4	203		4	656		4	282		4	647		4	260		4	668.5		3	0		3	167		4	0		4	140		4	58.5		4	202
rpoB-atpA_240	-	gtaaaattgactaaagaatcaaaaattaagaataatccgtttcgtttttt	9915	50	22	no	4	172		4	538.5		4	238.5		4	559		4	217.5		4	549.5		4	0		4	197		4	0		4	188.5		4	78		4	236.5
rpoB-atpA_270	-	aataatccgtttcgttttttatactttctcctgaagtaggaaacgttcta	9945	50	32	yes	4	260.5	923.496	4	801.5	1055.17	4	330.5	982.622	4	751	1013.46	4	276.5	832.42	4	807	1091	4	3873.5	4864.78	4	4345	2786.84	4	2478.5	2775.94	4	4489.5	3057.69	4	4455	5458.51	4	4889.5	3099.31
rpoB-atpA_300	-	ctgaagtaggaaacgttctagttgctcttgaataccttctttcaaaaagc	9975	50	38	yes	4	849.5	3011.55	4	2374.5	3126.03	4	1381	4105.91	4	3285	4433.05	4	1323	3982.97	4	3272	4423.49	4	1777.5	2232.38	4	4331.5	2778.18	4	2287	2561.46	4	4437	3021.93	4	1934.5	2370.25	4	4610.5	2922.46
rpoB-atpA_330	-	aataccttctttcaaaaagctttctgcttcagcggttaatgtcttggtag	10005	50	38	yes	4	299	1059.98	4	947.5	1247.38	4	264.5	786.395	4	681.5	919.672	4	280.5	844.463	4	689.5	932.151	4	2544	3195.04	4	4978.5	3193.16	3	2603	2915.38	3	4735	3224.89	4	2775.5	3400.69	4	5193.5	3292
rpoB-atpA_360	-	agcggttaatgtcttggtagaggctatgatttcttgaaactgaggtttat	10035	50	38	yes	4	247.5	877.41	4	923	1215.13	4	587	1745.23	4	1335	1801.56	4	546.5	1645.27	4	1372.5	1855.52	4	697	875.371	4	1854.5	1189.46	4	1118	1252.17	4	2079.5	1416.3	4	727.5	891.373	4	1944	1232.24
rpoB-atpA_390	-	ttcttgaaactgaggtttattcgtttttaagtaagtgcgtaattgaacga	10065	50	32	yes	4	599.5	2125.28	4	1999	2631.68	4	692	2057.41	4	1782.5	2405.45	4	655	1971.92	4	1862	2517.28	4	729.5	916.188	4	1685.5	1081.06	4	920.5	1030.97	4	1745.5	1188.82	4	722	884.634	4	1785	1131.46
rpoB-atpA_420	-	gtaagtgcgtaattgaacgagaaattttcttacttgtccaatttctaatc	10095	50	32	yes	4	575.5	2040.2	4	2093	2755.43	4	701	2084.17	4	1830	2469.55	4	643.5	1937.3	4	1847.5	2497.68	4	567	712.102	4	1259.5	807.831	4	628.5	703.925	4	1210	824.101	4	468.5	574.032	4	1012	641.476
rpoB-atpA_450	-	tacttgtccaatttctaatccatccagataaccatttgttccggtataaa	10125	50	34	yes	4	394.5	1398.54	4	1298.5	1709.47	4	650	1932.54	4	1306	1762.42	4	581	1749.14	4	1386	1873.77	4	4760	5978.14	4	10505.5	6738.13	4	6638.5	7435.18	4	10674.5	7270.14	4	5718.5	7006.62	4	11105.5	7039.44
rpoB-atpA_480	-	accatttgttccggtataaatggtcattatctgttcttccactgtgaggg	10155	50	42	yes	4	1789.5	6343.94	4	6767.5	8909.41	4	2429	7221.75	4	7556.5	10197.4	4	2527	7607.69	4	7388.5	9988.69	4	1952	2451.54	4	4084	2619.44	4	2144	2401.3	4	4239.5	2887.42	4	2229.5	2731.7	4	5078	3218.79
rpoB-atpA_510	-	ctgttcttccactgtgaggggggctgattgggattgtttcagtaactcac	10185	50	50	yes	4	185	655.842	4	611.5	805.039	4	378.5	1125.33	4	1012	1365.68	4	425.5	1280.99	4	1253	1693.96	4	2071	2601	4	5598	3590.5	4	2302	2578.26	4	4580.5	3119.67	4	1211.5	1484.4	4	2853	1808.43
rpoB-atpA_540	-	ggattgtttcagtaactcacgcaatcgttgacctcttgccaattgattct	10215	50	42	yes	4	587	2080.97	4	1819	2394.71	4	827.5	2460.27	4	1739	2346.75	4	802	2414.47	4	1776	2401.02	4	4189.5	5261.65	4	9594	6153.5	4	6625.5	7420.62	4	9960	6783.51	4	5278.5	6467.5	4	10425.5	6608.41
rpoB-atpA_570	-	acctcttgccaattgattctgagtagctttatcgagatcagaagaaaatt	10245	50	36	yes	4	468.5	1660.88	4	1590.5	2093.89	4	686	2039.57	4	1833.5	2474.28	4	626	1884.61	4	1647.5	2227.29	4	2757.5	3463.18	4	6605.5	4236.7	4	3076	3445.15	4	6192.5	4217.56	4	2846	3487.07	4	6714.5	4256.12
rpoB-atpA_600	-	atcgagatcagaagaaaattgggaaaaggcttctaattcagcgaattgag	10275	50	38	yes	3	127	450.227	3	404	531.866	4	283.5	842.885	4	602	812.389	4	284.5	856.505	4	682.5	922.688	4	137.5	172.688	4	387.5	248.539	4	186.5	208.882	4	382	260.171	4	156	191.14	4	422.5	267.81
rpoB-atpA_630	-	ttctaattcagcgaattgagccaattccaattttaattttccagctacct	10305	50	34	yes	4	461	1634.29	4	1435	1889.18	4	565.5	1681.31	4	1260	1700.35	4	501.5	1509.8	4	1244	1681.79	4	1061	1332.52	4	3006	1928.02	4	1323	1481.77	4	2675	1821.88	4	925.5	1133.97	4	2449	1552.35
rpoB-atpA_660	-	ttttaattttccagctacctgtttcatagctttaatttgagcggcggatc	10335	50	38	yes	4	257.5	912.861	4	833	1096.64	4	405.5	1205.61	4	854	1152.46	4	398	1198.2	4	895	1209.97	4	2756	3461.3	4	6443	4132.48	4	4167.5	4667.64	4	6665.5	4539.71	4	3459.5	4238.77	4	7218.5	4575.59
rpoB-atpA_690	-	tttaatttgagcggcggatcctactctcgagacagaaatccctacattaa	10365	50	42	yes	4	520.5	1845.22	4	1690	2224.88	4	760.5	2261.07	4	1806.5	2437.84	4	686.5	2066.75	4	1617	2186.06	4	1172	1471.93	4	2309	1480.97	4	1179.5	1321.05	4	2344.5	1596.78	4	1372	1681.05	4	2519	1596.72
rpoB-atpA_720	-	gacagaaatccctacattaatagcaggtctgattccagcattaaaaagat	10395	50	36	yes	4	175.5	622.163	4	1030.5	1356.65	4	319	948.431	4	970	1309	4	459.5	1383.35	4	1110.5	1501.31	4	1138	1429.23	4	2923.5	1875.11	4	1408.5	1577.53	4	2760.5	1880.11	4	1097	1344.1	4	2841.5	1801.14
rpoB-atpA_750	-	gattccagcattaaaaagatcggcggataagaatatttgtccatctgtaa	10425	50	36	yes	4	204	723.199	4	648	853.092	4	223.5	664.497	4	591.5	798.219	4	221	665.334	4	603	815.21	4	377	473.479	4	977.5	626.959	4	484	542.084	4	943.5	642.595	4	375	459.47	4	995.5	631.017
rpoB-atpA_780	-	gaatatttgtccatctgtaatggaaattacattagtaggaatataagctg	10455	50	30	yes	4	180	638.116	4	625.5	823.47	4	814	2420.14	4	1761.5	2377.11	4	791.5	2382.86	4	1825	2467.26	4	342	429.522	4	763.5	489.702	4	288.5	323.122	4	700.5	477.093	4	311.5	381.667	4	727.5	461.14
rpoB-atpA_810	-	attagtaggaatataagctgaaacatctcctgactgggtctcgacgattg	10485	50	42	yes	4	5078.5	18003.7	4	15754.5	20740.8	4	4409.5	13110.1	4	14863.5	20058	4	4655	14014.2	4	13739.5	18574.8	4	1426.5	1791.56	4	3056	1960.09	4	1603.5	1795.93	4	3043.5	2072.85	4	1877	2299.8	4	3752.5	2378.6
rpoB-atpA_840	-	tgactgggtctcgacgattggtaaggcagtcatactcccttcacctaatt	10515	50	48	yes	4	224.5	795.873	4	740	974.21	4	286	850.318	4	724.5	977.7	4	276.5	832.42	4	755.5	1021.38	4	2199	2761.75	4	4862	3118.44	4	2957	3311.87	4	5123	3489.15	4	2659	3257.95	4	5027	3186.46
rpoB-atpA_870	-	catactcccttcacctaattgagagcttaatttagcggctctttctaaaa	10545	50	38	yes	4	351	1244.33	4	1209	1591.65	4	584	1736.31	4	1314.5	1773.9	4	513	1544.42	4	1239.5	1675.71	4	7547	9478.37	4	17444.5	11188.7	4	10052	11258.3	4	16166	11010.3	4	9123.5	11178.6	4	17842	11309.5
rpoB-atpA_900	-	tttagcggctctttctaaaagacgtgaatgtaaataaaaaacatctcctg	10575	50	34	yes	3	792	2807.71	3	2812	3702	4	803	2387.43	4	1946	2626.09	3	1403	4223.82	3	3635	4914.24	4	814.5	1022.94	4	2132.5	1367.77	4	1288	1442.57	4	2489	1695.2	4	961	1177.47	4	2322	1471.85
rpoB-atpA_930	-	taaataaaaaacatctcctggataagcttcacgacccggcggtcttcgta	10605	50	44	yes	4	2779	9851.81	4	10007	13174.2	4	3365	10004.6	4	7645	10316.8	4	3128	9417.04	4	7587.5	10257.7	4	3101.5	3895.21	4	6407.5	4109.71	4	3624	4058.91	4	6930.5	4720.19	4	4188	5131.37	4	7917.5	5018.66
rpoB-atpA_960	-	acgacccggcggtcttcgtaatagaagagacatttgtcgataagcttgtg	10635	50	48	yes	4	366.5	1299.28	4	1053	1386.27	4	360.5	1071.82	4	809.5	1092.41	4	355.5	1070.25	4	863	1166.71	4	1512	1898.94	4	4225	2709.87	4	1864	2087.7	4	4136.5	2817.27	4	1493	1829.3	4	3804	2411.24
rpoB-atpA_990	-	catttgtcgataagcttgtgcttgtttggaaagatcatcataaattatta	10665	50	30	yes	4	383.5	1359.54	4	1206.5	1588.36	4	396	1177.36	4	967.5	1305.62	4	436	1312.6	4	1119	1512.8	4	766	962.029	4	1770	1135.26	4	702.5	786.806	4	1496	1018.89	4	614	752.306	4	1404.5	890.27
rpoB-atpA_1020	-	aagatcatcataaattattaaagtgtgttgttcacggtacataaaatatt	10695	50	24	yes	4	239	847.277	4	787	1036.09	4	295	877.076	4	676	912.25	4	267.5	805.325	4	702.5	949.726	4	609	764.851	4	1763.5	1131.09	4	751	841.126	4	1510.5	1028.76	4	499.5	612.015	4	1402.5	889.002
rpoB-atpA_1050	-	ttcacggtacataaaatattcagccaaggctgctcctgtataaggcgcga	10725	50	46	yes	4	359.5	1274.46	4	1138.5	1498.83	4	423.5	1259.12	4	1106	1492.53	4	430.5	1296.05	4	1122	1516.86	4	1722.5	2163.31	4	4314.5	2767.28	4	2095.5	2346.98	4	4054	2761.08	4	1807.5	2214.65	4	4936	3128.78
rpoB-atpA_1080	-	tgctcctgtataaggcgcgaggtattgtaacgtagctggggaatcggccg	10755	50	56	yes	4	151	535.309	4	493.5	649.692	4	185	550.031	4	451.5	609.291	4	187.5	564.48	4	529	715.168	4	516	648.051	4	1284.5	823.866	4	599.5	671.445	4	1215.5	827.847	4	475	581.996	4	1260	798.676
rpoB-atpA_1110	-	cgtagctggggaatcggccgtttcagctaccacaatagtgtattccattg	10785	50	50	yes	4	590.5	2093.38	4	1932	2543.48	4	737	2191.2	4	1717	2317.06	4	679	2044.17	4	1736	2346.94	4	669	840.206	4	1762.5	1130.45	4	761	852.326	4	1655	1127.18	4	690.5	846.038	4	1738	1101.67
rpoB-atpA_1140	-	cacaatagtgtattccattgcccctcgttcctgtaaactggtcactacct	10815	50	46	yes	4	281	996.171	4	827	1088.75	4	330.5	982.622	4	770	1039.1	4	291	876.073	4	724	978.793	4	7327.5	9202.7	4	13896	8912.76	4	8433	9445.03	4	14252	9706.69	4	7926	9711.37	4	15468.5	9805.01
rpoB-atpA_1170	-	ctgtaaactggtcactacctgagccacggaagaagctttttgaccaatag	10845	50	46	yes	3	116	411.231	3	415	546.347	4	199	591.655	4	550	742.216	4	195.5	588.565	4	631.5	853.74	4	2203	2766.78	4	4116	2639.96	4	1895.5	2122.98	4	4091.5	2786.62	4	2530	3099.89	4	4833	3063.49
rpoB-atpA_1200	-	agaagctttttgaccaatagctacataaacacatattacattttggcctt	10875	50	32	yes	4	1704.5	6042.61	4	6048	7962.19	4	1848.5	5495.85	4	5462	7370.87	4	2021.5	6085.85	4	6400.5	8652.99	4	1166	1464.39	4	2795	1792.69	4	1400.5	1568.57	4	2907.5	1980.23	4	1223.5	1499.1	4	2746.5	1740.92
rpoB-atpA_1230	-	acatattacattttggccttgttgattgagaattgtatctgtggctactg	10905	50	36	yes	4	453.5	1607.7	4	1318	1735.15	4	857.5	2549.47	4	1679.5	2266.46	4	811.5	2443.07	4	1736	2346.94	4	1161	1458.11	4	3120.5	2001.46	4	1621.5	1816.09	4	3248.5	2212.47	4	1167.5	1430.48	4	3385.5	2145.97
rpoB-atpA_1260	-	aattgtatctgtggctactgctgttttaccggtctgtctgtcaccaataa	10935	50	42	yes	4	471	1669.74	4	1659	2184.07	4	561.5	1669.42	4	1660.5	2240.82	4	608.5	1831.93	4	1762	2382.09	4	2824.5	3547.33	4	5515.5	3537.59	4	2827	3166.26	4	5278	3594.72	4	3005.5	3682.5	4	5756.5	3648.87
rpoB-atpA_1290	-	ggtctgtctgtcaccaataattaattctcgctggccgcgtcctataggga	10965	50	50	yes	4	371	1315.23	4	1097.5	1444.86	4	424.5	1262.1	4	1042	1406.16	4	430	1294.54	4	1127	1523.62	4	7090.5	8905.05	4	15240	9774.79	4	6338.5	7099.17	4	11936.5	8129.66	4	5554.5	6805.68	4	12549.5	7954.75
rpoB-atpA_1320	-	ctggccgcgtcctatagggatcatggaatcaatagcaataagtcctgttt	10995	50	46	yes	4	362	1283.32	4	1140	1500.81	4	505	1501.44	4	1206.5	1628.15	4	484	1457.11	4	1301	1758.85	4	2164.5	2718.42	4	6181.5	3964.76	4	2565.5	2873.38	4	5600	3814.02	4	2086	2555.88	4	5618	3561.08
rpoB-atpA_1350	-	aatagcaataagtcctgtttgaagaggctcatatacagaacgtctcgaaa	11025	50	38	yes	4	215.5	763.967	4	700.5	922.208	4	272.5	810.18	4	649.5	876.489	4	242.5	730.061	4	650.5	879.426	4	1764	2215.43	4	4902.5	3144.42	4	2053	2299.38	4	4226.5	2878.56	4	1603.5	1964.7	4	4343.5	2753.21
rpoB-atpA_1380	-	atatacagaacgtctcgaaataatacctggggcaggagattcaattaacc	11055	50	40	yes	4	605.5	2146.55	4	1762.5	2320.33	4	764.5	2272.96	4	2090.5	2821.09	4	811.5	2443.07	4	2224.5	3007.35	4	431	541.298	4	1158.5	743.051	4	637.5	714.005	4	1334.5	908.895	4	504.5	618.141	4	1429	905.8
rpoB-atpA_1410	-	ggcaggagattcaattaaccgagattcagaagcggaaatcttacctcgac	11085	50	46	yes	4	324	1148.61	4	1031	1357.31	4	404.5	1202.63	4	971	1310.35	4	405.5	1220.78	4	1043	1410.06	4	468.5	588.395	4	1149	736.958	4	748	837.766	4	1573	1071.33	4	674.5	826.434	4	1657.5	1050.64
rpoB-atpA_1440	-	agcggaaatcttacctcgaccatcaatagggttagccaaggcgtttataa	11115	50	44	yes	4	354	1254.96	4	1140	1500.81	4	435	1293.32	4	1110.5	1498.6	4	394.5	1187.67	4	1053.5	1424.25	4	3107	3902.12	4	7230.5	4637.57	4	3963	4438.59	4	7893	5375.73	4	3518	4310.44	4	8792	5572.98
rpoB-atpA_1470	-	gttagccaaggcgtttataacacgccccaaataagcctcactcaccggta	11145	50	50	yes	4	776.5	2752.76	4	2024	2664.59	4	723	2149.58	4	1747	2357.55	4	668	2011.06	4	1687.5	2281.37	4	1189.5	1493.91	4	3649	2340.43	4	1415.5	1585.37	4	3728.5	2539.39	4	1302	1595.28	4	4332	2745.92
rpoB-atpA_1500	-	ataagcctcactcaccggtatctgagcaatttttcccgtagctttgactg	11175	50	46	yes	4	226.5	802.963	4	802	1055.83	4	285.5	848.831	4	677	913.6	4	235.5	708.987	4	622	840.896	4	8133.5	10215	4	16389.5	10512.1	4	8181	9162.79	4	14945	10178.7	4	8262	10123.1	4	16251	10301
rpoB-atpA_1530	-	ttttcccgtagctttgactgaacttccttcttggatcatcaaaccgtcac	11205	50	44	yes	4	6120.5	21697.7	4	16485.5	21703.2	4	6611	19655.4	4	14106	19035.8	4	7082.5	21322.3	4	15204.5	20555.3	4	8301.5	10426	4	12767.5	8188.95	4	6979.5	7817.1	4	14450	9841.54	4	8445	10347.3	4	13663.5	8660.88
rpoB-atpA_1560	-	ttggatcatcaaaccgtcacccattaatacaacaccaacattattggatt	11235	50	36	yes	4	500	1772.55	4	1432.5	1885.89	4	613	1822.53	4	1493	2014.78	4	589	1773.22	4	1418.5	1917.7	4	10307.5	12945.3	4	20597	13210.7	4	10987.5	12306.1	4	18631.5	12689.5	4	11334.5	13887.6	4	20310	12873.9
rpoB-atpA_1590	-	aacaccaacattattggattctaaattaagggcaatacctatagtaccct	11265	50	34	yes	4	318.5	1129.11	4	1163	1531.09	4	390.5	1161.01	4	836	1128.17	4	341.5	1028.11	4	846.5	1144.4	4	863.5	1084.48	4	2329.5	1494.12	4	963.5	1079.13	4	2005.5	1365.9	4	782	958.149	4	1942.5	1231.29
rpoB-atpA_1620	-	ggcaatacctatagtaccctcctcaaattctactaattcacctgccatta	11295	50	40	yes	4	1095.5	3883.65	4	2999.5	3948.84	4	1560.5	4639.58	4	3826.5	5163.8	4	1460.5	4396.93	4	3666.5	4956.83	4	6704.5	8420.27	4	18248.5	11704.4	4	7827.5	8766.87	4	16147	10997.3	4	6668.5	8170.61	4	16911	10719.4
rpoB-atpA_1650	-	tactaattcacctgccattacttcatcaagaccataaatacgagcgatgc	11325	50	40	yes	4	577.5	2047.29	4	1475.5	1942.49	4	603	1792.8	4	1289.5	1740.16	4	475	1430.02	4	1095	1480.36	4	5515.5	6926.99	4	11206	7187.42	4	6137.5	6874.05	4	11264	7671.63	4	6450	7902.89	4	13127	8320.81
rpoB-atpA_1680	-	accataaatacgagcgatgccatcgcccacttgaagtacggtaccggtat	11355	50	50	yes	4	1366.5	4844.37	4	4032	5308.13	4	1244	3698.59	4	3068	4140.21	4	1319.5	3972.44	4	3237.5	4376.85	4	2278.5	2861.6	4	5909	3789.98	4	3114.5	3488.27	4	6485.5	4417.11	4	3523.5	4317.18	4	8559.5	5425.61
rpoB-atpA_1710	-	ttgaagtacggtaccggtatttacaatcgttacttctctattatattgct	11385	50	34	yes	4	1092	3871.24	4	3940.5	5187.67	4	1318	3918.6	4	3685	4972.84	4	1033	3109.91	4	3247.5	4390.37	4	1660.5	2085.44	4	3669	2353.26	4	1619	1813.29	4	3346.5	2279.22	4	1533	1878.31	4	3478	2204.6
rpoB-atpA_1740	-	tacttctctattatattgctcaatacgttcacggataatattactaattt	11415	50	26	yes	4	331.5	1175.2	4	977.5	1286.88	4	675	2006.87	4	1583	2136.23	4	720.5	2169.11	4	1718.5	2323.28	4	2311	2902.41	4	6031.5	3868.55	4	3330	3729.63	4	5872.5	3999.61	4	2581.5	3162.99	4	6120	3879.28
rpoB-atpA_1770	-	acggataatattactaatttcgtcggctctaatggttaccatgagtattg	11445	50	36	yes	4	14320.5	50767.5	4	27986.5	36844.2	4	16569	49261.9	4	26284	35469.8	4	16683	50225.2	4	28199	38122.9	4	721	905.513	4	1919.5	1231.15	4	1002.5	1122.81	4	1987	1353.3	4	886	1085.58	4	2159.5	1368.84
rpoB-atpA_1800	-	aatggttaccatgagtattgtcctgattcttttgttggaagaaaaaaaaa	11475	50	30	no	4	304		4	999.5		4	423		4	984.5		4	452		4	1136		4	6941		4	13616		4	8228		4	12980		4	7089		4	14387.5
rpoB-atpA_1830	-	tttgttggaagaaaaaaaaataatgcctataataatcgtaaggaaataat	11505	50	22	no	4	3401.5		4	9052.5		4	4891.5		4	10322		4	5622		4	11766.5		4	162.5		4	413		4	211		4	395		4	199.5		4	474
rpoB-atpA_1860	-	aataatcgtaaggaaataattaatcagttatttctttcatcgtaccaaac	11535	50	26	yes	4	278.5	987.308	4	884.5	1164.44	4	338	1004.92	4	886	1195.64	4	280.5	844.463	4	778.5	1052.47	4	462.5	580.86	4	1107	710.019	4	548.5	614.325	4	1078.5	734.54	4	496	607.726	4	1039.5	658.907
rpoB-atpA_1890	-	tttctttcatcgtaccaaacatcccaatatttgcattaatagtacgtaaa	11565	50	30	yes	4	4174.5	14799	4	11813	15551.8	4	5103	15171.9	4	11260.5	15195.9	4	4337	13056.8	4	9691	13101.5	4	8391	10538.4	4	12005	7699.89	4	5755	6445.65	4	12109	8247.14	4	7552.5	9253.73	4	12689	8043.17
rpoB-atpA_1920	-	ttgcattaatagtacgtaaatgtaactcattactcaaacaactatttagg	11595	50	28	yes	4	130	460.862	4	403.5	531.208	4	144.5	429.619	4	398	537.094	4	183	550.933	4	528.5	714.492	4	1570.5	1972.41	4	2480	1590.65	4	1304.5	1461.05	4	2313	1575.33	4	1530.5	1875.25	4	2260	1432.55
rpoB-atpA_1950	-	tactcaaacaactatttagggttcctatagctccttgtaaagcttgttgg	11625	50	38	yes	4	398	1410.95	4	2096	2759.38	4	496	1474.68	4	1825	2462.81	4	564.5	1699.46	4	1616.5	2185.38	4	2427.5	3048.73	4	5599.5	3591.47	4	2692.5	3015.62	4	5506.5	3750.34	4	2555.5	3131.14	4	6232	3950.28
rpoB-atpA_1980	-	ctccttgtaaagcttgttggaaaacccgttcgcggacttgattaattgtt	11655	50	42	yes	4	805.5	2855.57	4	2417.5	3182.64	4	973	2892.86	4	2276	3071.42	4	1073	3230.33	4	2513.5	3398.06	4	1753	2201.61	4	3045.5	1953.35	4	1888	2114.58	4	2949	2008.49	4	1643.5	2013.71	4	2957	1874.35
rpoB-atpA_2010	-	cgcggacttgattaattgttctttgttgctcaaaaagaatggtttcattt	11685	50	34	yes	4	390.5	1384.36	4	1552.5	2043.87	4	439	1305.21	4	1164	1570.8	4	331	996.496	4	846	1143.73	4	1906.5	2394.4	4	3317	2127.49	4	1709.5	1914.65	4	3238.5	2205.66	4	1632	1999.62	4	3242.5	2055.32
rpoB-atpA_2040	-	caaaaagaatggtttcatttttgtaattttctaattgtttcaaagtttta	11715	50	20	yes	4	995.5	3529.14	4	2775	3653.29	4	1077	3202.07	4	2719	3669.24	4	1276	3841.48	4	3151	4259.91	4	387	486.038	4	849	544.541	4	448.5	502.324	4	783	533.282	4	367	449.668	4	734.5	465.577
rpoB-atpA_2070	-	ctaattgtttcaaagttttataagttgaattaatcaaattcaatttttct	11745	50	18	yes	4	749.5	2657.05	4	2420	3185.93	4	712	2116.88	4	1902.5	2567.39	4	677.5	2039.66	4	1747.5	2362.49	4	171	214.761	4	424	271.95	4	203	227.362	4	401	273.111	3	125	153.157	3	328	207.909
rpoB-atpA_2100	-	taatcaaattcaatttttctcgttcgatttcagagtatccattcacgcga	11775	50	34	yes	4	2810.5	9963.48	4	10998	14478.9	4	2906.5	8641.43	4	8032	10839	4	2981	8974.48	4	8534.5	11538	4	2416.5	3034.91	4	5298.5	3398.41	4	2990.5	3349.39	4	5152.5	3509.24	4	2780.5	3406.82	4	5437	3446.35
rpoB-atpA_2130	-	cagagtatccattcacgcgaaacttatccgcttccgtttctacgttacgc	11805	50	48	yes	4	1589.5	5634.92	4	6636	8736.29	4	3115	9261.33	4	9122.5	12310.7	4	5553	16717.6	4	14092	19051.3	4	6580.5	8264.53	4	9754	6256.12	4	5926.5	6637.73	4	9907	6747.41	4	7186.5	8805.29	4	9830.5	6231.25
rpoB-atpA_2160	-	cttccgtttctacgttacgcaagcgcgcccgggcattttctaattgttga	11835	50	50	yes	4	7764	27524.1	4	17555.5	23111.8	4	7855.5	23355.5	4	16841.5	22727.3	4	5516	16606.3	4	12325	16662.5	4	4160	5224.6	4	9764	6262.54	4	3143.5	3520.75	4	7096	4832.91	4	3134.5	3840.56	4	7142.5	4527.41
rpoB-atpA_2190	-	gggcattttctaattgttgaatagctccttcacgcagttcttctgaattt	11865	50	38	yes	4	277	981.99	4	1014	1334.93	4	329	978.163	4	829	1118.72	4	294	885.105	4	812	1097.76	4	2991.5	3757.06	4	4740	3040.19	4	2531	2834.74	4	4598.5	3131.92	4	3163.5	3876.09	4	4920	3118.64
rpoB-atpA_2220	-	cacgcagttcttctgaatttcgaatagtatttaatatcctctgctttcgg	11895	50	38	yes	4	347	1230.15	4	1269.5	1671.3	4	552.5	1642.66	4	1444	1948.65	4	597	1797.31	4	1668.5	2255.68	4	4704	5907.81	4	6248.5	4007.73	4	4190	4692.84	4	6493.5	4422.56	4	5281.5	6471.18	4	6641	4209.53
rpoB-atpA_2250	-	ttaatatcctctgctttcggttatctaataaatcatttaacactcccttt	11925	50	30	yes	4	796	2821.89	4	3038.5	4000.18	4	1100	3270.45	4	2625	3542.39	4	993.5	2990.99	4	2689.5	3636	4	7695	9664.25	4	12606.5	8085.69	4	8898	9965.84	4	11872.5	8086.07	4	8559.5	10487.6	4	13023	8254.88
atpF-ex1-ex2	-	ctaataaatcatttaacactccctttccaa	11938	30	30	yes	4	2605	9234.96	4	8100	10663.6	4	2939	8738.06	4	8318.5	11225.7	4	3366	10133.6	4	8343.5	11279.8	4	1842	2313.39	4	6015	3857.96	4	1868	2092.18	4	4183.5	2849.28	4	1428.5	1750.28	4	4701.5	2980.14
atpF-in-ex2	-	ctaataaatcatttaatgaaagtagattat	11939	30	17	no	4	382		4	1282		4	465.5		4	1182.5		4	535.5		4	1553.5		4	0		4	117.5		4	0		4	116		4	50.5		4	155
atpF-intron_0	-	atgaaagtagattatctttccattcattaaaaaaaaagttctatgatccc	11964	50	26	no	4	1000		4	6284.5		4	1214		4	4838		4	1633		4	4454.5		4	118.5		4	265		4	132		4	267.5		4	127.5		4	284
atpF-intron_70	-	ctttcgattcatttggctctcatgctcacttattccaatcaattatttat	12034	50	32	no	4	550.5		4	2976.5		4	792.5		4	2911.5		4	1070.5		4	2850		4	753		4	1324		4	577		4	1076		4	635		4	1028.5
atpF-intron_140	-	tttcatgcaatgagcctaccctctcccgagtttttttattcaattcatat	12104	50	36	no	4	3272.5		4	9400.5		4	3347.5		4	7063.5		4	3287		4	7093.5		4	7919		4	18393		4	8650.5		4	14281		4	6584.5		4	13706.5
atpF-intron_210	-	aaaagatcaccaatccaagataaaaatattcggaggattcttctgaccaa	12174	50	34	no	4	293		4	1114		4	433.5		4	1192		4	430		4	1171.5		4	312		4	511.5		4	271		4	509.5		4	321.5		4	574.5
atpF-intron_280	-	gcaaagttgtttctttttttcttgaaatccaaagaattcttattatttta	12244	50	22	no	4	631		4	1927		4	956.5		4	2239		4	945		4	2345.5		4	524		4	1378.5		4	626		4	1284		4	701.5		4	1271.5
atpF-intron_350	-	cattataaaaaaagactcaaaaaattttatcgacatgagtgttttatatc	12314	50	22	no	4	215.5		4	728.5		4	291.5		4	634		4	238.5		4	648		4	0		4	206.5		4	0		4	180.5		4	89.5		4	248
atpF-intron_420	-	ttttgaaaattttattcatttttttatttagtctacatttagactatata	12384	50	14	no	4	530.5		4	3660		4	542		4	2403		4	938		4	2691.5		4	0		4	136.5		4	0		4	134		4	64.5		4	161
atpF-intron_490	-	tgcatctgaacttcaaacggtttagctttaaccatgttaattaattgtcc	12454	50	34	no	4	706.5		4	2189		4	1062.5		4	2506.5		4	938		4	2175		4	822.5		4	1069.5		4	568		4	1219		4	940.5		4	1234
atpF-intron_560	-	atcaaagtaaagcggacttaccaaagaataacgaaaggctatggttctca	12524	50	38	no	4	341		4	1065		4	378.5		4	1037		4	417		4	1122		4	363		4	890		4	410		4	1129		4	522		4	1190
atpF-intron_665	-	atagtgccactgggtgaatccagcctattcttgaaatgaacaactcacac	12629	50	44	no	4	583.5		4	1789		4	1213.5		4	3143		4	1173.5		4	3148		4	1575.5		4	2929		4	1221.5		4	3811.5		4	1905.5		4	3915.5
atpF-ex1-in	-	atgaacaactcacacacactccctttccaa	12653	30	43	no	4	717		4	2302		4	944.5		4	2651		4	1112		4	2683		4	1526.5		4	2931.5		4	1350.5		4	2361.5		3	1583		3	2274
rpoB-atpA_2280	-	aatcatttaacactccctttccaaaaaagatcaatacaccgaaaactaca	12670	50	32	yes	4	572.5	2029.56	4	1835.5	2416.43	4	626	1861.19	4	1497.5	2020.85	4	574.5	1729.57	4	1400.5	1893.37	4	10188.5	12795.9	4	20128.5	12910.2	4	11726	13133.2	4	19818.5	13497.9	4	11292	13835.6	4	21762.5	13794.6
rpoB-atpA_2310	-	tcaatacaccgaaaactacacttagatttattagatttgttgctaaaata	12700	50	26	yes	4	1184	4197.39	4	3449.5	4541.26	4	1543	4587.55	4	3703	4997.13	4	1765.5	5315.15	4	4481.5	6058.65	4	1527.5	1918.41	4	2939.5	1885.37	4	1743	1952.17	4	3331	2268.66	4	1719.5	2106.82	4	3237	2051.84
rpoB-atpA_2340	-	ttagatttgttgctaaaatatcggtattaaatccgaaactcccggcggat	12730	50	38	yes	4	692	2453.2	4	2079	2737	4	925	2750.15	4	1963	2649.03	4	833	2507.8	4	1851.5	2503.09	4	643.5	808.18	4	1670.5	1071.44	4	913.5	1023.13	4	1800	1225.94	4	787.5	964.888	4	1944	1232.24
rpoB-atpA_2370	-	atccgaaactcccggcggatggccagtgacccaagtaaacgaaagaatcg	12760	50	54	yes	4	131.5	466.179	4	393	517.384	4	228.5	679.362	4	538	726.022	4	221	665.334	4	608	821.97	4	5170	6493.07	4	9409.5	6035.16	4	6024.5	6747.49	4	11661.5	7942.36	4	6301.5	7720.94	4	10473	6638.52
rpoB-atpA_2400	-	ccaagtaaacgaaagaatcggttaaatttttcatataatctcctcttcta	12790	50	30	yes	4	1574.5	5581.75	4	5058	6658.85	4	1960	5827.35	4	4680	6315.58	4	1569	4723.57	4	4083.5	5520.58	4	1321	1659.06	4	3697	2371.22	4	1311.5	1468.89	4	2461.5	1676.47	4	815	998.582	4	2020.5	1280.73
rpoB-atpA_2430	-	tcatataatctcctcttctagctaaactataaaaaaggaactctgtcctt	12820	50	32	no	4	646		4	2065.5		4	808.5		4	1889		4	677		4	1739.5		4	7785.5		4	13721.5		4	7712.5		4	12180		4	8382		4	14156
rpoB-atpA_2460	-	aaaaaaggaactctgtccttttttttttattctttttattgaaaataaaa	12850	50	18	no	4	562.5		4	1787.5		4	785.5		4	1494.5		4	673		4	1567		4	0		4	136.5		4	0		4	143		4	76		4	175
rpoB-atpA_2490	-	tctttttattgaaaataaaaagaaatttgaatttaataatttaatttacc	12880	50	12	no	4	845		4	2269.5		4	981.5		4	2027.5		4	895.5		4	1787		4	0		4	0		4	0		4	0		4	41		4	129.5
rpoB-atpA_2520	-	atttaataatttaatttacctatttggatatttgtaaacagaatcaaaaa	12910	50	16	no	4	1267.5		4	3306		4	1717.5		4	3941		4	1591		4	3541		4	107.5		4	209		4	109.5		4	197		4	114		4	227
rpoB-atpA_2550	-	tttgtaaacagaatcaaaaacctattctatttacaaacgtattttccaaa	12940	50	24	no	4	578.5		4	1572.5		4	855.5		4	1749.5		4	769		4	1734.5		4	149.5		4	247.5		4	140		4	235.5		4	155		4	273.5
rpoB-atpA_2580	-	ttacaaacgtattttccaaaatttttaattttcaataataataatgagac	12970	50	18	no	4	259		4	811.5		4	358.5		4	1010		4	360		4	1000		4	0		4	222.5		4	109		4	239.5		4	116.5		4	272.5
rpoB-atpA_2610	-	ttcaataataataatgagacttattagaattaagctagaatttgagacca	13000	50	24	no	4	193.5		4	800.5		4	369.5		4	917		4	339		4	870		4	0		4	168		4	0		4	201.5		4	72		4	234.5
rpoB-atpA_2640	-	taagctagaatttgagaccaagttttatgtcaagttcaaaaaacctaaac	13030	50	30	no	4	1224		4	4936		4	1552		4	3493.5		4	1438		4	3529.5		4	627.5		4	514.5		4	323		4	552		4	515		4	526.5
rpoB-atpA_2670	-	caagttcaaaaaacctaaacctacttttttcgcaacactccttaaaaaaa	13060	50	30	no	4	1423		4	3487.5		4	1565		4	3474		4	1379.5		4	3286.5		4	2515.5		4	2333		4	1632		4	2507		4	2814		4	2599
rpoB-atpA_2700	-	cgcaacactccttaaaaaaaagtttctattaaactaaaagaataagggga	13090	50	30	no	4	394.5		4	1184.5		4	541		4	1112.5		4	521		4	1172.5		4	863		4	1640.5		4	684		4	1379		4	995.5		4	1536
rpoB-atpA_2730	-	aaactaaaagaataaggggaaggaagaaagcgaatcgatgtgctaattcc	13120	50	38	no	4	757.5		4	1919		4	1113		4	3089		4	1229		4	3160.5		4	115		4	284		4	140		4	260.5		4	125.5		4	337
rpoB-atpA_2760	-	cgaatcgatgtgctaattccccatcctcaaattagtccttcccaaggatt	13150	50	44	no	4	156.5		4	501.5		4	214.5		4	526		4	213.5		4	592.5		4	7340		4	15354		4	5844.5		4	13723		4	8161.5		4	15798
rpoB-atpA_2790	-	attagtccttcccaaggattgttgtctcaatgaataattgtaggagttaa	13180	50	34	no	4	265.5		4	822		4	338		4	769.5		4	321		4	784.5		4	16925		4	33267.5		4	15233.5		4	35607.5		4	16568.5		4	26674
rpoB-atpA_2820	-	tgaataattgtaggagttaaatcttgatagaattaaaaaaactacaaaaa	13210	50	20	no	4	2148		4	6629		4	3166		4	7502		4	2848		4	6949.5		4	0		4	237		4	103.5		4	220		4	96.5		4	263.5
rpoB-atpA_2850	-	aattaaaaaaactacaaaaaaaatccagaattttgtgatttctgggctta	13240	50	24	no	4	786		4	2190.5		4	768.5		4	1695.5		4	786		4	1758		4	169		4	370.5		4	189		4	341.5		4	184.5		4	441
rpoB-atpA_2880	-	ttttgtgatttctgggcttaaacaaaaggattcgcaaataaaagcgctaa	13270	50	34	yes	4	2152.5	7630.81	4	8137.5	10713	4	2449	7281.22	4	5763.5	7777.74	4	2344	7056.76	4	6067.5	8202.8	4	1367.5	1717.46	4	2848	1826.68	4	1424.5	1595.45	4	2769.5	1886.24	4	1412.5	1730.67	4	2862	1814.13
rpoB-atpA_2910	-	ttcgcaaataaaagcgctaatgctacaaccaggccataaattgttaaagc	13300	50	38	yes	4	308.5	1093.66	4	1074.5	1414.58	4	360.5	1071.82	4	920	1241.52	4	374	1125.95	4	914.5	1236.33	4	3281.5	4121.28	4	8610.5	5522.69	4	4029.5	4513.07	4	7851.5	5347.46	4	3431	4203.85	4	8066	5112.79
rpoB-atpA_2940	-	aggccataaattgttaaagcttccataaaagccaaactaagcaataaagt	13330	50	32	yes	4	214.5	760.422	4	745.5	981.45	4	302	897.888	4	732.5	988.496	4	266.5	802.315	4	744	1005.83	4	6814.5	8558.42	4	17792	11411.6	4	8811.5	9868.95	4	16392.5	11164.5	4	6279.5	7693.98	4	17379.5	11016.3
rpoB-atpA_2970	-	gccaaactaagcaataaagtacctcgtatttttccttctgcctcaggttg	13360	50	42	yes	4	904.5	3206.53	4	3229	4250.98	4	1159	3445.87	4	3186.5	4300.13	4	1232	3709.01	4	3282.5	4437.69	4	10268.5	12896.3	4	23337	14968.1	4	12871.5	14416.2	4	21060	14343.4	4	10758	13181.3	4	25490	16157.3
rpoB-atpA_3000	-	tttccttctgcctcaggttgtctcgcgataccttcgacagcttgacccgc	13390	50	56	yes	4	1102	3906.69	4	3783	4980.32	4	1767	5253.54	4	4832	6520.7	4	1782	5364.82	4	4418.5	5973.47	4	13887	17440.9	4	26766	17167.5	4	20144	22561.5	4	27597	18795.6	4	17480.5	21418.1	4	30182	19131.5
rpoB-atpA_3030	-	ccttcgacagcttgacccgcagctgtaccttgaccgactccaggtccaat	13420	50	58	yes	4	571.5	2026.02	4	1609	2118.25	4	624	1855.24	4	1265.5	1707.77	4	612	1842.46	4	1308.5	1768.99	4	10741.5	13490.4	4	20663	13253.1	4	11847.5	13269.3	4	21582.5	14699.3	4	11674	14303.6	4	22375.5	14183.1
rpoB-atpA_3060	-	tgaccgactccaggtccaatagaagcaagcccaacagccaacccagcagc	13450	50	58	yes	4	889	3151.59	4	3431	4516.91	4	844	2509.33	4	2207.5	2978.98	4	830.5	2500.27	4	2246	3036.42	4	5533.5	6949.59	4	16133	10347.6	4	8197.5	9181.27	4	16768.5	11420.6	4	6618.5	8109.35	4	17587	11147.9
rpoB-atpA_3090	-	ccaacagccaacccagcagcaataaccgaagcagcagaaaccagtggatt	13480	50	52	yes	4	255	903.998	4	787.5	1036.74	4	306	909.781	4	701.5	946.662	4	298.5	898.653	4	792.5	1071.4	4	7926.5	9954.99	4	17043	10931.2	4	8458.5	9473.59	4	16808	11447.5	4	8155	9991.95	4	17476	11077.5
rpoB-atpA_3120	-	gcagcagaaaccagtggattcatgataagttcctcacaccaaaataaaga	13510	50	40	no	4	459.5		4	1852		4	538.5		4	1746		4	637.5		4	1630.5		4	7555.5		4	16701		4	9246		4	14575.5		4	6907		4	15808.5
rpoB-atpA_3150	-	tcctcacaccaaaataaagaaatagttaatgatacaatcatccaatgact	13540	50	30	no	4	713.5		4	2080.5		4	932.5		4	2176.5		4	1010.5		4	2468.5		4	1316.5		4	3684		4	1465		4	3244		4	1282.5		4	3134
rpoB-atpA_3180	-	gatacaatcatccaatgacttaggacgtaattctaattaagtaatcgcta	13570	50	32	no	4	389.5		4	1298.5		4	541		4	1297.5		4	596		4	1545.5		4	336.5		4	475.5		4	286		4	461.5		4	372.5		4	526.5
rpoB-atpA_3210	-	ttctaattaagtaatcgctaagattaatccagccaaaaaaaccaaaaact	13600	50	28	no	4	423		4	1323.5		4	598		4	1225		4	607		4	1414		4	248.5		4	372.5		4	219		4	350		4	263.5		4	396.5
rpoB-atpA_3240	-	agccaaaaaaaccaaaaactttaattgaaatatgaaataatataataaaa	13630	50	16	no	4	1871		4	5770		4	2215		4	5277		4	1810		4	4646		4	141		4	345		4	145.5		4	293.5		4	150		4	369
rpoB-atpA_3270	-	tatgaaataatataataaaattattgaatcataagaattactttgatagt	13660	50	14	no	3	1017		3	3125		3	1252		3	3061		4	701		4	1752		4	0		4	153.5		4	0		4	152		4	66.5		4	193.5
rpoB-atpA_3300	-	ataagaattactttgatagtagttcctatccgcgggatttttaaaaatcc	13690	50	32	no	4	477.5		4	1619		4	649		4	1386.5		4	558		4	1369.5		4	270.5		4	337.5		4	170		4	318.5		4	292.5		4	398.5
rpoB-atpA_3330	-	cgcgggatttttaaaaatccataatatatatacgacttttttatgccatt	13720	50	28	no	4	1322		4	3608.5		4	1216.5		4	2400		4	1154.5		4	2436.5		4	0		4	137.5		4	0		4	138.5		4	64		4	186
rpoB-atpA_3360	-	tacgacttttttatgccattttttttatgaaccattctttgaattcttcg	13750	50	28	no	4	3496		4	11230.5		4	4359		4	12029.5		4	4121.5		4	11875.5		4	646		4	693		4	454.5		4	735		4	692.5		4	826
rpoB-atpA_3390	-	accattctttgaattcttcgttctttttttatcattttttcagccaattc	13780	50	28	no	4	279		4	868.5		4	322		4	730		4	313.5		4	801.5		4	955.5		4	851		4	688.5		4	1076		4	1213		4	1155
rpoB-atpA_3420	-	atcattttttcagccaattcacagataaaaaggaagaacttctaatcgaa	13810	50	30	no	4	232.5		4	723.5		4	276.5		4	640.5		4	291.5		4	718.5		4	298.5		4	553.5		4	307		4	584.5		4	373.5		4	663
rpoB-atpA_3450	-	aggaagaacttctaatcgaatccctatctaaatctaaatagaaattcaca	13840	50	30	no	4	364.5		4	1393		4	598.5		4	1438		4	569		4	1472		4	297		4	484.5		4	276		4	470		4	335.5		4	521
rpoB-atpA_3480	-	aatctaaatagaaattcacaaaaatagtagagcagattcagattatatag	13870	50	24	no	4	9316		4	23537		4	11131		4	29806		4	11255		4	27817.5		4	0		4	263.5		4	114.5		4	230		4	109		4	283.5
rpoB-atpA_3510	-	agcagattcagattatatagatctttaactcatatatacctaggcaatat	13900	50	28	no	4	424		4	1533.5		4	677.5		4	1600.5		4	668		4	1777		4	463		4	395		4	267		4	444.5		4	483.5		4	458
rpoB-atpA_3540	-	catatatacctaggcaatatcaaatatcacatatacaagtgtttcttaca	13930	50	28	no	4	145.5		4	590		4	162		4	438		4	163		4	479.5		4	426.5		4	497.5		4	330.5		4	546.5		4	472.5		4	565.5
rpoB-atpA_3570	-	atatacaagtgtttcttacataatgtaaaccaactattctataattaatt	13960	50	20	no	3	177		3	529		3	303		3	699		4	257		4	649.5		4	380		4	274.5		4	158.5		4	291.5		4	351.5		4	328
rpoB-atpA_3600	-	caactattctataattaattgggctaacctaaaaaagaatattaaaaaaa	13990	50	20	no	4	178.5		4	537.5		4	261		4	558.5		4	249		4	651.5		4	132		4	320		4	168.5		4	326		4	152.5		4	344.5
rpoB-atpA_3630	-	aaaaaagaatattaaaaaaaaaaccattaatgatgaccttccatagactc	14020	50	24	no	4	706.5		4	2228.5		4	856.5		4	1926.5		4	720.5		4	1770		4	329.5		4	743		4	350		4	632.5		4	320		4	721.5
rpoB-atpA_3660	-	tgatgaccttccatagactcacctatataagccgcagctaaagtggcaaa	14050	50	44	yes	4	227	804.736	4	733.5	965.652	4	390.5	1161.01	4	851.5	1149.08	4	377	1134.98	4	971.5	1313.39	4	5375	6750.53	4	10469	6714.72	4	6601	7393.18	4	8869	6040.46	4	5644.5	6915.95	4	9977.5	6324.43
rpoB-atpA_3690	-	gccgcagctaaagtggcaaaaatgagagcttgaatcccgcttgtaaataa	14080	50	44	yes	3	471	1669.74	3	1522	2003.71	4	340	1010.87	4	888.5	1199.02	4	310.5	934.779	4	813.5	1099.79	4	488	612.885	4	1234.5	791.797	4	705.5	790.166	4	1151.5	784.258	4	491	601.6	4	1145	725.781
rpoB-atpA_3720	-	tgaatcccgcttgtaaataatccaaggaacataacaggtataggaaccac	14110	50	40	yes	4	377	1336.5	4	1211	1594.28	4	564	1676.85	4	1666	2248.24	4	663	1996	4	1893	2559.19	4	1991	2500.52	4	4443	2849.7	4	2911	3260.34	4	5157.5	3512.65	4	2572.5	3151.97	4	5077	3218.16
rpoB-atpA_3750	-	ataacaggtataggaaccactaaaggtactaaagaaacaagaacaacaac	14140	50	34	yes	4	691	2449.66	4	2279.5	3000.96	4	1134	3371.54	4	2769.5	3737.39	4	1037.5	3123.46	4	2591	3502.83	4	557.5	700.171	4	1631	1046.11	4	807	903.847	4	1577	1074.06	4	608	744.955	4	1583.5	1003.73
rpoB-atpA_3780	-	aaagaaacaagaacaacaacgactaattcatcggctaatatatttccgaa	14170	50	32	yes	4	590	2091.6	4	1774	2335.47	4	712.5	2118.36	4	1733.5	2339.33	4	741	2230.83	4	1807.5	2443.6	4	831.5	1044.29	4	1992	1277.65	4	1155.5	1294.17	4	1897.5	1292.34	4	885.5	1084.96	4	1842	1167.59
rpoB-atpA_3810	-	tcggctaatatatttccgaaaagtcgaaaactaagtgataggggttttgt	14200	50	36	yes	4	811.5	2876.84	4	2483	3268.87	3	765	2274.45	3	2278	3074.12	4	1158	3486.23	4	3197	4322.1	4	367	460.92	4	893.5	573.082	4	517.5	579.604	4	938	638.849	4	375	459.47	4	1025	649.716
rpoB-atpA_3840	-	ctaagtgataggggttttgtaaaatcttctaagatgttaatgggtaaaag	14230	50	32	yes	4	463.5	1643.15	4	1297.5	1708.16	4	451	1340.89	4	1112.5	1501.3	4	504.5	1518.83	4	1201.5	1624.34	4	519.5	652.447	4	1214	778.648	4	715	800.806	4	1139.5	776.085	4	484.5	593.636	4	1258.5	797.725
rpoB-atpA_3870	-	aagatgttaatgggtaaaagaattggggttggttgaatgtatttactgaa	14260	50	32	yes	4	261	925.269	4	944.5	1243.43	4	395	1174.39	4	957	1291.45	4	371.5	1118.42	4	945.5	1278.24	4	123.5	155.105	4	322.5	206.848	4	145.5	162.961	4	288.5	196.49	4	111	136.003	4	320	202.838
rpoB-atpA_3900	-	ggttgaatgtatttactgaaataccctaatccttttttgctaagccccgc	14290	50	40	yes	4	413	1464.12	4	1489	1960.27	4	586.5	1743.75	4	1622	2188.86	4	687.5	2069.76	4	2063	2789.02	4	2331	2927.53	4	4643	2977.98	4	2775	3108.02	4	4394.5	2992.99	4	2204.5	2701.07	4	4502.5	2854
rpoB-atpA_3930	-	ccttttttgctaagccccgcataaaaataggctactgatgtgagtaaagc	14320	50	42	yes	4	537.5	1905.49	4	1497.5	1971.46	4	600.5	1785.37	4	1389.5	1875.11	4	677.5	2039.66	4	1682	2273.94	4	2509	3151.08	4	6499	4168.4	4	3652.5	4090.83	4	6048	4119.14	4	2645	3240.8	4	6509.5	4126.17
rpoB-atpA_3960	-	gctactgatgtgagtaaagctaaagcaaccgtcgtatttatatcattcgt	14350	50	38	yes	3	1716	6083.38	3	5083	6691.77	4	1055	3136.66	4	2316	3125.4	3	1712	5154.08	3	4278	5783.53	4	1506.5	1892.03	4	3084.5	1978.37	4	2144.5	2401.86	4	3001	2043.91	4	1389	1701.88	4	2953.5	1872.13
rpoB-atpA_3990	-	gtcgtatttatatcattcgttggtgctgctaactccccttgaggtaactg	14380	50	44	yes	4	201.5	714.336	4	589.5	776.076	4	230.5	685.309	4	551	743.565	4	226	680.387	4	566	765.189	4	4993.5	6271.4	4	13919	8927.51	4	6633.5	7429.58	4	10211.5	6954.8	4	6203.5	7600.87	4	13409	8499.56
rpoB-atpA_4020	-	aactccccttgaggtaactggataattttccacggtaaaagggctcctga	14410	50	46	yes	3	448	1588.2	3	1537	2023.46	4	353.5	1051	4	1015	1369.72	4	400.5	1205.73	4	947	1280.27	4	2968.5	3728.18	4	10458	6707.66	4	2743.5	3072.74	4	7349.5	5005.56	4	2198.5	2693.72	4	7476.5	4739.13
rpoB-atpA_4050	-	cacggtaaaagggctcctgaccagttagaaacaaaaataaataaaaacag	14440	50	36	yes	4	2690	9536.3	4	8466.5	11146.1	4	3481.5	10351	4	8752.5	11811.3	4	3873	11659.9	4	9134	12348.5	4	1245.5	1564.24	4	2878.5	1846.24	4	1942	2175.06	4	3096.5	2108.95	4	1271.5	1557.91	4	3133.5	1986.23
rpoB-atpA_4080	-	acaaaaataaataaaaacagggttccaataaagggaacccatggaccata	14470	50	34	yes	4	208.5	739.152	4	622	818.863	4	279.5	830.992	4	662.5	894.032	4	300.5	904.674	4	749	1012.59	4	212.5	266.881	4	463	296.964	4	228	255.362	4	428.5	291.841	3	233	285.484	3	559	354.333
rpoB-atpA_4110	-	aagggaacccatggaccatattcttctccaatctgggttttactcacgtc	14500	50	46	yes	4	869	3080.68	4	2784.5	3665.79	4	1131.5	3364.11	4	2370	3198.27	4	1071	3224.31	4	2500.5	3380.49	4	3401.5	4271.99	4	7967	5109.96	4	4025.5	4508.59	4	7725	5261.31	4	4141.5	5074.39	4	8487	5379.65
rpoB-atpA_4140	-	atctgggttttactcacgtctcgaatgaattcaaggacaaattcaaagaa	14530	50	36	yes	4	2037	7221.35	4	5702	7506.68	4	2964	8812.38	4	5420	7314.2	4	2640.5	7949.39	4	5435	7347.7	4	2595.5	3259.72	4	5609.5	3597.88	4	4375.5	4900.6	4	5417.5	3689.73	4	3346.5	4100.31	4	5975	3787.37
rpoB-atpA_4170	-	tcaaggacaaattcaaagaaattttggccgtcagttggaattgtttgtgg	14560	50	38	yes	4	277	981.99	4	833	1096.64	4	488.5	1452.38	4	1087.5	1467.56	4	452.5	1362.28	4	1089.5	1472.92	4	157	197.178	4	432.5	277.401	4	239.5	268.242	4	409	278.56	4	184	225.447	4	439	278.269
rpoB-atpA_4200	-	tcagttggaattgtttgtggattgcgaatcgctagaactgcggaacctaa	14590	50	44	yes	4	329.5	1168.11	4	989.5	1302.68	4	392.5	1166.96	4	985	1329.24	4	371.5	1118.42	4	987	1334.35	4	629.5	790.597	4	1418	909.492	4	937.5	1050.01	4	1474	1003.91	4	679	831.948	4	1638.5	1038.6
rpoB-atpA_4230	-	gctagaactgcggaacctaataagatagcaattacaacccaagaagtaat	14620	50	38	yes	4	583	2066.79	4	2138.5	2815.33	4	1530	4548.9	4	3328	4491.08	4	1256.5	3782.77	4	2758.5	3729.28	4	852.5	1070.67	4	2047.5	1313.25	4	1254	1404.49	4	1904	1296.77	4	933	1143.16	4	2195.5	1391.66
rpoB-atpA_4260	-	attacaacccaagaagtaataagaacttgggcatggacctggaaaccccc	14650	50	46	yes	3	162	574.305	3	514	676.681	4	225	668.956	4	980	1322.49	4	354.5	1067.24	4	867.5	1172.79	4	208.5	261.858	4	524.5	336.409	4	284.5	318.642	4	529	360.289	4	258.5	316.728	4	629.5	399.021
rpoB-atpA_4290	-	gcatggacctggaaaccccctatttgccaatagaaatgttggcctacttc	14680	50	48	yes	4	17920.5	63529.8	4	29300	38573.4	4	22717.5	67542.3	4	25286	34123	4	24876.5	74892.2	4	28475.5	38496.7	4	5168	6490.56	4	12739	8170.67	4	6620	7414.46	4	11575.5	7883.79	4	6106.5	7482.02	4	13152	8336.65
rpoB-atpA_4320	-	tagaaatgttggcctacttctacaccagatatctcatataacccttcttt	14710	50	36	yes	4	234	829.551	4	762.5	1003.83	4	325	966.27	4	742	1001.32	4	300.5	904.674	4	759.5	1026.79	4	1550	1946.66	4	3130	2007.55	4	1604	1796.49	4	2795	1903.61	4	1475.5	1807.86	4	3204.5	2031.23
rpoB-atpA_4350	-	atctcatataacccttcttttattagtgtgttgatggaacatgataaaac	14740	50	30	yes	4	498.5	1767.23	4	1528.5	2012.27	4	584.5	1737.8	4	1270.5	1714.52	4	569.5	1714.51	4	1334	1803.47	4	3292	4134.46	4	7234.5	4640.14	4	5110	5723.24	4	6685	4552.99	4	3860	4729.48	4	7672	4863.05
rpoB-atpA_4380	-	ttgatggaacatgataaaacattcatattgccctctgacagaaataagaa	14770	50	32	yes	4	572	2027.79	4	1903.5	2505.96	4	831.5	2472.17	4	2141	2889.24	4	808	2432.53	4	2177.5	2943.81	4	1241	1558.59	4	3291.5	2111.14	4	1754	1964.49	4	3014	2052.76	4	1444.5	1769.88	4	3361.5	2130.75
rpoB-atpA_4410	-	ccctctgacagaaataagaactttaaattattttgattcaagaccccccc	14800	50	38	no	4	794		4	2217		4	683		4	1597.5		4	605.5		4	1421.5		4	767		4	1484.5		4	668		4	1400.5		4	788		4	1528.5
rpoB-atpA_4440	-	ttttgattcaagaccccccctttttttttacttatttacttaaattttat	14830	50	24	no	4	264		4	848		4	363.5		4	998		4	448.5		4	1260		4	7813.5		4	21975		4	6145		4	15335		4	5020.5		4	13524
rpoB-atpA_4470	-	cttatttacttaaattttatattttagttttggatcccaactaaacaaat	14860	50	20	no	3	2212		3	5900		4	1949.5		4	4267		4	1607		4	3702.5		4	0		4	155.5		4	0		4	144.5		4	74		4	199.5
rpoB-atpA_4500	-	tggatcccaactaaacaaatcacacaatatccccagttttttctctcttt	14890	50	36	no	4	154.5		4	506		4	207		4	468		4	188.5		4	494		4	1268		4	2511.5		4	1425.5		4	2536		4	1749.5		4	2658.5
rpoB-atpA_4530	-	ccccagttttttctctctttttcttttctacaattcaggagtagtaaccg	14920	50	38	no	4	163		4	546.5		4	297.5		4	667.5		3	376		3	768		4	20035		4	33650.5		4	23689		4	29392		4	17118		4	30119
rpoB-atpA_4560	-	caattcaggagtagtaaccgatttttgaaatcgaaatacagggagcccct	14950	50	42	no	4	498.5		4	1304		4	532		4	1250		4	641		4	1474		4	199		4	306.5		3	191		3	310		4	258		4	369
rpoB-atpA_4590	-	tcgaaatacagggagcccctccctaaaaaaaaaattgatttatttatctt	14980	50	32	no	4	1276.5		4	3912.5		4	1467		4	3306		4	1318		4	3059.5		4	3203		4	16091		4	4822		4	14557		4	4177.5		4	16276.5
rpoB-atpA_4620	-	aaaattgatttatttatcttattattaatcaagaattttgtatatagcta	15010	50	14	no	4	10253.5		4	22897.5		4	9377		4	17456.5		4	8810.5		4	18439.5		4	0		4	128.5		4	0		4	123		4	60		4	172
rpoB-atpA_4650	-	aagaattttgtatatagctagaacggccctcacaaattgcgaatactaat	15040	50	34	yes	4	3506.5	12430.9	4	9299.5	12242.8	4	5040.5	14986.1	4	14527	19603.9	4	5863.5	17652.4	4	14345	19393.3	4	261.5	328.421	4	790.5	507.019	4	344	385.283	4	743	506.039	4	325.5	398.82	4	840	532.45
rpoB-atpA_4680	-	cacaaattgcgaatactaatttgttaagaatgaatcgaattgaagctata	15070	50	28	yes	4	840.5	2979.65	4	2846	3746.76	4	945	2809.62	4	2384.5	3217.84	4	862	2595.1	4	2403	3248.67	4	0	0	4	231.5	148.482	4	100.5	112.561	4	210	143.026	4	89.5	109.66	4	254.5	161.32
rpoB-atpA_4710	-	tgaatcgaattgaagctatagcgtcatcatttgcgggaatagaaatatcc	15100	50	38	yes	4	1634	5792.68	4	5494	7232.85	4	1787.5	5314.49	4	4938.5	6664.42	4	1971	5933.82	4	5007.5	6769.76	4	127	159.501	4	335	214.866	3	151	169.121	3	313	213.177	4	149	182.563	4	366.5	232.313
rpoB-atpA_4740	-	ttgcgggaatagaaatatccgcgagatcgggattacaatttgtatcgatt	15130	50	40	yes	4	610	2162.51	4	2726.5	3589.44	4	867	2577.71	4	2484	3352.12	4	818	2462.64	4	2369.5	3203.38	4	159.5	200.318	4	363	232.825	4	224	250.882	4	326	222.031	4	160.5	196.653	4	368	233.264
rpoB-atpA_4770	-	gattacaatttgtatcgattaaagaaatggttggaattcccaaagtgata	15160	50	30	yes	4	325.5	1153.93	4	1108.5	1459.34	2	2154	6404.14	2	4404.5	5943.8	4	468.5	1410.45	4	1246.5	1685.17	4	0	0	4	265	169.968	4	120	134.401	4	242.5	165.161	4	99	121.3	4	266	168.609
rpoB-atpA_4800	-	ttggaattcccaaagtgatacattctctaagagccgtatattcttcttgc	15190	50	38	yes	3	494	1751.28	3	1736	2285.44	4	707.5	2103.5	4	1576	2126.78	3	732	2203.73	3	1755	2372.63	4	379.5	476.619	4	723.5	464.046	4	445.5	498.964	4	738.5	502.974	4	427.5	523.796	4	788	499.489
rpoB-atpA_4830	-	gagccgtatattcttcttgctgatcgaggatgattacaatatcaggcaat	15220	50	40	yes	4	362	1283.32	4	1286.5	1693.68	4	459.5	1366.16	4	1103	1488.48	4	423	1273.47	4	1117	1510.1	4	651	817.599	4	1601	1026.87	4	876.5	981.687	4	1578	1074.74	4	926	1134.59	4	1927.5	1221.78
rpoB-atpA_4860	-	tgattacaatatcaggcaatcccgtcatatatttaatcccgcctagatat	15250	50	36	yes	4	683	2421.3	4	2022.5	2662.62	4	1003.5	2983.55	4	2041	2754.29	4	859	2586.07	4	2041	2759.28	4	1286	1615.1	4	4420	2834.95	4	1859.5	2082.66	4	3506.5	2388.19	4	1375	1684.72	4	3448.5	2185.9
rpoB-atpA_4890	-	atttaatcccgcctagatatgtttccaagcgagataattgtctcttcaac	15280	50	38	yes	4	790	2800.62	4	2516	3312.31	4	746	2217.96	4	2025	2732.7	4	1076	3239.36	4	2633	3559.61	4	5997.5	7532.34	4	12762.5	8185.75	4	5299.5	5935.48	4	16511	11245.2	4	6872.5	8420.56	4	13441	8519.84
rpoB-atpA_4920	-	gagataattgtctcttcaacacagctgcatcccttttcggaagacggttg	15310	50	46	yes	4	2155	7639.67	4	6608	8699.43	4	2001	5949.25	4	5576.5	7525.39	4	1862.5	5607.17	4	4210	5691.6	4	1687.5	2119.35	4	5253	3369.22	4	2722.5	3049.22	4	5117.5	3485.4	4	2381	2917.33	4	5675.5	3597.53
rpoB-atpA_4950	-	cccttttcggaagacggttgaatccctctgtcttttgttcagttctcaag	15340	50	46	yes	4	354.5	1256.73	4	1221.5	1608.1	4	518.5	1541.57	4	1056	1425.05	4	457	1375.83	4	1097.5	1483.74	4	973.5	1222.63	4	1853	1188.5	4	1127	1262.25	4	1780.5	1212.65	4	1217	1491.13	4	1954	1238.58
rpoB-atpA_4980	-	tcttttgttcagttctcaagtccctaaacttatgaagtcttttttcggta	15370	50	34	yes	4	803	2846.71	4	2376	3128	4	2392.5	7113.24	4	5833.5	7872.21	4	2205	6638.29	4	5900.5	7977.03	4	15816	19863.5	4	39179	25129	4	18614.5	20848.4	4	35269	24020.8	4	15703.5	19240.8	4	35266.5	22354.4
rpoB-atpA_5010	-	tatgaagtcttttttcggtagtggaccaatttgttaacatgccgccgagc	15400	50	44	yes	4	4400.5	15600.2	4	13672.5	17999.8	4	5503	16361.2	4	12349.5	16665.4	4	3382	10181.7	4	9641	13033.9	4	315.5	396.24	4	767.5	492.267	4	413.5	463.123	4	751	511.488	4	356.5	436.803	4	841	533.084
rpoB-atpA_5040	-	ttgttaacatgccgccgagccattttttattaacataatgacaccgagcc	15430	50	42	yes	4	151.5	537.081	4	440.5	579.918	4	176.5	524.759	4	444.5	599.845	4	174	523.838	4	508.5	687.453	4	926.5	1163.6	4	1612.5	1034.24	4	790.5	885.367	4	1623.5	1105.73	4	993.5	1217.29	4	1925	1220.2
rpoB-atpA_5070	-	taacataatgacaccgagcccgtattgcagcccgcgacactaaatcagct	15460	50	50	yes	4	526	1864.72	4	1740	2290.71	4	767	2280.4	4	2058	2777.24	4	817	2459.63	4	2235.5	3022.23	4	1139	1430.48	4	3604	2311.57	4	1608.5	1801.53	4	3480	2370.14	4	1532.5	1877.7	4	4177	2647.67
rpoB-atpA_5100	-	cccgcgacactaaatcagctgctttattttttgtcccaacaattaagaat	15490	50	38	yes	4	244	865.002	4	785.5	1034.11	4	257	764.097	4	684.5	923.721	4	261.5	787.262	4	772	1043.69	4	1306.5	1640.85	4	4172	2675.88	4	1404	1572.49	4	3522	2398.75	4	1280.5	1568.94	4	3578.5	2268.3
rpoB-atpA_5130	-	ttgtcccaacaattaagaattgttttcccctacttgccgcatcaaaaact	15520	50	38	yes	4	1152.5	4085.72	4	3486	4589.32	4	1474	4382.41	4	3038	4099.73	4	1434	4317.15	4	3338.5	4513.4	4	4603.5	5781.59	4	29979.5	19228.6	4	5048	5653.8	4	21498	14641.8	4	4108	5033.34	4	21670.5	13736.3
rpoB-atpA_5160	-	tacttgccgcatcaaaaactaaatcacaagcttctgataaaaaacgagca	15550	50	36	yes	4	474	1680.37	4	1468.5	1933.28	4	698.5	2076.74	4	1566.5	2113.96	4	588	1770.21	4	1489.5	2013.69	4	666.5	837.066	4	1522	976.196	4	706.5	791.286	4	1317.5	897.317	4	690	845.425	4	1456.5	923.231
rpoB-atpA_5190	-	cttctgataaaaaacgagcagttctagtcagatttataatatgaatacct	15580	50	30	yes	4	968	3431.65	4	3012.5	3965.95	4	1445	4296.19	4	3268.5	4410.78	4	1337	4025.12	4	3136.5	4240.31	4	190	238.623	4	460	295.04	4	200	224.002	4	377.5	257.106	4	183.5	224.834	4	401	254.182
rpoB-atpA_5220	-	gatttataatatgaatacctttacgctttgcagaaatataaggtgccatt	15610	50	30	yes	4	160.5	568.987	4	511	672.731	4	243.5	723.959	4	600	809.69	4	294.5	886.61	4	821	1109.93	4	265.5	333.445	4	803.5	515.357	4	369	413.283	4	736	501.271	4	341.5	418.424	4	868.5	550.516
rpoB-atpA_5250	-	cagaaatataaggtgccattctaggattccatttcctcgtaccatgtcca	15640	50	42	yes	4	245.5	870.32	4	832.5	1095.99	4	304.5	905.321	4	710	958.133	4	294.5	886.61	4	778.5	1052.47	4	755.5	948.842	4	1778	1140.39	4	898	1005.77	4	1555.5	1059.41	4	775.5	950.185	4	1627	1031.31
rpoB-atpA_5280	-	atttcctcgtaccatgtccaaaatgaactcctgctctcatcatctcttcc	15670	50	44	yes	4	579.5	2054.38	4	2126	2798.88	4	701.5	2085.66	4	1832	2472.25	4	601	1809.35	4	1665.5	2251.63	4	2922	3669.78	4	8931	5728.26	4	3122.5	3497.23	4	6457	4397.7	4	3362.5	4119.92	4	8349	5292.18
rpoB-atpA_5310	-	ctgctctcatcatctcttccaaatcgatgttccaatatctttttgtcatt	15700	50	36	yes	4	138	489.223	4	533.5	702.352	4	160	475.702	4	520.5	702.406	4	176	529.859	4	494	667.85	4	3938	4945.78	4	11358	7284.91	4	4630.5	5186.2	4	10060.5	6851.96	4	4785.5	5863.45	4	12038	7630.52
rpoB-atpA_5340	-	tccaatatctttttgtcatttcttttcacacttaaaaaggggggcacccc	15730	50	40	no	4	195		4	663.5		4	257.5		4	639		4	218.5		4	612.5		4	740		4	2067		4	1288		4	2240.5		4	1126		4	2552.5
rpoB-atpA_5370	-	cttaaaaaggggggcaccccaaactaaaataaaattttgttccgatggaa	15760	50	38	no	4	718.5		4	2042.5		4	841.5		4	1846		4	754.5		4	1753		4	161.5		4	513.5		3	214		3	523		4	227		4	654
rpoB-atpA_5400	-	aaaattttgttccgatggaaccttctcttgtaccggggatggccatttat	15790	50	42	no	4	208.5		4	634		4	244		4	615		4	250.5		4	682		4	360.5		4	823.5		4	373		4	676.5		4	496		4	1088
rpoB-atpA_5430	-	taccggggatggccatttatgcatgaaccaagccattattttgtattgat	15820	50	40	no	4	616		4	1849.5		4	763.5		4	1846.5		4	779.5		4	1744.5		4	156		4	282		4	181		4	256.5		4	172		4	327.5
rpoB-atpA_5460	-	agccattattttgtattgattattatctttattagtgttaacaaattacg	15850	50	22	no	4	1529.5		4	4490		4	1794.5		4	3482		4	1702		4	3484.5		4	0		4	191.5		4	105.5		4	211		4	100.5		4	257
rpoB-atpA_5490	-	attagtgttaacaaattacgaaagcaaatgactacagcaaacaacaaaaa	15880	50	28	no	4	1866		4	4764		4	3360.5		4	6930		4	3389		4	7079.5		4	148.5		4	359.5		4	166		4	281.5		4	154.5		4	369.5
rpoB-atpA_5520	-	actacagcaaacaacaaaaactaaaattttaaatagtccgctattagaaa	15910	50	26	no	4	357.5		4	1215.5		4	470.5		4	1087.5		4	475.5		4	1145		4	116.5		4	298		4	140.5		4	262		4	130		4	317
rpoB-atpA_5550	-	aaatagtccgctattagaaatcattaaatcctagaaaagtcagatttgga	15940	50	30	yes	4	6095.5	21609.1	4	14397	18953.6	4	5038.5	14980.2	4	11659.5	15734.3	4	5712.5	17197.8	4	12670	17128.9	4	186.5	234.228	4	304	194.983	4	156	174.721	4	307.5	209.431	4	214.5	262.817	4	379.5	240.553
rpoB-atpA_5580	-	ctagaaaagtcagatttggaaatagaagagtcacaaaattccctgtggta	15970	50	36	yes	4	4859.5	17227.4	4	12508.5	16467.4	4	5588	16613.9	4	12124.5	16361.8	4	4724.5	14223.4	4	10787	14583.2	4	0	0	4	270	173.175	4	114.5	128.241	4	218.5	148.815	4	105.5	129.264	4	288.5	182.871
rpoB-atpA_5610	-	tcacaaaattccctgtggtagaataaaatatctctcatatctccctcgaa	16000	50	36	yes	4	303.5	1075.94	4	1814	2388.13	4	451.5	1342.37	4	1680.5	2267.81	4	374.5	1127.46	4	1247	1685.85	4	497.5	624.817	4	1465.5	939.958	4	701.5	785.686	4	1161	790.728	4	638.5	782.325	4	1384	877.275
rpoB-atpA_5640	-	tctctcatatctccctcgaataaagctaaattctttgtttttttttccaa	16030	50	30	yes	3	1203	4264.74	3	3249	4277.31	4	2118.5	6298.6	4	3987.5	5381.06	4	1959.5	5899.2	4	3884.5	5251.55	4	3359.5	4219.24	4	10873	6973.84	4	5314.5	5952.28	4	8831	6014.58	4	3824	4685.37	4	8911.5	5648.73
rpoB-atpA_5670	-	ttctttgtttttttttccaaaataatgttggtatgttgccgtgaacaatg	16060	50	30	yes	4	226.5	802.963	4	895	1178.27	4	257.5	765.583	4	712.5	961.506	4	267.5	805.325	4	790	1068.02	4	152	190.899	4	825	529.147	4	265	296.802	4	712	484.926	4	265	324.692	4	933.5	591.717
rpoB-atpA_5700	-	gtatgttgccgtgaacaatgcaccaatcctttgttgaatccggtcccggc	16090	50	52	yes	4	744.5	2639.32	4	2943	3874.46	4	1033	3071.25	4	2698.5	3641.58	4	927	2790.79	4	2574	3479.85	4	444	557.625	4	930	596.493	4	421	471.524	4	880	599.346	4	529.5	648.772	4	1079.5	684.262
rpoB-atpA_5730	-	ttgttgaatccggtcccggcggggatcaccccccctagaacaacattttc	16120	50	56	yes	4	690	2446.11	4	2028.5	2670.52	4	777.5	2311.62	4	1887	2546.47	4	787.5	2370.82	4	1953	2640.31	4	9040	11353.5	4	33263.5	21334.9	4	12522	14024.7	4	33652.5	22919.9	4	9579.5	11737.3	4	35724	22644.4
rpoB-atpA_5760	-	ccccctagaacaacattttctttcaggcctttcaaccaatcgatacgacc	16150	50	46	yes	4	1631	5782.04	4	5415.5	7129.5	4	2828.5	8409.52	4	8202	11068.5	4	3042	9158.13	4	8534	11537.3	4	15010	18851.2	4	55651.5	35694.3	4	15553	17419.5	4	46442	31630.5	4	12490.5	15304	4	45821.5	29044.9
rpoB-atpA_5790	-	ttcaaccaatcgatacgaccccgaagagcagcttttgctaaaactcgagc	16180	50	48	yes	3	2613	9263.32	3	7230	9518.29	4	1803	5360.57	4	4450.5	6005.87	4	2221.5	6687.96	4	5172	6992.15	4	892	1120.27	4	2749.5	1763.5	4	1333.5	1493.53	4	2558.5	1742.53	4	1331	1630.81	4	3448.5	2185.9
rpoB-atpA_5820	-	gcttttgctaaaactcgagcagtttcttgaaaacttgcttcggatataaa	16210	50	36	yes	4	118	418.321	4	394.5	519.359	4	160.5	477.189	4	418	564.084	4	156.5	471.153	4	424.5	573.892	4	147.5	185.247	4	291.5	186.965	3	148	165.761	3	237	161.415	4	152	186.239	4	298.5	189.21
rpoB-atpA_5850	-	aaacttgcttcggatataaaactttgagtattcaaagatgctcgagttat	16240	50	32	yes	4	178	631.026	4	559.5	736.581	4	216.5	643.685	4	524	707.129	4	245.5	739.093	4	640.5	865.907	4	0	0	4	261.5	167.724	4	110	123.201	4	233	158.691	4	111	136.003	4	285	180.653
rpoB-atpA_5880	-	ttcaaagatgctcgagttattcctaataaaacggctcgataacagattgc	16270	50	38	yes	4	142.5	505.175	4	456	600.324	4	187	555.977	4	444	599.17	4	181	544.912	4	478	646.219	4	169	212.249	4	324	207.811	4	167	187.041	4	311.5	212.155	4	198.5	243.213	4	388	245.941
rpoB-atpA_5910	-	acggctcgataacagattgcttcttctaaagcacgccccgttcgttctgc	16300	50	52	yes	4	633.5	2245.82	4	2734	3599.31	4	698.5	2076.74	4	2394.5	3231.34	4	724	2179.65	4	2105	2845.8	4	1893.5	2378.07	4	5716	3666.19	4	2265	2536.82	4	4645.5	3163.94	4	2429	2976.14	4	5420.5	3435.89
rpoB-atpA_5940	-	gcacgccccgttcgttctgctcgtaataatccaataagttctccaggtaa	16330	50	48	yes	4	576.5	2043.75	4	1843.5	2426.97	4	924	2747.18	4	2359.5	3184.1	4	818.5	2464.14	4	2062.5	2788.34	4	33589	42184.9	4	38194.5	24497.6	4	23855	26717.8	4	38471.5	26202	4	23582.5	28894.6	4	37304.5	23646.2
rpoB-atpA_5970	-	ccaataagttctccaggtaaaaaaacattagacattccctcttcggaaac	16360	50	38	yes	4	600	2127.05	4	1888	2485.55	4	748	2223.91	4	1560	2105.19	3	1108	3335.7	3	2520	3406.85	4	2719.5	3415.45	4	7734.5	4960.83	4	3032.5	3396.43	4	6714	4572.74	4	2321	2843.82	4	6223.5	3944.89
rpoB-atpA_6000	-	gacattccctcttcggaaaccaaaacttttgatgttatttgacgtacaat	16390	50	36	yes	4	232.5	824.234	4	771.5	1015.68	4	299.5	890.455	4	819	1105.23	4	352.5	1061.22	4	948	1281.62	4	3394	4262.57	4	7890	5060.57	4	3255	3645.63	4	6271	4271.02	4	3997.5	4897.95	4	7405.5	4694.12
rpoB-atpA_6030	-	gatgttatttgacgtacaataatttcgatatgcctattatgaatctgcac	16420	50	32	yes	3	332	1176.97	3	1034	1361.26	4	251	746.258	4	701	945.987	3	354	1065.74	3	1135	1534.43	4	117.5	147.57	4	234	150.085	4	100.5	112.561	4	230.5	156.988	4	127	155.607	4	275.5	174.631
rpoB-atpA_6060	-	tgcctattatgaatctgcaccccctgggatcgataaaccttttgaatctt	16450	50	42	yes	4	297.5	1054.66	4	1011	1330.98	4	347.5	1033.17	4	869	1172.7	4	339	1020.58	4	987.5	1335.02	4	2376	2984.05	4	5529.5	3546.57	4	2241	2509.94	4	5370	3657.37	4	2872	3518.93	4	7077	4485.89
rpoB-atpA_6090	-	cgataaaccttttgaatcttattaaccaaagaaatacgactttgcactat	16480	50	30	yes	4	836	2963.7	4	2360.5	3107.6	4	771.5	2293.78	4	1715.5	2315.04	4	814.5	2452.1	4	1897	2564.6	4	177	222.297	4	383	245.653	4	220	246.402	4	384.5	261.873	4	227	278.133	4	453	287.143
rpoB-atpA_6120	-	gaaatacgactttgcactatagttaactcagcaccaatcaagaatcccca	16510	50	40	yes	4	500	1772.55	4	1618	2130.1	4	626.5	1862.67	4	1362.5	1838.67	4	563.5	1696.45	4	1286	1738.57	4	277	347.888	4	559.5	358.858	4	274.5	307.442	4	508	345.986	4	313	383.505	4	596	377.786
rpoB-atpA_6150	-	gcaccaatcaagaatccccaaggaattccaagaattcttgttatacactt	16540	50	38	yes	4	5726.5	20301	4	15499.5	20405.1	4	6727	20000.3	4	16876	22773.9	4	6061.5	18248.5	4	14879.5	20115.9	4	783.5	984.008	4	2000	1282.78	4	882.5	988.407	4	1625.5	1107.09	4	1086.5	1331.24	4	2555	1619.54
rpoB-atpA_6180	-	agaattcttgttatacacttgttccaacccttaatccgcttttctaagtt	16570	50	34	yes	4	545	1932.07	4	2432	3201.73	4	728	2164.45	4	2180	2941.87	4	631.5	1901.17	4	1893	2559.19	4	475	596.559	4	1196	767.103	4	427	478.244	4	901.5	613.989	4	494.5	605.888	4	1005	637.039
rpoB-atpA_6210	-	ttaatccgcttttctaagttcaacgatattgaatcaatcgagcggacttc	16600	50	38	yes	4	202	716.108	4	718.5	945.905	4	290.5	863.697	4	692	933.842	4	269	809.841	4	763.5	1032.19	4	425	533.763	4	948	608.038	4	440.5	493.364	4	814	554.395	4	473	579.545	4	876	555.27
rpoB-atpA_6240	-	gaatcaatcgagcggacttctaaaacttgttctacttttggaagaccttg	16630	50	40	yes	4	260.5	923.496	4	756.5	995.932	4	382.5	1137.23	4	858.5	1158.53	4	378.5	1139.5	4	892.5	1206.59	4	265	332.817	4	404.5	259.442	4	224.5	251.442	4	399.5	272.09	4	350	428.839	4	489.5	310.279
rpoB-atpA_6270	-	tctacttttggaagaccttgggttatatcaccggatctcgatttttcata	16660	50	38	yes	4	273	967.81	4	849.5	1118.37	4	416.5	1238.31	4	1153.5	1556.63	4	394.5	1187.67	4	1035	1399.24	4	169.5	212.877	4	308.5	197.869	4	172.5	193.201	4	299.5	203.982	4	181.5	222.384	4	359.5	227.876
rpoB-atpA_6300	-	ccggatctcgatttttcatatataaatgtaactaatgtatccccttcgta	16690	50	34	yes	4	170.5	604.438	4	609	801.748	4	212.5	631.792	4	552	744.914	4	220	662.324	4	581.5	786.144	4	239	300.163	4	522	334.806	4	228.5	255.922	4	473.5	322.489	4	286.5	351.035	4	612.5	388.245
rpoB-atpA_6330	-	actaatgtatccccttcgtaaagaatttcgctgtaatgcccatgaacttt	16720	50	38	yes	4	482	1708.73	4	1829	2407.88	4	455	1352.78	4	1190.5	1606.56	4	464.5	1398.41	4	1268.5	1714.92	4	3627.5	4555.82	4	9483	6082.31	4	5594	6265.33	4	10126	6896.57	4	5056	6194.89	4	11542	7316.12
rpoB-atpA_6360	-	ctgtaatgcccatgaacttttgctcccggagtagccaaatagggcttagc	16750	50	50	yes	4	1192	4225.75	4	3630	4778.89	4	1659	4932.44	4	3598	4855.44	4	1584.5	4770.24	4	3487.5	4714.83	4	1063	1335.04	4	3654	2343.64	4	1567	1755.05	4	4004	2727.03	4	1674	2051.08	4	5296	3356.97
rpoB-atpA_6390	-	gtagccaaatagggcttagcggatcttattactgcggaatccctttgaac	16780	50	46	yes	4	228.5	810.053	4	898	1182.22	4	342.5	1018.3	4	976	1317.1	4	335	1008.54	4	984	1330.29	4	139	174.572	4	264	169.327	4	172	192.641	4	255.5	174.015	4	160	196.041	4	313	198.401
rpoB-atpA_6420	-	actgcggaatccctttgaacaattaaaacttgacccgattttaggtgcgg	16810	50	44	yes	3	978	3467.1	3	2839	3737.54	4	794	2360.67	4	1900	2564.02	3	1296	3901.69	3	3205	4332.92	4	465.5	584.627	4	1103.5	707.774	4	597	668.645	4	1158.5	789.026	3	626	767.009	3	1398	886.15
rpoB-atpA_6450	-	tgacccgattttaggtgcggttcttttttagctatacatacattttcaca	16840	50	36	yes	4	265	939.449	4	885.5	1165.76	4	434.5	1291.83	4	983.5	1327.22	4	377	1134.98	4	959.5	1297.17	4	224.5	281.952	4	426	273.232	4	234.5	262.642	4	385	262.214	4	236.5	289.773	4	438.5	277.952
rpoB-atpA_6480	-	gctatacatacattttcacaaaaaaattgtccaagactaattattgtgga	16870	50	28	yes	4	519	1839.9	4	1660	2185.39	4	926	2753.13	4	1882.5	2540.4	4	735	2212.76	4	1772.5	2396.28	4	109	136.894	4	266.5	170.931	4	122.5	137.201	4	262	178.442	4	135.5	166.022	4	311.5	197.45
rpoB-atpA_6510	-	ccaagactaattattgtggacgtttcctcacaataattatgatgataatt	16900	50	30	yes	3	324	1148.61	3	959	1262.52	4	374	1111.95	4	804.5	1085.66	4	337	1014.56	4	843.5	1140.35	4	185.5	232.972	4	616	395.097	4	239	267.682	4	569.5	387.872	4	246.5	302.025	4	759	481.107
rpoB-atpA_6540	-	caataattatgatgataattttgatgaagaaaataccaattcaatttgaa	16930	50	20	yes	4	3427.5	12150.8	4	12598	16585.3	4	4455.5	13246.8	4	9817.5	13248.5	4	3763.5	11330.2	4	9993	13509.8	4	0	0	4	178	114.168	4	0	0	4	191.5	130.426	4	68.5	83.9299	4	219	138.817
rpoB-atpA_6570	-	aaataccaattcaatttgaatggattcaaaacaacgttactatatgggtc	16960	50	30	yes	4	351	1244.33	4	1113.5	1465.92	4	490	1456.84	4	1163.5	1570.12	4	531.5	1600.11	4	1353.5	1829.83	4	0	0	4	213.5	136.937	4	0	0	4	179.5	122.253	4	91.5	112.111	4	229.5	145.473
rpoB-atpA_6600	-	acaacgttactatatgggtcgagatttaaaattattccgttttcatcgat	16990	50	32	yes	4	770	2729.72	4	3235	4258.88	4	942	2800.7	4	2591.5	3497.18	4	697.5	2099.87	4	2219	2999.92	4	102.5	128.731	4	240	153.934	4	107.5	120.401	4	244	166.182	4	108.5	132.94	4	281	178.117
rpoB-atpA_6630	-	attattccgttttcatcgattaaataagagttaattttttgaaaaatata	17020	50	18	yes	4	898	3183.49	4	2751	3621.69	4	1043	3100.98	4	2280	3076.82	4	1079.5	3249.9	4	2605	3521.76	4	119.5	150.082	4	334	214.224	4	177.5	198.802	4	352	239.739	4	188.5	230.96	4	447	283.34
rpoB-atpA_6660	-	ttaattttttgaaaaatatattttaagttatcaagttgaaaatatttaat	17050	50	10	yes	4	332	1176.97	4	1007.5	1326.37	4	619	1840.37	4	1246	1681.46	4	525	1580.54	4	1314.5	1777.1	4	0	0	4	127.5	81.7773	4	0	0	4	114	77.6426	4	54	66.1637	4	156.5	99.2006
rpoB-atpA_6690	-	tcaagttgaaaatatttaattaaagagatctgattataagttagtaaagg	17080	50	22	yes	4	606.5	2150.1	4	2735.5	3601.28	4	793.5	2359.19	4	2116.5	2856.18	4	780	2348.24	4	2204	2979.64	4	0	0	4	157.5	101.019	4	0	0	4	149.5	101.821	4	69.5	85.1552	4	199.5	126.457
rpoB-atpA_6720	-	tgattataagttagtaaaggcaaaaacgaataaaaatttgaaattggggt	17110	50	26	yes	4	301.5	1068.84	4	1018	1340.2	4	399.5	1187.77	4	823.5	1111.3	4	357	1074.77	4	870	1176.17	4	0	0	4	214.5	137.578	4	101.5	113.681	4	204	138.939	4	96	117.624	4	239	151.495
rpoB-atpA_6750	-	taaaaatttgaaattggggtagctgttcctaaggggcccgacgaattttt	17140	50	40	yes	4	199	705.473	4	740	974.21	4	242	719.5	4	596	804.292	4	213	641.25	4	604	816.562	4	133	167.036	4	387.5	248.539	4	212.5	238.002	4	469	319.424	4	229	280.583	4	577.5	366.06
rpoB-atpA_6780	-	aaggggcccgacgaatttttaattgtaattagagtatttttttttattga	17170	50	28	yes	4	602	2134.14	4	1975.5	2600.74	4	749	2226.88	4	1595.5	2153.1	4	634	1908.7	4	1368	1849.43	4	0	0	4	185.5	118.978	4	0	0	4	205	139.62	4	85.5	104.759	4	252	159.735
rpoB-atpA_6810	-	agagtatttttttttattgattggtttatcacattgtgatgttttacatg	17200	50	24	yes	4	15933.5	56485.7	4	24451.5	32190.4	4	16485	49012.2	4	25062.5	33821.4	4	16807.5	50600	4	25021	33826.5	4	0	0	4	210	134.692	4	108	120.961	4	203	138.258	3	105	128.652	3	254	161.003
rpoB-atpA_6840	-	acattgtgatgttttacatgattaaatggacccattctaaaacaattaga	17230	50	28	yes	4	971	3442.28	4	3269	4303.64	4	1341.5	3988.47	4	3434.5	4634.8	4	1285	3868.57	4	3144.5	4251.12	4	107	134.383	4	259	166.12	4	137	153.441	4	268	182.528	4	121.5	148.868	4	303.5	192.379
rpoB-atpA_6870	-	cccattctaaaacaattagatgatgataaaattaacaaagattgggactc	17260	50	30	yes	4	216	765.74	4	786	1034.77	4	322	957.351	4	855.5	1154.48	4	362	1089.82	4	996.5	1347.19	4	128	160.757	4	356.5	228.656	3	126	141.121	3	270	183.89	4	112.5	137.841	4	308.5	195.549
rpoB-atpA_6900	-	attaacaaagattgggactccttatttcgatttaagaacatgcgaatagt	17290	50	32	yes	4	191	677.112	4	640.5	843.218	4	258	767.07	4	670	904.153	4	260.5	784.251	4	751.5	1015.97	4	175.5	220.413	4	380	243.728	4	168.5	188.721	4	362	246.549	4	195.5	239.537	4	423.5	268.444
rpoB-atpA_6930	-	tttaagaacatgcgaatagttccgtgattttgtctaagtgattgttgaag	17320	50	34	yes	4	2507	8887.54	4	6396	8420.33	4	3165	9409.99	4	6163.5	8317.54	4	2832.5	8527.42	4	5878	7946.61	4	116	145.686	4	230.5	147.841	4	127.5	142.801	4	232	158.009	4	150	183.788	4	302.5	191.746
rpoB-atpA_6960	-	tgtctaagtgattgttgaagaatgccagacttgggcgaaatcgaataaaa	17350	50	38	yes	4	935.5	3316.43	4	3414	4494.53	4	1507	4480.52	4	3185	4298.1	4	1087	3272.48	4	2831	3827.3	4	0	0	4	246.5	158.103	4	130	145.601	4	246.5	167.885	4	110.5	135.391	4	288.5	182.871
rpoB-atpA_6990	-	ttgggcgaaatcgaataaaacggattcatgtgatctgcagagatcaatcc	17380	50	42	yes	4	191	677.112	4	730.5	961.703	4	222.5	661.523	4	665.5	898.081	3	196	590.07	3	513	693.537	4	165	207.226	4	318.5	204.283	4	182	203.842	4	298	202.96	4	180.5	221.158	4	371	235.166
rpoB-atpA_7020	-	tgatctgcagagatcaatcccgaatctggcgaattattcctttttcttat	17410	50	38	yes	4	1535	5441.71	4	5880	7741.02	4	1761.5	5237.18	4	5317.5	7175.87	4	1507	4536.92	4	4411	5963.34	4	221.5	278.185	4	463	296.964	4	226	253.122	4	477	324.873	4	251.5	308.151	4	523.5	331.831
rpoB-atpA_7050	-	gaattattcctttttcttatatatgaaatatgggatttcactaagccaat	17440	50	26	yes	4	1906.5	6758.72	4	5570	7332.9	4	2233	6639.02	4	5492.5	7412.03	4	1659.5	4996.03	4	4309.5	5826.11	4	100.5	126.219	4	288.5	185.041	4	140.5	157.361	4	294.5	200.577	4	136	166.635	4	368	233.264
rpoB-atpA_7080	-	tgggatttcactaagccaattcttatgaaatcttgaatcaaaccctttgt	17470	50	34	yes	4	548.5	1944.48	4	1860	2448.69	4	826	2455.81	4	1833.5	2474.28	4	716.5	2157.07	4	1823	2464.56	4	161	202.202	4	310.5	199.152	4	165	184.801	4	279	190.02	4	181.5	222.384	4	330	209.177
rpoB-atpA_7110	-	tcttgaatcaaaccctttgtacttacttcaacaaagaaagcacggacctc	17500	50	40	yes	4	544.5	1930.3	4	1628	2143.26	4	605.5	1800.24	4	1362	1838	3	993	2989.49	3	2025	2737.65	4	261	327.793	4	689.5	442.239	4	369.5	413.843	4	692	471.304	4	411	503.58	4	872.5	553.051
rpoB-atpA_7140	-	acaaagaaagcacggacctcctcgagagaagaatttttgtcccaattcaa	17530	50	42	yes	4	263.5	934.132	4	1289	1696.97	3	390	1159.52	3	878	1184.85	4	308	927.253	4	887.5	1199.83	4	1387	1741.95	4	3869	2481.54	4	1649	1846.89	4	3479.5	2369.8	4	1569	1922.42	4	3893.5	2467.97
rpoB-atpA_7170	-	gaatttttgtcccaattcaagactaaacaagttcgaactaattgaatact	17560	50	30	yes	4	1051	3725.89	4	3738.5	4921.73	4	1418.5	4217.4	4	3254	4391.22	4	1069.5	3219.8	4	3060.5	4137.56	4	446	560.137	4	2172	1393.1	4	563.5	631.125	4	1872.5	1275.31	4	477	584.446	4	2073.5	1314.33
rpoB-atpA_7200	-	gttcgaactaattgaatacttgtgtcagaaattcctcgagttggtttgcc	17590	50	40	yes	4	344.5	1221.28	4	1120	1474.48	4	449.5	1336.43	4	1012.5	1366.35	4	443	1333.68	4	1100	1487.12	4	101.5	127.475	4	253.5	162.592	4	129.5	145.041	4	246	167.545	4	134	164.184	4	303	192.062
rpoB-atpA_7230	-	attcctcgagttggtttgccatttccataaaggatatagttgaaaactcg	17620	50	38	yes	4	921	3265.03	4	4274.5	5627.38	4	1151	3422.08	4	2962	3997.17	4	1003	3019.59	4	2811.5	3800.93	4	601.5	755.431	4	1727	1107.68	4	679.5	761.046	4	1545	1052.26	4	743	910.364	4	1836	1163.78
rpoB-atpA_7260	-	aggatatagttgaaaactcgaagttgaatattatccttttcccgaaagag	17650	50	34	yes	4	427.5	1515.53	4	1518	1998.45	4	570.5	1696.18	4	1681	2268.48	4	716	2155.56	4	2022	2733.59	4	0	0	4	266.5	170.931	4	128.5	143.921	4	257	175.036	4	118	144.58	4	306.5	194.281
rpoB-atpA_7290	-	ttatccttttcccgaaagagatcttgtgggaagagtgttgccaaatttat	17680	50	38	yes	4	195	691.293	4	691.5	910.359	4	230.5	685.309	4	566	763.807	4	212.5	639.744	4	589.5	796.959	4	649.5	815.715	4	1499.5	961.765	4	845.5	946.967	4	1317.5	897.317	4	570.5	699.008	4	1079.5	684.262
rpoB-atpA_7320	-	aagagtgttgccaaatttatactgtccgctatctcataggtggctacggg	17710	50	46	yes	4	417.5	1480.08	4	1376.5	1812.16	4	662.5	1969.7	4	1839.5	2482.37	4	699	2104.38	4	1971	2664.64	4	484	607.862	4	1617	1037.13	4	673.5	754.326	4	1608	1095.17	4	692	847.876	4	1920	1217.03
rpoB-atpA_7350	-	atctcataggtggctacgggccgcaccaaaacaaaaaactttttcttggt	17740	50	44	yes	4	212.5	753.332	4	746	982.109	4	404.5	1202.63	4	956	1290.11	4	430.5	1296.05	4	1201.5	1624.34	4	247.5	310.838	4	602	386.117	4	281.5	315.282	4	554.5	377.656	4	250	306.314	4	588	372.715
rpoB-atpA_7380	-	acaaaaaactttttcttggttggtgtaatccgttggacataaatccaatt	17770	50	32	yes	4	2406	8529.49	4	7770.5	10229.9	4	2931	8714.27	4	6469.5	8730.48	4	2586.5	7786.82	4	6596	8917.29	4	143.5	180.223	4	281	180.231	4	164.5	184.241	4	290.5	197.852	4	150	183.788	4	327.5	207.592
rpoB-atpA_7410	-	cgttggacataaatccaatttttaaattttttggattccttcgagttttt	17800	50	28	yes	4	757	2683.63	4	4767	6275.75	4	1381	4105.91	4	6565	8859.35	4	1643	4946.35	4	6593.5	8913.91	4	0	0	4	151	96.85	4	0	0	4	180.5	122.934	4	78	95.5698	4	209.5	132.796
rpoB-atpA_7440	-	ttggattccttcgagtttttttttcctcttcctggcggtatcaagatgcc	17830	50	44	yes	4	977.5	3465.33	4	3017	3971.88	4	1275	3790.75	4	2739.5	3696.91	4	1088.5	3277	4	2533	3424.42	4	6585	8270.18	4	19200	12314.7	4	12064	13511.8	4	14153	9639.26	4	11604.5	14218.5	4	16310.5	10338.7
rpoB-atpA_7470	-	cctggcggtatcaagatgccactgtgtcgggatattttatctgtcttgtc	17860	50	48	yes	4	403	1428.67	4	1140.5	1501.47	4	565.5	1681.31	4	1180.5	1593.06	4	561.5	1690.43	4	1167	1577.69	4	188.5	236.74	4	358.5	229.938	4	204.5	229.042	4	358.5	244.166	4	246.5	302.025	4	444.5	281.755
rpoB-atpA_7500	-	gatattttatctgtcttgtccggaaaatggatatcccctgaaaatatttt	17890	50	32	yes	4	225.5	799.418	4	1061	1396.81	4	246.5	732.879	4	884	1192.94	4	241.5	727.051	4	890.5	1203.89	4	259.5	325.909	4	610	391.248	4	272.5	305.202	4	636.5	433.504	4	289.5	354.711	4	677.5	429.447
rpoB-atpA_7530	-	atatcccctgaaaatattttgagttcaatcctttttttttttttctctac	17920	50	26	yes	4	201.5	714.336	4	670	882.055	4	240	713.553	4	543.5	733.444	4	229.5	690.924	4	591	798.987	4	1339.5	1682.3	4	3755.5	2408.74	4	1757.5	1968.41	4	3409	2321.79	4	1901	2329.21	4	4720	2991.86
rpoB-atpA_7560	-	ctttttttttttttctctactcggatcaacccgccgacttggcttcttat	17950	50	40	yes	4	2494.5	8843.23	4	6843	9008.81	4	2273	6757.95	4	5357.5	7229.85	4	1728	5202.25	4	4230	5718.64	4	2116.5	2658.14	4	5138.5	3295.78	4	2205	2469.62	4	3725	2537.01	4	2224	2724.97	4	4614.5	2924.99
rpoB-atpA_7590	-	ccgccgacttggcttcttatatttaaagtgagtcgtgtatccactccaat	17980	50	44	yes	4	1370.5	4858.55	4	3955.5	5207.41	4	1318.5	3920.08	4	2993.5	4039.68	4	1569	4723.57	4	3718	5026.45	4	1539.5	1933.48	4	3221.5	2066.24	4	1358.5	1521.53	4	3089	2103.84	4	1955	2395.37	4	3582	2270.52
rpoB-atpA_7620	-	agtcgtgtatccactccaatgatactatagttctgtaccattatggcaga	18010	50	40	yes	4	1902.5	6744.54	4	5449	7173.61	4	2239.5	6658.35	4	5095.5	6876.29	4	1944.5	5854.04	4	4536.5	6133	4	1185	1488.26	4	2671	1713.15	4	1289.5	1444.25	4	2891	1968.99	4	1399.5	1714.74	4	2825.5	1791
rpoB-atpA_7650	-	ttctgtaccattatggcagaggattcgggtaaaatatgcacttcctcagg	18040	50	44	yes	4	1003.5	3557.5	4	3344.5	4403.03	4	1862	5535.99	4	5209	7029.46	4	2363	7113.96	4	6317	8540.1	4	196	246.159	4	316.5	203	4	199	222.882	4	335.5	228.501	4	241	295.286	4	379.5	240.553
rpoB-atpA_7680	-	aaaatatgcacttcctcaggaatgaaaaaaaagcgatctactttcatttc	18070	50	32	yes	3	0	0	3	225	296.212	4	173	514.353	4	441	595.122	4	175.5	528.354	4	450	608.366	4	326	409.428	4	856	549.03	4	378	423.363	4	827.5	563.59	4	411.5	504.192	4	1033	654.787
rpoB-atpA_7710	-	aagcgatctactttcatttcgtattttgtcttaattttttggactcctcg	18100	50	34	yes	4	535.5	1898.4	4	1801.5	2371.67	4	664	1974.16	4	1519.5	2050.54	4	614	1848.48	4	1496.5	2023.15	4	206	258.718	4	488	312.999	4	295.5	330.963	4	545.5	371.527	4	297.5	364.513	4	682.5	432.616
rpoB-atpA_7740	-	ttaattttttggactcctcgatactcaatcatatcctctttttggatgat	18130	50	32	yes	4	195.5	693.065	4	590	776.735	4	301.5	896.401	4	607	819.136	4	242.5	730.061	4	610	824.673	4	551.5	692.636	4	1037.5	665.443	4	559	626.085	4	988.5	673.243	4	678	830.722	4	1081.5	685.53
rpoB-atpA_7770	-	atatcctctttttggatgattgaatccgcctttagagtcccatatttaag	18160	50	36	yes	4	740	2623.37	4	2268	2985.82	4	664.5	1975.65	4	2264.5	3055.9	4	715	2152.55	4	2282	3085.09	4	304	381.797	4	635.5	407.604	4	293.5	328.722	4	584	397.748	4	325	398.208	4	646	409.48
rpoB-atpA_7800	-	tttagagtcccatatttaagaattccggaactctttcttcggtatctagg	18190	50	38	yes	4	539.5	1912.58	4	1709	2249.9	4	897.5	2668.39	4	1734	2340	4	807	2429.52	4	1808.5	2444.95	4	388.5	487.922	4	1491.5	956.634	4	600.5	672.565	4	1581.5	1077.12	4	485	594.248	4	1690.5	1071.56
rpoB-atpA_7830	-	ctctttcttcggtatctaggatcatcaaaaaaagcaaaaatactatttct	18220	50	30	yes	4	116	411.231	4	438	576.627	4	181.5	539.625	4	493	665.295	4	156	469.648	4	484	654.331	4	611	767.363	4	1367.5	877.101	4	902.5	1010.81	4	1430	973.938	4	803.5	984.492	4	1589.5	1007.54
rpoB-atpA_7860	-	aaagcaaaaatactatttctacggaaaataccatttatgggtatttcaac	18250	50	28	yes	4	2141.5	7591.81	4	6943	9140.46	4	2476.5	7362.98	4	5436	7335.79	4	2457	7396.95	4	5645	7631.61	4	0	0	4	234.5	150.406	4	103	115.361	4	216	147.112	4	110	134.778	4	264.5	167.658
rpoB-atpA_7890	-	ccatttatgggtatttcaaccgagatacctgactgcggtatgaattcttt	18280	50	40	yes	4	4001.5	14185.7	4	13942	18354.6	4	4731.5	14067.4	4	11577	15623	4	4445.5	13383.5	4	11750.5	15885.8	4	148	185.875	4	295	189.21	4	150	168.001	4	256	174.355	4	156	191.14	4	332	210.445
rpoB-atpA_7920	-	gactgcggtatgaattctttctcttgctcttgaatcgattggaatggaat	18310	50	40	yes	4	952	3374.93	4	2661.5	3503.86	4	1196.5	3557.36	4	2303	3107.86	4	1054	3173.13	4	2128.5	2877.57	4	737	925.608	4	1581	1014.04	4	1004.5	1125.05	4	1681	1144.89	4	1054.5	1292.03	4	2012	1275.35
rpoB-atpA_7950	-	tgaatcgattggaatggaatgagaaatctatttcttcgtctttttgctaa	18340	50	32	yes	4	610.5	2164.28	4	2294	3020.05	4	825	2452.84	4	1874.5	2529.61	4	772.5	2325.66	4	2113.5	2857.29	4	0	0	4	207	132.768	4	0	0	4	215.5	146.772	4	84.5	103.534	4	246	155.932
rpoB-atpA_7980	-	tttcttcgtctttttgctaataaatccgagttctcatgaaaaatagcaga	18370	50	32	yes	4	239	847.277	4	856.5	1127.58	4	266.5	792.342	4	767.5	1035.73	4	289.5	871.558	4	771	1042.33	4	645.5	810.692	4	1497.5	960.482	4	720	806.406	4	1317.5	897.317	4	680.5	833.786	4	1387	879.177
rpoB-atpA_8010	-	ttctcatgaaaaatagcagaatatattaaattataatgactagtacctaa	18400	50	22	yes	4	621	2201.5	4	1697.5	2234.76	4	827	2458.79	4	1714	2313.01	4	785.5	2364.8	4	1819.5	2459.83	4	0	0	4	209.5	134.371	4	0	0	4	190.5	129.745	4	88	107.822	4	249.5	158.15
rpoB-atpA_8040	-	ttataatgactagtacctaagtttccattcaattctgaataatcgtaaat	18430	50	26	yes	4	1598.5	5666.83	4	4142	5452.94	4	2049.5	6093.45	4	4148.5	5598.33	4	1884.5	5673.4	4	4272	5775.42	4	206	258.718	4	329.5	211.338	4	202	226.242	4	349.5	238.036	4	239	292.836	4	376	238.335
rpoB-atpA_8070	-	aattctgaataatcgtaaatccctaatttttttggatcggcaaaatcgga	18460	50	32	yes	4	607	2151.87	4	2030.5	2673.15	4	837.5	2490	4	1887.5	2547.15	4	799.5	2406.94	4	1720	2325.31	4	156.5	196.55	4	331	212.3	4	140.5	157.361	4	320.5	218.285	4	177	216.87	4	393	249.111
rpoB-atpA_8100	-	tttggatcggcaaaatcggaactaaaaaatttttggctcacttgatcatt	18490	50	34	yes	4	1298.5	4603.3	4	3439.5	4528.1	4	1625	4831.35	4	2849	3844.68	4	1434	4317.15	4	2977	4024.68	4	0	0	4	214.5	137.578	4	0	0	4	216	147.112	4	102.5	125.589	4	264	167.342
rpoB-atpA_8130	-	ttttggctcacttgatcattattcactgagaggctagaaatagattttct	18520	50	34	yes	4	10626.5	37671.9	4	17559	23116.4	4	10165.5	30223.4	4	16361.5	22079.6	4	8568	25794.5	4	14864.5	20095.7	4	185	232.344	4	411	263.611	4	199.5	223.442	4	389.5	265.279	4	226	276.907	4	512.5	324.858
rpoB-atpA_8160	-	aggctagaaatagattttctttcggcggaaagaaagggtatattcatttg	18550	50	36	yes	4	2791.5	9896.12	4	7270	9570.95	4	4423.5	13151.7	4	9643	13013.1	4	4934.5	14855.6	4	10247.5	13853.8	4	0	0	4	227	145.596	4	115.5	129.361	4	193.5	131.788	4	95.5	117.012	4	238	150.861
rpoB-atpA_8190	-	agaaagggtatattcatttgatcttgatctttatggatcgaaaaacgaat	18580	50	30	yes	4	163.5	579.622	4	533	701.694	4	225.5	670.443	4	558	753.011	4	205	617.165	4	576	778.708	4	120	150.71	4	264	169.327	4	116.5	130.481	4	256.5	174.696	4	123.5	151.319	4	291	184.456
rpoB-atpA_8220	-	ttatggatcgaaaaacgaattagactagatccacatgaacctccggataa	18610	50	38	yes	4	114	404.14	4	310.5	408.773	4	164	487.595	4	396	534.395	4	164.5	495.237	4	396.5	536.038	4	296	371.75	4	621.5	398.624	4	312	349.443	4	460.5	313.635	4	289	354.098	4	568	360.038
rpoB-atpA_8250	-	ccacatgaacctccggataatatccataaatgacttgtttttggtaagag	18640	50	38	yes	4	178.5	632.799	4	649.5	855.066	4	217	645.171	4	612	825.883	4	279.5	841.452	4	793	1072.08	4	1218.5	1530.33	4	3612.5	2317.02	4	1417.5	1587.61	4	2913	1983.97	4	1723.5	2111.73	4	3531.5	2238.51
rpoB-atpA_8280	-	tgacttgtttttggtaagaggtggacattactatatgtaaattcgggtgc	18670	50	38	yes	4	1998.5	7084.86	4	5103.5	6718.75	4	2098.5	6239.13	4	5295	7145.51	4	2194	6605.17	4	5303.5	7169.93	4	0	0	4	245	157.141	4	120.5	134.961	4	232	158.009	4	113	138.454	4	285	180.653
rpoB-atpA_8310	-	ctatatgtaaattcgggtgcatgggacacatcagtactccagtgcatttc	18700	50	44	yes	4	880	3119.68	4	2827.5	3722.4	4	1014	3014.76	4	2635	3555.89	4	942.5	2837.45	4	2482	3355.47	4	177.5	222.924	4	358.5	229.938	4	232	259.842	4	299	203.642	4	180.5	221.158	4	366	231.996
rpoB-atpA_8340	-	tcagtactccagtgcatttcgccctctgagtcagaataaatatattttct	18730	50	38	yes	4	762	2701.36	4	2201	2897.62	4	846.5	2516.76	4	2267	3059.28	4	893	2688.43	4	2389.5	3230.42	4	2256	2833.34	4	5673.5	3638.93	4	2471.5	2768.1	4	5133	3495.96	4	2895.5	3547.72	4	6481.5	4108.43
rpoB-atpA_8370	-	tcagaataaatatattttctaaccctctctttaaaatgaaaagtgtatgt	18760	50	24	yes	4	4677	16580.4	4	11330	14915.9	4	7539.5	22416	4	18675.5	25202.3	4	7008	21098	4	16780.5	22686	4	275	345.376	4	868	556.727	4	313.5	351.123	4	675	459.726	4	330	404.334	4	934	592.034
rpoB-atpA_8400	-	ttaaaatgaaaagtgtatgttccctcgcgaatctcagcaatcacttgttc	18790	50	38	yes	4	519.5	1841.67	4	1831	2410.51	4	947	2815.56	4	2378	3209.07	4	875	2634.24	4	2387.5	3227.72	4	12438.5	15621.7	4	38960.5	24988.9	4	15391.5	17238.6	4	34436	23453.5	4	11305.5	13852.1	4	33915	21497.7
rpoB-atpA_8430	-	atctcagcaatcacttgttctgattccacatattgatcattttgaactaa	18820	50	32	yes	4	340	1205.33	4	989.5	1302.68	4	358.5	1065.87	4	828	1117.37	4	328	987.464	4	834.5	1128.18	4	536.5	673.797	4	1058	678.591	4	546	611.525	4	920.5	626.93	4	633.5	776.199	4	1095.5	694.404
rpoB-atpA_8460	-	tattgatcattttgaactaaaagaaaactttttggtggaatagtcacgct	18850	50	30	yes	4	184	652.297	4	782	1029.5	4	268	796.801	4	783	1056.64	4	271.5	817.368	4	754	1019.35	4	0	0	4	181	116.092	4	0	0	4	159	108.291	4	80.5	98.633	4	207.5	131.528
rpoB-atpA_8490	-	tttggtggaatagtcacgctatgtataatatcttcgctctcaataattac	18880	50	34	yes	4	414	1467.67	4	1659.5	2184.73	4	500.5	1488.06	4	1876	2531.63	4	639	1923.75	4	1996.5	2699.12	4	220	276.301	4	388.5	249.18	4	208	232.962	4	401	273.111	4	283	346.747	4	472.5	299.503
rpoB-atpA_8520	-	tcttcgctctcaataattacagacaagtctatataacatagaaaggcagg	18910	50	36	yes	4	211	748.014	4	730.5	961.703	4	1212.5	3604.93	4	2391	3226.61	4	1065.5	3207.75	4	2330	3149.98	4	587	737.221	4	1724.5	1106.08	4	554.5	621.045	4	1214	826.825	4	582.5	713.711	4	1268.5	804.064
rpoB-atpA_8550	-	atataacatagaaaggcaggatgcccgtgacgtgtacgtgtaggatgaac	18940	50	46	yes	4	499.5	1770.77	4	1544	2032.68	4	667.5	1984.57	4	1236.5	1668.64	4	551.5	1660.32	4	1260	1703.42	4	195	244.903	4	391.5	251.104	4	245.5	274.962	4	409	278.56	4	261.5	320.404	4	537	340.388
rpoB-atpA_8580	-	cgtgtacgtgtaggatgaaccaaatcctcattgaatttgatttttccatt	18970	50	36	yes	4	579	2052.61	4	1873	2465.8	4	884.5	2629.74	4	1771.5	2390.61	4	742.5	2235.34	4	1655.5	2238.11	4	341	428.266	4	537	344.427	4	346.5	388.083	4	481	327.597	4	307	376.153	4	526.5	333.732
rpoB-atpA_8610	-	ttgaatttgatttttccattataaggggctcgtacatgttcggcagtacc	19000	50	40	yes	4	1366.5	4844.37	4	5370	7069.6	4	1339.5	3982.52	4	3735.5	5040.99	4	1409	4241.88	4	4132.5	5586.82	4	121.5	152.593	4	291.5	186.965	4	130.5	146.161	4	277.5	188.998	4	153.5	188.077	4	366	231.996
rpoB-atpA_8640	-	cgtacatgttcggcagtacctcctgtaaatactccgccggtatgaaaagt	19030	50	48	yes	4	524.5	1859.4	4	1729.5	2276.89	4	659	1959.3	4	1561.5	2107.22	4	604	1818.38	4	1596.5	2158.35	4	1889	2372.42	4	5485.5	3518.35	4	2214.5	2480.26	4	4637.5	3158.49	4	2079	2547.3	4	5206	3299.92
rpoB-atpA_8670	-	actccgccggtatgaaaagttcttaatgttagttgagtccccggttcgcc	19060	50	50	yes	4	231	818.916	4	768.5	1011.73	4	423.5	1259.12	4	918	1238.83	4	382	1150.03	4	984.5	1330.97	4	1660	2084.82	4	4909	3148.59	4	1717.5	1923.61	4	3750	2554.03	4	1718.5	2105.6	4	4076	2583.65
rpoB-atpA_8700	-	agttgagtccccggttcgccgatcgattgacccgcgataatacctacagc	19090	50	56	yes	4	186	659.387	4	588.5	774.76	4	250.5	744.771	4	564.5	761.783	4	234.5	705.977	4	597.5	807.774	4	22693.5	28501.1	4	49670.5	31858.2	4	28915	32385	4	43579	29680.6	4	23993	29397.5	4	49701	31504
rpoB-atpA_8730	-	cccgcgataatacctacagcttcccccaattcaacgaggtcaccatgagt	19120	50	52	yes	4	288.5	1022.76	4	857.5	1128.9	4	390.5	1161.01	4	805	1086.33	4	327.5	985.959	4	744	1005.83	4	20092.5	25234.4	4	59979.5	38470.3	4	21664	24263.9	4	50921.5	34681.4	4	21338.5	26145.1	4	57543	36474.8
rpoB-atpA_8760	-	tcaacgaggtcaccatgagtgggactccgaccataacataatcgacagat	19150	50	48	yes	4	1551.5	5500.21	4	4960.5	6530.5	4	1519.5	4517.68	4	3607.5	4868.26	4	1498.5	4511.33	4	3671	4962.91	4	402	504.877	4	1112.5	713.547	4	577.5	646.805	4	1048.5	714.107	4	437.5	536.049	4	1140.5	722.928
rpoB-atpA_8790	-	ccataacataatcgacagatccaagatgtactccgacaagtaaagggagt	19180	50	42	yes	4	210.5	746.242	4	632.5	832.686	4	241	716.527	4	612.5	826.558	4	238	716.514	4	630	851.712	4	464.5	583.371	4	1166	747.861	4	601.5	673.685	4	1067	726.707	4	577.5	707.584	4	1330.5	843.363
rpoB-atpA_8820	-	ctccgacaagtaaagggagttcgaatggatattgattgtgttccaaaggt	19210	50	42	yes	4	1828.5	6482.2	4	5654.5	7444.15	3	1420	4221.86	3	3331	4495.13	4	1951	5873.61	4	5250.5	7098.27	4	135.5	170.176	4	332.5	213.262	4	197	220.642	4	303	206.366	4	144	176.437	4	324	205.374
rpoB-atpA_8850	-	attgattgtgttccaaaggttattaatcgattgacaagtccaatcccaag	19240	50	36	yes	4	214	758.65	4	822	1082.16	4	230.5	685.309	4	824.5	1112.65	4	211.5	636.734	4	849	1147.78	4	154	193.411	4	469	300.812	4	204	228.482	4	447	304.441	4	183	224.222	4	516	327.077
rpoB-atpA_8880	-	ttgacaagtccaatcccaagatcttgatttcgaaaggcgacacatcggga	19270	50	46	yes	4	154.5	547.717	4	477.5	628.628	4	188	558.95	4	468	631.558	4	159	478.679	4	452.5	611.745	4	1237	1553.56	4	3965	2543.11	4	1547.5	1733.21	4	3314.5	2257.42	4	1372.5	1681.66	4	3504.5	2221.4
rpoB-atpA_8910	-	cgaaaggcgacacatcgggaacctatatatatatcgtctgctaagacacg	19300	50	46	yes	4	1283	4548.35	4	3259	4290.47	4	1745	5188.13	4	2967.5	4004.59	4	1644	4949.36	4	3063	4140.94	4	257	322.77	4	533	341.861	4	343.5	384.723	4	474	322.83	4	291	356.549	4	549	347.994
rpoB-atpA_8940	-	atatcgtctgctaagacacgaccaattaatgtttggataaaaattctttc	19330	50	32	yes	4	353	1251.42	4	1093.5	1439.59	4	687.5	2044.03	4	2194	2960.77	4	814.5	2452.1	4	2435	3291.93	4	159	199.69	4	349	223.845	4	156	174.721	4	327.5	223.052	4	167.5	205.23	4	406	257.351
rpoB-atpA_8970	-	gtttggataaaaattctttctgacatcatccgatttttatttcgaggact	19360	50	32	yes	4	1438.5	5099.61	4	5754.5	7575.8	4	1330.5	3955.76	4	5657.5	7634.7	4	1702.5	5125.48	4	5324.5	7198.32	4	161	202.202	4	436	279.646	4	191	213.922	4	399.5	272.09	4	209	256.078	4	525	332.782
rpoB-atpA_9000	-	cgatttttatttcgaggactcaccgaaatccctcggatagtgccacaatc	19390	50	46	yes	4	577	2045.52	4	1667	2194.6	4	737	2191.2	4	1574	2124.09	4	787	2369.31	4	1765	2386.15	4	450	565.161	4	1268	813.283	4	496	555.524	4	1020.5	695.037	4	510	624.88	4	1285	814.522
rpoB-atpA_9030	-	cctcggatagtgccacaatctgttctacgtacaacaatatgttgaactac	19420	50	42	yes	4	228.5	810.053	4	764	1005.81	4	306	909.781	4	669.5	903.479	4	259.5	781.241	4	635	858.472	4	382.5	480.387	4	854.5	548.068	4	375.5	420.563	4	625	425.672	4	311	381.054	4	675.5	428.179
rpoB-atpA_9060	-	acaacaatatgttgaactacttcaacaagtcgacgcgtaagatatccagc	19450	50	40	yes	4	1661.5	5890.17	4	4683	6165.17	4	2658.5	7904.09	4	5583	7534.16	4	2341	7047.73	4	5719.5	7732.33	4	0	0	4	296.5	190.172	4	117.5	131.601	4	251	170.95	4	116.5	142.742	4	310	196.5
rpoB-atpA_9090	-	cgacgcgtaagatatccagcatctgatgtgcgtacagcagtatctacaac	19480	50	48	yes	4	1412.5	5007.44	4	5303	6981.4	4	1977.5	5879.38	4	5138	6933.64	4	1809	5446.11	4	4621.5	6247.92	4	306	384.309	4	554	355.33	4	378	423.363	4	483	328.959	4	306	374.928	4	530	335.951
rpoB-atpA_9120	-	cgtacagcagtatctacaactcctttacgggctccatagcaagaaataat	19510	50	42	yes	4	3794	13450.1	4	9962.5	13115.6	4	5302	15763.6	4	10220.5	13792.4	4	4741.5	14274.6	4	9856.5	13325.2	4	826.5	1038.01	4	2140	1372.58	4	906	1014.73	4	1660.5	1130.93	4	944	1156.64	4	2187.5	1386.59
rpoB-atpA_9150	-	gctccatagcaagaaataatatattctgttaaagacagtccttcgcgtaa	19540	50	36	yes	4	357	1265.6	4	1165.5	1534.38	4	437	1299.26	4	1034.5	1396.04	4	390.5	1175.62	4	951.5	1286.36	4	166.5	209.109	4	491.5	315.243	4	196.5	220.082	4	401	273.111	4	193	236.474	4	501	317.569
rpoB-atpA_9180	-	aaagacagtccttcgcgtaaattgctttgaataggtaaatcaatcatttg	19570	50	34	yes	4	1091.5	3869.47	4	2840.5	3739.52	4	1165.5	3465.19	4	2248	3033.64	4	1089.5	3280.01	4	2308	3120.24	4	655.5	823.251	4	1853.5	1188.82	4	500.5	560.564	4	1151	783.918	4	553	677.566	4	1370.5	868.718
rpoB-atpA_9210	-	ataggtaaatcaatcatttgtccttggggatccgacattaatcctctcat	19600	50	38	yes	4	189	670.022	4	589.5	776.076	4	232.5	691.255	4	510	688.236	4	219.5	660.818	4	553	747.614	4	160.5	201.574	4	346	221.921	4	185	207.202	4	323.5	220.328	4	184	225.447	4	397.5	251.963
rpoB-atpA_9240	-	tccgacattaatcctctcatacctactaattgatgtacttgagatgcatt	19630	50	36	yes	4	1102.5	3908.46	4	3434.5	4521.52	4	1315	3909.68	4	3251.5	4387.84	4	1773.5	5339.23	4	4466.5	6038.37	4	727.5	913.676	4	1790	1148.09	4	725	812.006	4	1546	1052.94	4	844	1034.11	4	1967	1246.82
rpoB-atpA_9270	-	tgatgtacttgagatgcatttcccctagctcccgaaaaagacatcatatg	19660	50	42	yes	3	468	1659.1	3	1407	1852.31	4	334	993.028	4	814.5	1099.15	3	385	1159.07	3	1017	1374.91	4	2951.5	3706.83	4	9870	6330.52	4	3584	4014.11	4	9486	6460.68	4	3597	4407.24	4	12207.5	7737.96
rpoB-atpA_9300	-	cccgaaaaagacatcatatggactggattgaaggggtccgtcatcctaaa	19690	50	46	yes	4	2363	8377.05	4	6940	9136.51	4	3792	11274.1	4	5895.5	7955.88	4	2737	8239.91	4	5247	7093.54	4	203.5	255.578	4	460.5	295.36	4	268.5	300.722	4	405.5	276.176	4	209.5	256.691	4	454	287.777
rpoB-atpA_9330	-	aaggggtccgtcatcctaaaattaggattcatttcttgtcgcaaatattc	19720	50	38	yes	4	342	1212.42	4	1232	1621.93	4	446	1326.02	4	961.5	1297.53	4	417	1255.4	4	994	1343.81	4	11277.5	14163.6	4	20611.5	13220	4	13007.5	14568.5	4	17510.5	11926	4	8864.5	10861.3	4	16076	10190.1
rpoB-atpA_9360	-	atttcttgtcgcaaatattcacttgtagcataccatatctcaatagattg	19750	50	32	yes	4	407.5	1444.62	4	1228.5	1617.32	4	561	1667.93	4	1286.5	1736.11	4	549	1652.8	4	1267	1712.89	4	226	283.836	4	519	332.882	4	257	287.842	4	472.5	321.808	4	270.5	331.431	4	534.5	338.803
rpoB-atpA_9390	-	taccatatctcaatagattggcgtaatttttctaccgcatgtacattccc	19780	50	38	yes	4	127.5	451.999	4	525.5	691.82	4	193	573.816	4	565.5	763.132	4	199	599.102	4	587.5	794.255	4	184	231.088	4	402.5	258.16	4	196.5	220.082	4	368	250.636	4	210	257.303	4	445.5	282.389
rpoB-atpA_9420	-	tctaccgcatgtacattcccataatgatggtgtttttccaaaatccaact	19810	50	38	yes	4	726	2573.74	4	2207	2905.51	4	1022.5	3040.03	4	2951	3982.32	4	1043	3140.02	4	2784	3763.76	4	895.5	1124.67	4	2416.5	1549.92	4	815.5	913.367	4	1576.5	1073.72	4	1108	1357.58	4	2224	1409.73
rpoB-atpA_9450	-	tgtttttccaaaatccaactttgttgttcagcatcttggacaagccagcc	19840	50	42	yes	4	266	942.994	4	894.5	1177.61	4	304	903.834	4	700	944.638	4	303.5	913.706	4	819	1107.23	4	348	437.058	4	1099	704.888	4	457	511.844	4	850	578.914	4	424.5	520.12	4	1031.5	653.836
rpoB-atpA_9480	-	gcatcttggacaagccagcccttagaaggtatcgttaaaagatcatcaat	19870	50	42	yes	4	494.5	1753.05	4	1487	1957.63	4	662	1968.22	4	1641	2214.5	4	717	2158.57	4	1800	2433.46	4	495.5	622.305	4	1073.5	688.533	4	589	659.685	4	1045	711.724	4	640	784.163	4	1167.5	740.043
rpoB-atpA_9510	-	atcgttaaaagatcatcaattcctaatgaaatggatgtagcagtggcttg	19900	50	36	yes	4	156	553.034	4	569.5	749.746	4	189.5	563.41	4	481	649.101	4	166.5	501.259	4	501.5	677.99	4	130.5	163.897	4	331	212.3	4	152.5	170.801	4	304.5	207.387	4	147	180.112	4	358	226.925
rpoB-atpA_9540	-	atggatgtagcagtggcttgctggaaacccagagtctttacttgatctag	19930	50	46	yes	4	729.5	2586.14	4	2488	3275.45	4	839	2494.46	4	1823	2460.11	4	749.5	2256.42	4	1770.5	2393.58	4	219.5	275.673	4	364.5	233.787	4	210.5	235.762	4	333	226.798	4	194.5	238.312	4	397.5	251.963
rpoB-atpA_9570	-	agagtctttacttgatctaggatgtgtgatgtatatgccatcccgaagtg	19960	50	42	yes	4	2432	8621.66	4	7293	9601.23	4	3061	9100.78	4	7885	10640.7	4	3289	9901.74	4	8323.5	11252.7	4	113.5	142.546	4	284.5	182.476	4	146.5	164.081	4	281	191.382	4	134.5	164.797	4	325	206.008
rpoB-atpA_9600	-	gtatatgccatcccgaagtgatctattaatcggctaataagtcgtttaat	19990	50	36	yes	4	586.5	2079.2	4	2206.5	2904.86	4	805.5	2394.86	4	1665.5	2247.56	4	708	2131.48	4	1702.5	2301.65	4	561	704.567	4	1235	792.117	4	730	817.606	4	1390.5	947.035	4	743.5	910.977	4	1674	1061.1
rpoB-atpA_9630	-	cggctaataagtcgtttaatagcagttccatctatcactttattgtgaaa	20020	50	34	yes	4	157.5	558.352	4	534.5	703.669	4	186	553.004	4	465	627.509	4	192	578.028	4	527	712.464	4	217	272.533	4	427.5	274.194	4	205.5	230.162	4	379.5	258.468	4	255	312.44	4	449.5	284.924
rpoB-atpA_9660	-	tctatcactttattgtgaaataccagattggcccgttccgccataagtac	20050	50	42	yes	4	376	1332.95	4	1473	1939.2	4	544	1617.39	4	1346	1816.4	4	504	1517.32	4	1341.5	1813.61	4	1152	1446.81	4	4495.5	2883.37	4	822	920.647	4	2793	1902.24	4	716	877.282	4	2597.5	1646.48
rpoB-atpA_9690	-	gcccgttccgccataagtacctccatattctgctgaatgggattcgacaa	20080	50	50	no	4	344.5		4	1068		4	565.5		4	1145		4	449		4	1095		4	38813.5		4	49895		4	38898		4	50553		4	34532		4	51729.5
rpoB-atpA_9720	-	tgctgaatgggattcgacaatgagtttgagtcaatgattgcaaaacttcc	20110	50	40	no	4	573		4	1811		4	690.5		4	1501		4	617		4	1466.5		4	123		4	259.5		4	152		4	280.5		4	150.5		4	307.5
rpoB-atpA_9750	-	tcaatgattgcaaaacttccttttctcgatcttgatttgcgtagaatttt	20140	50	32	no	4	177		4	551		4	256		4	639.5		4	249.5		4	669		4	465		4	766		4	373		4	664		4	567		4	883.5
rpoB-atpA_9780	-	cttgatttgcgtagaattttaggtcaggaactatggtccgatttgaatcg	20170	50	40	no	4	266.5		4	870		4	330		4	695.5		4	316.5		4	780		4	113.5		4	229.5		4	116.5		4	224		4	139		4	266.5
rpoB-atpA_9810	-	ctatggtccgatttgaatcggagaggtccgaattcacacgggtgtcctag	20200	50	52	no	4	696.5		4	1985		4	937		4	2619.5		4	1021		4	2727		4	194		4	368		4	213.5		4	305		4	183		4	371.5
rpoB-atpA_9840	-	aattcacacgggtgtcctagaattccttttttttaatagcatattattag	20230	50	30	no	4	3212		4	10053		4	4108.5		4	8591.5		4	3851.5		4	8486		4	148.5		4	301		4	149		4	309		4	161		4	352
rpoB-atpA_9870	-	ttttaatagcatattattaggtatcatatgaacaggcttgagaaaaacct	20260	50	28	yes	4	1438	5097.84	4	3553	4677.52	4	1746	5191.1	4	3660.5	4939.78	4	1485.5	4472.19	4	3281	4435.66	4	0	0	4	199	127.637	4	0	0	4	194	132.129	4	90.5	110.886	4	235.5	149.276
rpoB-atpA_9900	-	aacaggcttgagaaaaaccttgtatagcttcctcgatttctcgataaaaa	20290	50	36	yes	4	311	1102.52	4	948.5	1248.7	4	343	1019.79	4	842	1136.26	4	369	1110.9	4	1002	1354.63	4	270.5	339.724	4	591	379.062	4	324.5	363.443	4	561	382.083	4	328	401.883	4	629.5	399.021
rpoB-atpA_9930	-	cctcgatttctcgataaaaagaaatatgaccaactgtggttcgaatatat	20320	50	34	yes	4	601	2130.6	4	2005	2639.58	4	489	1453.87	4	1663.5	2244.86	4	469.5	1413.46	4	1536	2076.55	4	235	295.139	4	492.5	315.885	4	250	280.002	4	432.5	294.565	4	260	318.566	4	496	314.399
rpoB-atpA_9960	-	caactgtggttcgaatatatatacaaaaattttctttttttacacttctt	20350	50	24	yes	4	204	723.199	4	664.5	874.814	4	294.5	875.589	4	645	870.416	4	263	791.778	4	618.5	836.165	4	104	130.615	4	215.5	138.22	4	101	113.121	4	216.5	147.453	4	107	131.102	4	258	163.538
rpoB-atpA_9990	-	tttctttttttacacttcttactattagatagtgtgcataaatctcatga	20380	50	26	yes	4	945	3350.11	4	2950.5	3884.33	4	951	2827.46	4	2229	3008	4	964	2902.18	4	2335.5	3157.42	4	322	404.404	4	627.5	402.473	4	453.5	507.924	4	732.5	498.888	4	493.5	604.663	4	869	550.833
rpoB-atpA_10020	-	agtgtgcataaatctcatgatagttaccaaaagattcatagtgaacttcg	20410	50	34	yes	4	645	2286.58	4	4088	5381.85	4	412.5	1226.42	4	2455.5	3313.65	4	722.5	2175.13	4	2462	3328.44	4	134.5	168.92	4	306	196.265	4	153.5	171.921	4	311.5	212.155	4	148	181.338	4	351.5	222.805
rpoB-atpA_10050	-	aagattcatagtgaacttcgataggaacttctcttgaagcaataacgcgt	20440	50	38	yes	4	205.5	728.516	4	666.5	877.447	4	293.5	872.616	4	723.5	976.351	4	228	686.408	4	632	854.416	4	225	282.58	4	328.5	210.697	4	188.5	211.122	4	338.5	230.544	4	305.5	374.315	4	411	260.52
rpoB-atpA_10080	-	ctcttgaagcaataacgcgttgatctaattgccaccgaagccacaaagga	20470	50	46	yes	4	1671.5	5925.62	4	5717	7526.43	4	2583.5	7681.1	4	6991	9434.23	4	2412.5	7262.98	4	6255	8456.28	4	339	425.754	4	628.5	403.114	4	371	415.523	4	562.5	383.105	4	381.5	467.435	4	677	429.13
rpoB-atpA_10110	-	gccaccgaagccacaaaggactatctaaattgatttttttctgtcgataa	20500	50	38	yes	4	664.5	2355.71	4	2085.5	2745.56	4	1140	3389.38	4	3014	4067.34	4	961.5	2894.66	4	2534	3425.77	4	2094.5	2630.51	4	4109	2635.47	4	1395	1562.41	4	4448	3029.42	4	1476	1808.48	4	3921	2485.4
rpoB-atpA_10140	-	tgatttttttctgtcgataagctccaattgcatcataggaattgcaaaaa	20530	50	32	yes	4	478.5	1696.33	4	1561.5	2055.71	4	760	2259.59	4	1450.5	1957.42	4	604.5	1819.88	4	1443	1950.83	4	321.5	403.776	4	767	491.946	3	496	555.524	3	766	521.704	4	431.5	528.697	4	845	535.62
rpoB-atpA_10170	-	catcataggaattgcaaaaaaagggttctttcgtatacttatagtttgtt	20560	50	30	yes	4	217.5	771.057	4	675.5	889.295	4	271.5	807.207	4	542	731.42	4	237	713.503	4	536.5	725.307	4	176.5	221.669	4	306.5	196.586	4	159.5	178.641	4	276.5	188.317	4	185	226.672	4	323.5	205.057
rpoB-atpA_10200	-	tcgtatacttatagtttgtttcgtaaattctttcattttgatagtttttt	20590	50	22	yes	4	848.5	3008.01	4	2461.5	3240.56	4	1156.5	3438.44	4	2844	3837.93	4	980.5	2951.86	4	2589.5	3500.81	4	116.5	146.314	4	271.5	174.138	4	132	147.841	4	264.5	180.144	4	117	143.355	4	295	186.992
rpoB-atpA_10230	-	tttcattttgatagttttttcgattacatggattatatctgtttgcacaa	20620	50	26	yes	4	494.5	1753.05	4	1544.5	2033.33	4	614	1825.51	4	1605.5	2166.59	3	718	2161.58	3	2173	2937.73	4	143.5	180.223	4	293	187.927	4	174	194.881	4	311	211.814	4	179	219.321	4	350.5	222.171
rpoB-atpA_10260	-	gattatatctgtttgcacaaatacctcgacgagtgccgctcgttaataca	20650	50	42	yes	4	120.5	427.183	4	352.5	464.066	4	155	460.837	4	376.5	508.08	4	138	415.458	4	389	525.898	4	388	487.294	4	673	431.656	4	418.5	468.724	4	681	463.812	4	450	551.364	4	746	472.867
rpoB-atpA_10290	-	gagtgccgctcgttaatacatagagtccaataagcatatcttgagtcggt	20680	50	44	yes	4	220	779.92	4	1741.5	2292.68	4	338.5	1006.41	4	1289.5	1740.16	3	645	1941.81	3	1440	1946.77	4	509.5	639.888	4	1371	879.346	4	503	563.364	4	1068.5	727.729	4	497.5	609.564	4	1226.5	777.441
rpoB-atpA_10320	-	taagcatatcttgagtcggtaccgaaatgggatctccaatagctggagat	20710	50	44	yes	4	2507	8887.54	4	6749.5	8885.71	4	3349.5	9958.53	4	6983	9423.44	4	3399.5	10234.4	4	7406.5	10013	4	213.5	268.137	4	379	243.087	4	239.5	268.242	4	363	247.23	4	259.5	317.953	4	445.5	282.389
rpoB-atpA_10350	-	gatctccaatagctggagataagagattcatatgagaaaacataagtaaa	20740	50	32	yes	4	936	3318.21	4	2836.5	3734.25	4	980.5	2915.16	4	2314.5	3123.38	4	857.5	2581.56	4	2114	2857.97	4	0	0	4	314.5	201.717	4	115	128.801	4	282.5	192.404	4	108	132.327	4	334.5	212.029
rpoB-atpA_10380	-	tatgagaaaacataagtaaacgagcctctgcttgagcctctaaagataaa	20770	50	36	yes	4	905	3208.31	4	3043	4006.11	4	1227.5	3649.53	4	2445.5	3300.16	4	934	2811.86	4	1993.5	2695.06	4	191.5	240.507	4	427.5	274.194	4	194.5	217.842	4	397.5	270.727	4	218.5	267.718	4	475.5	301.405
rpoB-atpA_10410	-	cttgagcctctaaagataaaggcacatgaacagccatttgatccccatca	20800	50	44	yes	4	162.5	576.077	4	790	1040.03	4	248.5	738.825	4	752.5	1015.49	4	279.5	841.452	4	841.5	1137.64	4	316	396.868	4	659	422.676	4	353.5	395.923	4	583.5	397.407	4	318	389.631	4	602	381.589
rpoB-atpA_10440	-	cagccatttgatccccatcaaagtctgcattgaaccccttacaaactaat	20830	50	42	yes	4	2119	7512.05	4	6042	7954.29	4	2044.5	6078.58	4	6477	8740.6	4	1959.5	5899.2	4	5560	7516.7	4	3033.5	3809.81	4	9246	5930.3	4	3419.5	3829.87	4	8444	5751	4	4118.5	5046.21	4	10932.5	6929.78
rpoB-atpA_10470	-	tgaaccccttacaaactaatggatgtaaacaaatagtgcgtccttccact	20860	50	40	yes	4	411.5	1458.8	4	1320	1737.78	4	634	1884.97	4	1749.5	2360.92	4	765	2303.08	4	2089	2824.17	4	1041	1307.41	4	2531.5	1623.68	4	1182.5	1324.41	4	2312	1574.65	4	1183.5	1450.09	4	2708.5	1716.84
rpoB-atpA_10500	-	aaatagtgcgtccttccactaaaataggttggaatgactgtatgcctaat	20890	50	38	yes	4	306	1084.8	4	1208.5	1590.99	4	328.5	976.676	4	966.5	1304.28	4	268	806.831	4	796.5	1076.81	4	10939.5	13739.1	4	23741.5	15227.6	4	10218.5	11444.8	4	19082.5	12996.6	4	8842.5	10834.3	4	18202.5	11538
rpoB-atpA_10530	-	ggaatgactgtatgcctaatctatgtagggtaggtgctctattcagtaat	20920	50	40	yes	4	21293	75485.6	4	13640.5	17957.7	4	17451.5	51885.7	4	11759	15868.6	4	17803.5	53598.5	4	13910.5	18805.9	4	284.5	357.307	4	420.5	269.705	4	231.5	259.282	4	417	284.008	4	291.5	357.162	4	440	278.903
rpoB-atpA_10560	-	taggtgctctattcagtaatacgggatgcccctgcatgacttcttgaagg	20950	50	48	yes	4	997	3534.46	4	3304.5	4350.37	4	1333.5	3964.68	4	3002.5	4051.82	4	1196.5	3602.14	4	2890	3907.06	4	569	714.614	4	1364.5	875.177	4	743.5	832.726	4	1463.5	996.754	4	999	1224.03	4	2085.5	1321.93
rpoB-atpA_10590	-	cctgcatgacttcttgaaggatttcccagacaatcggctttttttcacga	20980	50	44	yes	4	2096.5	7432.28	4	6661	8769.2	4	3604	10715.2	4	8292.5	11190.6	4	3526	10615.2	4	8721	11790.1	4	546.5	686.356	4	837	536.844	4	500.5	560.564	4	860.5	586.065	4	593	726.576	4	1039.5	658.907
rpoB-atpA_10620	-	caatcggctttttttcacgaatttgactcttagcaactcctatgttcgaa	21010	50	38	yes	4	609.5	2160.73	4	1911	2515.83	4	742	2206.07	4	2064.5	2786.01	4	732.5	2205.24	4	1807.5	2443.6	4	534.5	671.285	4	1081	693.343	4	508	568.964	4	834	568.017	4	514	629.781	4	913.5	579.04
rpoB-atpA_10650	-	tagcaactcctatgttcgaagccaggtgttgtctaattaaaccacgaatt	21040	50	40	yes	4	394	1396.77	4	1242	1635.09	4	507	1507.38	4	1026	1384.57	4	460	1384.86	4	1064.5	1439.12	4	597.5	750.408	4	1684	1080.1	4	657	735.846	4	1204	820.015	4	563	689.818	4	1356	859.527
rpoB-atpA_10680	-	gtctaattaaaccacgaattacaaatgtctggaagagctctattgctatt	21070	50	34	yes	4	244.5	866.775	4	731.5	963.019	4	349.5	1039.11	4	706.5	953.41	4	298	897.147	4	727	982.848	4	131.5	165.153	4	315	202.038	4	154.5	173.041	4	282	192.063	4	138.5	169.698	4	326.5	206.958
rpoB-atpA_10710	-	ggaagagctctattgctatttcgcgaggcaatccacagcgatgtaatgaa	21100	50	46	yes	4	439	1556.3	4	1528.5	2012.27	4	654	1944.43	4	1445.5	1950.68	4	938	2823.91	4	2532.5	3423.75	4	268.5	337.213	4	583.5	374.251	4	295.5	330.963	4	491.5	334.749	4	326	399.433	4	623.5	395.218
rpoB-atpA_10740	-	atccacagcgatgtaatgaaagtgaaggtccaacgacaatcaccgagcgc	21130	50	50	yes	4	408.5	1448.17	4	1357.5	1787.15	4	435.5	1294.8	4	1058.5	1428.43	4	396	1192.18	4	1009	1364.09	4	182.5	229.204	4	481	308.509	4	197.5	221.202	4	360.5	245.528	4	181.5	222.384	4	449	284.607
rpoB-atpA_10770	-	caacgacaatcaccgagcgccccgaataatcgacccgtttcccaagcaga	21160	50	56	yes	4	915.5	3245.53	4	3184	4191.73	3	1823	5420.03	3	4883	6589.52	4	1578	4750.67	4	4588	6202.63	4	4698	5900.28	4	13863.5	8891.92	4	4256.5	4767.32	4	11408.5	7770.05	4	4414.5	5408.89	4	12808.5	8118.92
rpoB-atpA_10800	-	cgacccgtttcccaagcagagtctcgcgaaatcttccctctttgccttca	21190	50	54	yes	4	839.5	2976.1	4	2398	3156.97	4	1072	3187.21	4	2450	3306.23	4	1130.5	3403.44	4	2773	3748.88	4	35346.5	44392.1	4	58602.5	37587.1	4	36381	40747	4	56259.5	38317	4	36471.5	44686.9	4	61439	38944.3
rpoB-atpA_10830	-	atcttccctctttgccttcaattacatctgaaaatgacttgtaaacctta	21220	50	34	yes	4	400.5	1419.81	4	2412.5	3176.05	4	452.5	1345.35	4	2225	3002.6	4	607.5	1828.92	4	1875	2534.86	4	12921	16227.6	4	25931	16631.9	4	12706	14230.8	4	23691.5	16135.7	4	12332	15109.8	4	24412.5	15474.3
rpoB-atpA_10860	-	aaaatgacttgtaaaccttattatgaccatccctcatgggttgtccacgg	21250	50	42	yes	4	811	2875.07	4	2851.5	3754	4	1588	4721.34	4	4326.5	5838.54	4	1525	4591.11	4	4352	5883.57	4	604	758.571	4	1431	917.83	4	671.5	752.086	4	1550	1055.67	4	916.5	1122.95	4	2084.5	1321.3
rpoB-atpA_10890	-	ccctcatgggttgtccacggattccattatcaagaagtgtatccacggct	21280	50	50	yes	4	453.5	1607.7	4	1528	2011.61	4	625	1858.21	4	1317.5	1777.94	4	582	1752.15	4	1402	1895.4	4	3120	3918.45	4	8310.5	5330.28	4	4230.5	4738.2	4	7306.5	4976.28	4	3560.5	4362.52	4	8075.5	5118.81
rpoB-atpA_10920	-	caagaagtgtatccacggcttcttgtaccaatttttcctgacacattact	21310	50	40	yes	4	396.5	1405.63	4	1174	1545.57	4	468.5	1392.92	4	1128.5	1522.89	4	427	1285.51	4	1182.5	1598.65	4	602.5	756.687	4	1183.5	759.086	4	632	707.845	4	1053	717.172	4	688	842.975	4	1159	734.655
rpoB-atpA_10950	-	atttttcctgacacattactaattcccccggtgtagatctacttgttgtt	21340	50	38	yes	4	724	2566.65	4	3273	4308.9	4	1016	3020.71	4	3081	4157.76	4	1187.5	3575.04	4	3871	5233.3	4	2532.5	3180.6	4	7910	5073.4	4	4353	4875.4	4	10547	7183.3	4	5054	6192.44	4	15251.5	9667.46
rpoB-atpA_10980	-	gtgtagatctacttgttgttaatagatcggtaagagtattgttccgatag	21370	50	36	yes	4	355	1258.51	4	1103	1452.1	4	438.5	1303.72	4	1069	1442.6	4	430	1294.54	4	1128	1524.97	4	129.5	162.641	4	296.5	190.172	4	146	163.521	4	269	183.209	4	144	176.437	4	328	207.909
rpoB-atpA_11010	-	taagagtattgttccgatagataactcttctatagagttcattaatatct	21400	50	28	yes	4	153.5	544.171	4	607.5	799.773	4	182	541.111	4	615.5	830.607	4	207	623.186	4	585.5	791.551	4	0	0	4	369.5	236.994	4	0	0	4	369	251.317	4	119	145.805	4	391	247.843
rpoB-atpA_11040	-	tatagagttcattaatatctgaactcattagtttacccccttctatctga	21430	50	32	yes	4	1749.5	6202.14	4	5492	7230.21	4	2109	6270.35	4	5751	7760.88	4	2020.5	6082.84	4	5254	7103.01	4	471	591.535	4	1086	696.55	4	416.5	466.484	4	962.5	655.535	4	513.5	629.168	4	989.5	627.214
rpoB-atpA_11070	-	gtttacccccttctatctgaatgatgggtctcaactcgggaggaagaacc	21460	50	50	yes	4	583.5	2068.56	4	2008	2643.53	4	1019	3029.63	4	2766.5	3733.34	4	1082.5	3258.93	4	2944	3980.06	4	11896.5	14941	4	35950.5	23058.3	4	10807.5	12104.5	4	24114	16423.5	4	7264	8900.25	4	20966	13289.7
rpoB-atpA_11100	-	tcaactcgggaggaagaaccggtaagagacataaaaccatccattcgggt	21490	50	48	yes	4	4270	15137.5	4	10788.5	14203.1	4	4657.5	13847.4	4	9676	13057.6	4	4313.5	12986.1	4	9291.5	12561.4	4	215.5	270.649	4	410.5	263.291	4	260	291.202	4	386.5	263.236	4	197.5	241.988	4	451	285.875
rpoB-atpA_11130	-	ataaaaccatccattcgggttctatatttgttcgaataaaatgcttagct	21520	50	32	yes	4	147	521.128	4	455.5	599.665	4	530.5	1577.25	4	1274	1719.24	4	669.5	2015.57	4	1773	2396.96	4	266	334.073	4	618.5	396.7	4	366	409.923	4	635.5	432.823	4	349	427.614	4	696	441.173
rpoB-atpA_11160	-	ttcgaataaaatgcttagctaattccatacgtctaactaaaaaatctttt	21550	50	26	yes	4	324.5	1150.38	4	1013.5	1334.27	4	318.5	946.945	4	744.5	1004.69	4	358.5	1079.29	4	866	1170.77	4	282.5	354.795	4	414	265.536	4	245	274.402	4	398.5	271.409	4	313	383.505	4	429.5	272.247
rpoB-atpA_11190	-	gtctaactaaaaaatcttttcttcttacaatttttcgatcttcccattca	21580	50	28	yes	4	350	1240.78	4	1210	1592.96	4	334.5	994.515	4	907	1223.98	4	339.5	1022.09	4	961.5	1299.87	4	308	386.821	4	741	475.27	3	394	441.283	3	702	478.115	4	393	481.525	4	774	490.615
rpoB-atpA_11220	-	tttttcgatcttcccattcattccccgtaggcccttcttctcctaattgt	21610	50	44	yes	4	357.5	1267.37	4	1082	1424.45	4	474.5	1410.75	4	939	1267.16	4	378	1137.99	4	887.5	1199.83	4	14407	18093.9	4	28718.5	18419.8	4	20607	23080	4	25365	17275.5	4	15622	19140.9	4	27219.5	17253.6
rpoB-atpA_11250	-	gcccttcttctcctaattgtttccattctaccaacgaattttctataata	21640	50	34	yes	3	623	2208.59	3	3749	4935.56	4	1099.5	3268.97	4	2992.5	4038.33	4	922.5	2777.24	4	2778	3755.64	4	21062	26452	4	41919.5	26886.8	4	22551.5	25257.9	4	36260.5	24696.1	4	22046.5	27012.6	4	39424.5	24990
rpoB-atpA_11280	-	ccaacgaattttctataataattcgcaaatctaaatcggctaattgttct	21670	50	30	yes	4	274	971.355	4	919	1209.86	4	418.5	1244.26	4	1043	1407.51	4	449	1351.74	4	1240	1676.39	4	0	0	4	213.5	136.937	4	0	0	4	191	130.085	4	103.5	126.814	4	242	153.396
rpoB-atpA_11310	-	ctaaatcggctaattgttctcggatagcacccgccccagtagaaatttct	21700	50	46	yes	4	124	439.591	4	499.5	657.591	4	289	859.237	4	818	1103.88	4	196	590.07	4	630	851.712	4	952.5	1196.26	4	2542	1630.41	4	1317.5	1475.61	4	2803.5	1909.39	4	1603.5	1964.7	4	3792.5	2403.95
rpoB-atpA_11340	-	ccgccccagtagaaatttctcgatttcgaaatatatcgaaaccttgagta	21730	50	40	yes	4	552	1956.89	4	2285	3008.2	4	619.5	1841.86	4	1477.5	1993.86	4	618	1860.53	4	1615	2183.36	4	24435	30688.2	4	50076	32118.3	4	24924.5	27915.7	4	43276.5	29474.6	4	20538	25164.3	4	42264	26789.9
rpoB-atpA_11370	-	atatatcgaaaccttgagtagtaaaaaaaagtgggatgctgtatttccag	21760	50	34	yes	4	573	2031.34	4	1762.5	2320.33	4	647	1923.62	4	1354.5	1827.87	4	608	1830.42	4	1382.5	1869.03	4	0	0	4	227.5	145.916	4	102.5	114.801	4	221	150.518	4	102.5	125.589	4	269	170.511
rpoB-atpA_11400	-	gtgggatgctgtatttccaggattgaatttcatattcaaataaacctcgt	21790	50	36	yes	4	285.5	1012.12	4	935	1230.93	4	413.5	1229.39	4	1264.5	1706.42	4	696.5	2096.86	4	2126.5	2874.87	4	243.5	305.815	4	490	314.281	4	270	302.402	4	482	328.278	4	303.5	371.865	4	563	356.869
rpoB-atpA_11430	-	catattcaaataaacctcgtaatcgtaagaaagtaggttttttagttatg	21820	50	28	yes	4	917.5	3252.62	4	2637.5	3472.27	4	1349.5	4012.25	4	3048	4113.22	4	1245.5	3749.65	4	2949.5	3987.5	4	0	0	4	307	196.907	4	132	147.841	4	287	195.469	4	131.5	161.121	4	342.5	217.1
rpoB-atpA_11460	-	aagtaggttttttagttatgggcctagcaaaagaaaaatcgcagtatact	21850	50	34	yes	4	282.5	1001.49	4	949.5	1250.02	4	525.5	1562.38	4	1454	1962.15	4	550.5	1657.31	4	1502	2030.59	4	131.5	165.153	4	336	215.507	4	159	178.081	4	341.5	232.587	4	148	181.338	4	382	242.138
rpoC1-ex1-ex2	-	cctagcaaaagaaaaatcgcagtatactag	21861	30	37	yes	4	854.5	3029.28	4	2349.5	3093.12	4	1274.5	3789.27	4	2810	3792.05	4	1198.5	3608.16	4	2666.5	3604.9	4	0	0	4	173	110.961	4	0	0	4	163.5	111.356	4	69.5	85.1552	4	222.5	141.036
rpoC1-in-ex2	-	cctagcaaaagaaaaattgggatagggtcc	21862	30	43	no	4	960		4	2594.5		4	1757		4	4043.5		4	1964.5		4	4157		4	0		4	197.5		4	0		4	200.5		4	92.5		4	253.5
rpoC1-intron_0	-	attgggatagggtccactataagatctcccccctcaaaaccggacatgaa	21887	50	48	no	4	403.5		4	1207.5		4	607		4	1382		4	621		4	1505		4	10024.5		4	36786		4	12314		4	36267.5		4	11172.5		4	41149
rpoC1-intron_70	-	aagtagttataccaaataaagaaaggggtctcgctttcaaatttcatttt	21957	50	30	no	4	284.5		4	1155		4	404.5		4	964		4	356		4	872.5		4	0		4	281		4	112.5		4	241.5		4	100		4	285.5
rpoC1-intron_140	-	caaaaagaatctacgccttactcaagttctcagtgcaaaccaaccaacat	22027	50	40	no	4	3241.5		4	9294.5		4	4741.5		4	12069.5		4	5157		4	12669		4	1373.5		4	4013.5		4	1910.5		4	4550		4	1739		4	4525.5
rpoC1-intron_210	-	ttctttgatttctatttaaattctttagtgaattaaaaattacgacagaa	22097	50	20	no	4	300.5		4	862.5		4	341		4	742		4	318.5		4	768		4	0		4	192.5		4	0		4	200.5		4	105.5		4	270
rpoC1-intron_280	-	tagtctacttcccttcgaatgccggaatactctttaccttaagtgaaagg	22167	50	42	no	4	1531		4	4856.5		4	2252.5		4	5233.5		4	2036		4	5028		4	6013.5		4	15419		4	5405		4	11619		4	5095		4	13323
rpoC1-intron_350	-	ggatttatttgtctatgtattgttccattcgatcttttaggtcctgcgtc	22237	50	38	no	4	1332		4	4338		4	1946		4	4765		4	1772		4	4614		4	491		4	1226.5		4	573		4	1391		4	562.5		4	1443
rpoC1-intron_420	-	atattcttaaagcttatatgcgatgtatagacttctgcaaccatgacata	22307	50	32	no	4	1492.5		4	3918.5		4	1913		4	3684		4	1720.5		4	3517		4	134.5		4	300		4	143.5		4	325.5		4	167.5		4	368
rpoC1-intron_490	-	ataaaataatataaaactataaaaaaccaaatttattttcttttagaaag	22377	50	12	no	4	204		4	570		4	203.5		4	528		4	206		4	552		4	0		4	144		4	0		4	150.5		4	53		4	200.5
rpoC1-intron_560	-	acaaaacaaggtcttcttttcacgaggtacgcctatcaatttgaatttct	22447	50	36	no	4	370		4	1389.5		4	568		4	1180		4	445.5		4	1163.5		4	354.5		4	892		4	456.5		4	829.5		4	397		4	928
rpoC1-intron_630	-	gcctttttttttatttgggagtattgaatacacccacaattctgagcttc	22517	50	36	no	4	2521		4	7902.5		4	2541.5		4	6778.5		4	3133		4	8459.5		4	202.5		4	640.5		4	270.5		4	592		4	263		4	697
rpoC1-intron_741	-	agagtttatcattcttaatctgtaaaagaaaaatttcgatcaaatcacac	22628	50	26	no	4	3130		4	9815.5		4	4424		4	11079		4	4316.5		4	11439.5		4	0		4	230		4	0		4	210.5		4	96		4	276.5
rpoC1-ex1-in	-	tcgatcaaatcacacatcgcagtatactag	22652	30	40	no	4	359		4	1290.5		4	480.5		4	1132		4	468		4	1216.5		4	109		4	254		4	127.5		4	266		4	109.5		4	264
rpoB-atpA_11490	-	aagaaaaatcgcagtatactaggccttctaattctttaagaggtttatct	22671	50	32	yes	4	121	428.956	4	464.5	611.514	4	149.5	444.484	4	463.5	625.485	4	157	472.658	4	515.5	696.917	4	216	271.277	4	363.5	233.145	4	191	213.922	4	347	236.333	4	243.5	298.349	4	453	287.143
rpoB-atpA_11520	-	attctttaagaggtttatctaaaagattcgcaatataactaggaagacgt	22701	50	30	yes	4	213.5	756.877	4	839.5	1105.2	4	294	874.103	4	868.5	1172.03	4	259	779.736	4	901	1218.08	4	107.5	135.011	4	259.5	166.441	4	126	141.121	4	246.5	167.885	4	125.5	153.769	4	298	188.893
rpoB-atpA_11550	-	caatataactaggaagacgtttcaaataccatacatgagttacaggacat	22731	50	34	yes	4	185	655.842	4	651.5	857.699	4	239.5	712.067	4	567.5	765.831	4	195	587.06	4	523.5	707.732	4	220.5	276.929	4	436	279.646	4	257.5	288.402	4	437.5	297.97	4	277	339.395	4	484	306.793
rpoB-atpA_11580	-	atacatgagttacaggacatgtcagttttatgtatcccatttgatatctt	22761	50	32	yes	4	1157.5	4103.44	4	3559	4685.42	4	1558	4632.15	4	3297	4449.24	4	1478	4449.61	4	3158	4269.37	4	163.5	205.342	4	328.5	210.697	4	178	199.362	4	342	232.928	3	172	210.744	3	364	230.729
rpoB-atpA_11610	-	tgtatcccatttgatatcttcgtatccgagaatcaacaaattcaactcca	22791	50	36	yes	4	999.5	3543.32	4	2904	3823.11	4	1135.5	3376	4	2588.5	3493.14	4	878	2643.27	4	2192.5	2964.09	4	1127	1415.41	4	2428.5	1557.62	4	1913	2142.58	4	3327	2265.94	4	1806.5	2213.42	4	3787	2400.46
rpoB-atpA_11640	-	aatcaacaaattcaactccacattgttcacaaaactttgggtcttctttt	22821	50	32	yes	4	157.5	558.352	4	509	670.098	4	260.5	774.503	4	698.5	942.614	4	276	830.915	4	764.5	1033.55	4	532.5	668.773	4	1575.5	1010.51	4	642	719.045	4	1664.5	1133.65	4	784.5	961.212	4	2042	1294.36
rpoB-atpA_11670	-	aaaactttgggtcttctttttcatctccgatcactcgataatttccacaa	22851	50	36	yes	4	1889	6696.68	4	6935	9129.92	4	2453.5	7294.6	4	7421.5	10015.2	4	2333.5	7025.15	4	6322.5	8547.54	4	1167.5	1466.28	4	3019.5	1936.68	4	1276.5	1429.69	4	2435	1658.42	4	1252.5	1534.63	4	2559	1622.07
rpoB-atpA_11700	-	tcactcgataatttccacaagcgcaaattccactctttataggtccaaaa	22881	50	38	yes	4	2316.5	8212.2	4	6147.5	8093.18	4	2577.5	7663.27	4	5496	7416.76	4	2505.5	7542.96	4	5376	7267.94	4	927	1164.23	4	1894.5	1215.11	4	808.5	905.527	4	1558	1061.12	4	1026.5	1257.72	4	1721	1090.89
rpoB-atpA_11730	-	cactctttataggtccaaaaatcctttcacaaaataatccatctttttcc	22911	50	32	yes	4	2859	10135.4	4	9017.5	11871.5	4	3230	9603.24	4	8122	10960.5	4	3323.5	10005.6	4	8766	11851	4	559	702.055	4	1195	766.462	4	693.5	776.726	4	1119	762.123	4	676.5	828.885	4	1204	763.179
rpoB-atpA_11760	-	aaaataatccatctttttccggtttattggttttgtaatgaaaagtatag	22941	50	26	yes	4	545.5	1933.85	4	1604	2111.67	4	776	2307.16	4	1822	2458.76	4	721	2170.62	4	2023.5	2735.62	4	452	567.673	4	1120.5	718.678	4	600.5	672.565	4	1177.5	801.966	4	559.5	685.53	4	1341.5	850.336
rpoB-atpA_11790	-	ttttgtaatgaaaagtatagggttttgtcacctctccaactatctctcca	22971	50	36	yes	4	395	1400.31	4	1261	1660.11	4	519.5	1544.55	4	1405	1896.02	4	639	1923.75	4	1767	2388.85	4	564	708.335	4	1674	1073.69	4	639	715.685	4	1387	944.651	4	649.5	795.803	4	1400.5	887.734
rpoB-atpA_11820	-	cctctccaactatctctccattaggtattattttagtggcccaagcactt	23001	50	42	yes	4	675	2392.94	4	2380	3133.27	4	1907.5	5671.26	4	4727	6379	4	1915	5765.23	4	5003.5	6764.35	4	6360.5	7988.23	4	15749	10101.3	4	6382	7147.89	4	12300	8377.23	4	6372.5	7807.93	4	13115.5	8313.52
rpoB-atpA_11850	-	ttttagtggcccaagcacttatttgctgaggagaaactaagccaattcgg	23031	50	44	yes	4	333	1180.52	4	2747	3616.42	4	452.5	1345.35	4	2375	3205.02	4	599.5	1804.83	4	2275.5	3076.3	4	237.5	298.279	4	471	302.095	4	275.5	308.562	4	399.5	272.09	4	237	290.385	4	458.5	290.629
rpoB-atpA_11880	-	gagaaactaagccaattcggagttgttgatgtttataccgatcgatcata	23061	50	38	yes	4	349.5	1239.01	4	1308	1721.98	4	464.5	1381.02	4	1297.5	1750.95	4	424	1276.48	4	1242.5	1679.77	4	180	226.064	4	389.5	249.822	4	221	247.522	4	340	231.566	4	178	218.095	4	376	238.335
rpoB-atpA_11910	-	gtttataccgatcgatcatataagaaattttgtgattcattccgattaaa	23091	50	28	no	4	209		4	656		4	523		4	1273.5		4	571.5		4	1627		4	107		4	269.5		4	130.5		4	264		4	131		4	323.5
rpoB-atpA_11940	-	tgtgattcattccgattaaacttccttcctattaatctggaaattcttct	23121	50	32	yes	4	169.5	600.893	4	528.5	695.77	4	217	645.171	4	502.5	678.115	4	209.5	630.713	4	525.5	710.436	4	508	638.004	4	1090	699.116	4	642	719.045	4	1167	794.815	4	700	857.678	4	1258	797.408
rpoB-atpA_11970	-	attaatctggaaattcttctcagatacaaggaaatgattcagttccagag	23151	50	34	yes	4	1846.5	6546.01	4	5472.5	7204.54	4	8451.5	25127.5	4	18322	24725.2	4	3265	9829.48	4	6841.5	9249.19	4	0	0	4	245	157.141	4	105.5	118.161	4	228.5	155.626	4	114	139.679	4	293	185.724
rpoB-atpA_12000	-	gaaatgattcagttccagagccaaagatcgtagttctcgaacaagtaatc	23181	50	40	yes	4	331.5	1175.2	4	921	1212.5	4	330	981.136	4	735	991.87	4	442.5	1332.17	4	786.5	1063.29	4	221.5	278.185	4	638.5	409.528	4	257.5	288.402	4	637.5	434.186	4	263	322.242	4	774.5	490.932
rpoB-atpA_12030	-	tagttctcgaacaagtaatcgaaaagattccggagcatcttctggtttag	23211	50	40	yes	4	352.5	1249.64	4	1194.5	1572.56	4	374	1111.95	4	987	1331.94	4	382	1150.03	4	1042	1408.7	4	150.5	189.015	4	301.5	193.379	4	163	182.561	4	268	182.528	4	154.5	189.302	4	292.5	185.407
rpoB-atpA_12060	-	cggagcatcttctggtttaggtattgttcctccaatgatagtggtaccaa	23241	50	44	yes	4	652	2311.4	4	2207.5	2906.17	4	771	2292.29	4	1748.5	2359.57	4	639.5	1925.25	4	1551.5	2097.51	4	921.5	1157.32	4	3333	2137.75	4	1144	1281.29	4	3234	2202.6	4	1071.5	1312.86	4	3506.5	2222.66
rpoB-atpA_12090	-	tccaatgatagtggtaccaagtacttcttggcgagctctaatatgatcag	23271	50	42	yes	4	215.5	763.967	4	1005	1323.08	4	211.5	628.819	4	832	1122.77	4	301.5	907.684	4	853	1153.19	4	135.5	170.176	4	284	182.155	4	154	172.481	4	256.5	174.696	4	146	178.887	4	322	204.106
rpoB-atpA_12120	-	gcgagctctaatatgatcagatttataagtaagcatctcttgtaaaatat	23301	50	30	yes	4	244	865.002	4	769.5	1013.05	4	345	1025.73	4	857	1156.51	4	323.5	973.917	4	867	1172.12	4	0	0	4	234.5	150.406	4	110	123.201	4	224.5	152.901	4	95	116.399	4	273	173.046
rpoB-atpA_12150	-	aagcatctcttgtaaaatatgagcaacaccaaacccctccagagcccaaa	23331	50	44	yes	4	188	666.477	4	617	812.28	4	300	891.942	4	823.5	1111.3	4	303	912.2	4	901.5	1218.76	4	1131	1420.44	4	4693.5	3010.37	4	1207	1351.85	4	2899.5	1974.78	4	1185.5	1452.54	4	3660.5	2320.28
rpoB-atpA_12180	-	aaacccctccagagcccaaacctccatttcgcctacccgctgccccccct	23361	50	64	yes	4	744.5	2639.32	4	2671	3516.37	4	797	2369.59	4	2180.5	2942.55	4	628	1890.63	4	1914	2587.58	4	25617.5	32173.3	4	48032	30807.3	4	25495.5	28555.2	4	44314.5	30181.5	4	24494.5	30012	4	47928.5	30380.4
rpoB-atpA_12210	-	gcctacccgctgccccccctgcttggaacggcctctaaggggttgttgtg	23391	50	66	yes	4	341.5	1210.65	4	1180	1553.47	4	434	1290.34	4	1151	1553.25	4	389	1171.11	4	1046.5	1414.79	4	27682.5	34766.8	4	40081	25707.6	4	23505	26325.8	4	35418	24122.3	4	20203	24753.8	4	35390	22432.6
rpoB-atpA_12240	-	gcctctaaggggttgttgtgtaacaagtgcataatgtccactagaacgtc	23421	50	46	yes	4	1290.5	4574.94	4	7324	9642.04	4	1177.5	3500.87	4	6879.5	9283.77	4	2115	6367.34	4	8051	10884.3	4	110.5	138.778	4	278	178.307	4	125.5	140.561	4	267.5	182.188	4	115	140.904	4	305.5	193.647
rpoB-atpA_12270	-	ataatgtccactagaacgtccgtgtattttatcatcaacctgatgaatta	23451	50	34	yes	4	989	3506.1	4	2836	3733.59	4	961.5	2858.67	4	2306.5	3112.58	4	1056	3179.15	4	2712	3666.42	4	502.5	631.096	4	1024.5	657.105	4	520.5	582.964	4	977.5	665.751	4	627	768.234	4	1264.5	801.528
rpoB-atpA_12300	-	atcatcaacctgatgaattaatttcaagatatagggctttcctattatca	23481	50	30	yes	4	1327.5	4706.11	4	5268	6935.32	4	1580	4697.56	4	4273.5	5767.01	4	1597.5	4809.37	4	4668.5	6311.46	4	0	0	4	262	168.044	4	107	119.841	4	242	164.82	4	106.5	130.49	4	302	191.429
rpoB-atpA_12330	-	atagggctttcctattatcacaggctgttcaaaaggatctcctgttcttc	23511	50	42	yes	4	866.5	3071.82	4	2527	3326.79	4	1112.5	3307.62	4	2736.5	3692.86	4	1375.5	4141.03	4	3324	4493.79	4	350	439.569	4	754	483.608	4	348	389.763	4	659.5	449.169	4	422.5	517.67	4	827	524.21
rpoB-atpA_12360	-	aaaaggatctcctgttcttccatcaaaaatgcggctttttcctggatact	23541	50	40	yes	4	158.5	561.897	4	1182	1556.1	4	236.5	703.147	4	852.5	1150.43	4	266	800.809	4	804	1086.95	4	1274.5	1600.66	4	4201	2694.48	4	1969	2205.3	4	4490	3058.03	4	1640.5	2010.03	4	4391.5	2783.64
rpoB-atpA_12390	-	gcggctttttcctggatactcgggttcaaatacccatggattcgctgttt	23571	50	48	yes	4	221	783.465	4	749.5	986.716	4	277.5	825.046	4	753	1016.16	4	248.5	748.125	4	766.5	1036.25	4	664	833.926	4	1557	998.645	4	912	1021.45	4	1551	1056.35	4	748	916.49	4	1623	1028.77
rpoB-atpA_12420	-	tacccatggattcgctgtttgcttactggcttcatataattctgaaaaca	23601	50	38	yes	4	737	2612.73	4	2283	3005.57	4	901.5	2680.28	4	2429	3277.89	4	945	2844.98	4	2508	3390.62	4	339.5	426.382	4	610	391.248	4	294	329.282	4	585.5	398.77	4	382.5	468.66	4	729	462.091
rpoB-atpA_12450	-	ttcatataattctgaaaacaccagttttctcgaagcctcttgttcatatc	23631	50	34	yes	4	163	577.85	4	547.5	720.783	4	326	969.243	4	769.5	1038.43	4	298	897.147	4	738.5	998.396	4	166.5	209.109	4	298.5	191.455	4	153.5	171.921	4	286	194.788	4	180	220.546	4	334	211.712
rpoB-atpA_12480	-	cgaagcctcttgttcatatctctcatcaaaaggggctattcgataatgtc	23661	50	42	yes	4	9608	34061.2	4	19663	25886.3	4	10795	32095	4	19848.5	26785.2	4	9908	29828.6	4	20282	27419.7	4	1740.5	2185.92	4	4594	2946.55	4	1489	1667.69	4	3251.5	2214.52	4	1155.5	1415.78	4	3079	1951.68
rpoB-atpA_12510	-	aggggctattcgataatgtctatctagcagacttcccgctaacccaagcg	23691	50	50	yes	4	4859.5	17227.4	4	12012	15813.8	4	5799	17241.2	4	12963.5	17494	4	6202	18671.5	4	14021.5	18956	4	536.5	673.797	4	1572	1008.27	4	761.5	852.886	4	1802.5	1227.64	4	781.5	957.536	4	2109	1336.83
rpoB-atpA_12540	-	acttcccgctaacccaagcgagcattcaaatatctgtcctacattcatgc	23721	50	46	yes	4	539.5	1912.58	4	1833	2413.14	4	668.5	1987.54	4	1886.5	2545.8	4	577.5	1738.6	4	1696	2292.86	4	7508.5	9430.02	4	21449.5	13757.5	4	8142.5	9119.67	4	19644.5	13379.4	4	6879.5	8429.14	4	19093.5	12102.8
rpoB-atpA_12570	-	tatctgtcctacattcatgcgtgagggtactcctaatgggttgaagacca	23751	50	46	yes	4	1286	4558.99	4	3750.5	4937.53	4	1312	3900.76	4	2928	3951.29	4	1295.5	3900.18	4	3061.5	4138.91	4	492.5	618.537	4	998.5	640.428	4	477	534.244	4	797.5	543.158	4	460.5	564.23	4	831.5	527.063
rpoB-atpA_12600	-	tcctaatgggttgaagaccatatccacgggtctcccgtcttgcaaataag	23781	50	48	yes	4	934.5	3312.89	4	2829	3724.38	4	1491.5	4434.44	4	3924.5	5296.05	4	1407	4235.86	4	3739	5054.84	4	1345.5	1689.83	4	5278	3385.26	4	2071	2319.54	4	4479.5	3050.88	4	1797.5	2202.39	4	5619	3561.71
rpoB-atpA_12630	-	tctcccgtcttgcaaataaggcatatcctgtctaggcaaaatttttgaaa	23811	50	38	yes	4	336.5	1192.92	4	1049	1381.01	4	516.5	1535.63	4	1197.5	1616.01	4	462	1390.88	4	1142	1543.9	4	10449.5	13123.7	4	25826	16564.6	4	10907.5	12216.5	4	19524	13297.3	4	8324	10199	4	19768.5	12530.7
rpoB-atpA_12660	-	tctaggcaaaatttttgaaatgatacctttatttccatgtcttccagcta	23841	50	32	yes	4	748	2651.73	4	2483	3268.87	4	571.5	1699.15	4	2154	2906.79	4	755	2272.97	4	1987	2686.27	4	112.5	141.29	4	249	159.706	4	0	0	4	227.5	154.945	4	126.5	154.995	4	274.5	173.997
rpoB-atpA_12690	-	atttccatgtcttccagctactttatcacctacttttatttcacgtttct	23871	50	34	yes	4	161.5	572.532	4	554	729.341	4	196.5	584.222	4	508	685.537	4	201.5	606.628	4	537	725.983	4	1301.5	1634.57	4	4035	2588.01	4	1511.5	1692.89	4	3129	2131.08	4	1553.5	1903.43	4	3785.5	2399.51
rpoB-atpA_12720	-	tacttttatttcacgtttctgtaaaatatatacacgaattatttctgggt	23901	50	26	yes	4	1023	3626.63	4	3158.5	4158.16	3	2327	6918.49	3	5061	6829.73	4	1459.5	4393.91	4	3262	4409.97	4	115.5	145.058	4	272	174.458	4	162.5	182.001	4	294	200.236	4	166	203.392	4	360.5	228.51
rpoB-atpA_12750	-	tacacgaattatttctgggttataacttgaaccaccctttttctgaaccc	23931	50	38	yes	4	1290	4573.17	4	3764	4955.3	4	1669	4962.17	4	3971	5358.8	4	1308.5	3939.32	4	3559	4811.5	4	161.5	202.83	4	361.5	231.863	4	181	202.722	4	344	234.29	4	180.5	221.158	4	396	251.012
rpoB-atpA_12780	-	accaccctttttctgaacccacctcacatcaataactcgacctctaccac	23961	50	48	yes	4	743.5	2635.78	4	2309.5	3040.46	4	868	2580.68	4	2417.5	3262.37	4	961	2893.15	4	2736.5	3699.54	4	3688	4631.81	4	10689	6855.82	4	5019.5	5621.88	4	9669	6585.32	4	4250.5	5207.94	4	10743	6809.66
rpoB-atpA_12810	-	aataactcgacctctaccacctataggcaattttaaacaagtttcttttg	23991	50	34	yes	4	251.5	891.59	4	883.5	1163.13	4	462	1373.59	4	1187.5	1602.51	4	434.5	1308.09	4	1267.5	1713.56	4	3081.5	3870.09	4	8996.5	5770.27	4	3177.5	3558.83	4	7566	5153.02	4	3931.5	4817.09	4	10097	6400.18
rpoB-atpA_12840	-	ttttaaacaagtttcttttgaagtcgatacctgaatgccaagtatagctc	24021	50	34	yes	4	4269	15134	4	10274	13525.7	4	4041.5	12015.9	4	9963.5	13445.6	4	3350	10085.4	4	8658.5	11705.6	4	128	160.757	4	275.5	176.703	4	118	132.161	4	250.5	170.609	4	137.5	168.472	4	310	196.5
rpoB-atpA_12870	-	ctgaatgccaagtatagctcgtaataacctatcttccggagcataggagg	24051	50	46	yes	4	799	2832.53	4	3236.5	4260.85	4	1146	3407.22	4	3349	4519.42	4	1012.5	3048.19	4	3058	4134.18	4	284.5	357.307	4	677.5	434.542	4	315.5	353.363	4	583	397.067	4	373	457.02	4	823.5	521.992
rpoB-atpA_12900	-	atcttccggagcataggaggattctttcgccacttgaggtgttaatttac	24081	50	44	yes	4	372	1318.77	4	1894.5	2494.11	4	586.5	1743.75	4	1578	2129.48	4	511.5	1539.9	4	1353.5	1829.83	4	203.5	255.578	4	452	289.908	4	191	213.922	4	399	271.749	4	215	263.43	4	521.5	330.563
rpoB-atpA_12930	-	cacttgaggtgttaatttacctactaaaatatcacctgtttcaacccacg	24111	50	38	yes	4	202	716.108	4	1060	1395.49	4	254	755.177	4	698	941.939	4	226.5	681.892	4	714	965.273	4	151.5	190.271	4	419.5	269.063	4	182	203.842	4	347.5	236.674	4	172.5	211.356	4	402	254.816
rpoB-atpA_12960	-	atcacctgtttcaacccacgatcctagcatcacaattccatttttgtcta	24141	50	40	yes	4	916	3247.3	4	2717	3576.93	4	1101.5	3274.91	4	2337.5	3154.42	4	813	2447.59	4	1951	2637.6	4	1477	1854.98	4	4732	3035.06	4	1497	1676.65	4	3013	2052.08	4	1540.5	1887.5	4	3485.5	2209.35
rpoB-atpA_12990	-	cacaattccatttttgtctaaatttcggagtaaacgaccttctagatgcg	24171	50	38	yes	4	981	3477.73	4	2893.5	3809.29	4	1405	4177.26	4	3421.5	4617.26	4	1366	4112.43	4	3589	4852.05	4	164.5	206.598	4	471	302.095	4	220	246.402	4	452.5	308.187	4	208.5	255.466	4	540	342.29
rpoB-atpA_13020	-	taaacgaccttctagatgcggtatttctttagtgatcctttcaggacctt	24201	50	40	yes	4	535	1896.62	4	1778.5	2341.39	4	543	1614.41	4	1193	1609.93	4	509	1532.38	4	1204.5	1628.39	4	501	629.212	4	1388.5	890.571	4	393.5	440.723	4	1205.5	821.036	4	531.5	651.223	4	1306	827.834
rpoB-atpA_13050	-	agtgatcctttcaggaccttgggttgtcacatgcgtctgaatttcatatt	24231	50	42	yes	4	342.5	1214.19	4	1037	1365.21	3	676	2009.84	3	1429	1928.41	4	433	1303.57	4	1071.5	1448.59	4	401.5	504.249	4	777	498.36	4	412.5	462.003	4	647.5	440.996	4	404.5	495.615	4	822.5	521.358
rpoB-atpA_13080	-	atgcgtctgaatttcatatttccgtatgtggaaagaagtataaatatcac	24261	50	32	yes	4	1785	6327.99	4	5126.5	6749.03	4	1830.5	5442.33	4	4201	5669.18	4	2003	6030.16	4	4391	5936.3	4	359.5	451.501	4	893.5	573.082	4	397	444.643	4	784.5	534.304	4	366.5	449.056	4	850.5	539.106
rpoB-atpA_13110	-	gaaagaagtataaatatcaccatatactagacactcactaatgagtaccg	24291	50	34	yes	4	1196.5	4241.7	4	3635	4785.48	4	1597	4748.1	4	3509	4735.33	4	1281	3856.53	4	3090.5	4178.12	4	168	210.993	4	376	241.163	4	182.5	204.402	4	370.5	252.338	4	220	269.556	4	439	278.269
rpoB-atpA_13140	-	acactcactaatgagtaccgcatcttcaaaattgtatccttcccatggca	24321	50	42	yes	4	738.5	2618.05	4	1920.5	2528.34	4	943	2803.67	4	1792.5	2418.95	4	909.5	2738.11	4	1940	2622.73	4	508.5	638.632	4	1018	652.935	4	546	611.525	4	922.5	628.292	4	645.5	790.902	4	1174.5	744.48
rpoB-atpA_13170	-	attgtatccttcccatggcatataagccactaatatatttttccccaaag	24351	50	36	yes	4	210	744.469	4	719.5	947.221	4	302	897.888	4	676.5	912.925	4	286.5	862.526	4	683	923.364	4	2602	3267.88	4	8143.5	5223.16	4	3278	3671.39	4	6715.5	4573.76	4	3151	3860.78	4	8192.5	5192.98
rpoB-atpA_13200	-	taatatatttttccccaaagcgagttccccaccaactgtagcagcaccat	24381	50	44	yes	4	837.5	2969.01	4	2735.5	3601.28	4	922	2741.23	4	1847	2492.49	4	875.5	2635.75	4	1956.5	2645.04	4	19694.5	24734.6	4	65287	41874.5	4	26094.5	29226.1	4	56391.5	38406.9	4	20922.5	25635.4	4	65301	41392.3
rpoB-atpA_13230	-	accaactgtagcagcaccatccgctaaaatttgtccctttttaatgcatt	24411	50	40	yes	4	109.5	388.187	4	354	466.041	4	167	496.514	4	444.5	599.845	4	173.5	522.332	4	453.5	613.097	4	934	1173.02	4	2741	1758.05	4	942	1055.05	4	2357	1605.29	4	1071.5	1312.86	4	2854.5	1809.38
rpoB-atpA_13260	-	ttgtccctttttaatgcatttaccccgacgaacctgaggtttttgatgca	24441	50	42	yes	4	4571.5	16206.4	4	11782.5	15511.7	4	5227.5	15542.1	4	9876	13327.5	4	5167.5	15557.1	4	10090.5	13641.6	4	7946	9979.48	4	17563.5	11265.1	4	10044	11249.4	4	14635.5	9967.88	4	7327	8977.44	4	14797.5	9379.68
rpoB-atpA_13290	-	aacctgaggtttttgatgcatacaagtatttttgtttgagcgttgataca	24471	50	34	yes	4	106.5	377.552	4	509.5	670.756	4	134	398.401	4	442	596.471	4	154.5	465.132	4	446.5	603.634	4	0	0	4	204	130.844	4	0	0	4	209.5	142.685	4	100	122.525	4	248.5	157.517
rpoB-atpA_13320	-	tttgtttgagcgttgatacataattaatggaatgcttagagtatcaccat	24501	50	32	yes	4	675	2392.94	4	2373	3124.05	4	852	2533.11	4	2039	2751.6	4	869.5	2617.68	4	2212.5	2991.13	4	103.5	129.987	4	229.5	147.199	4	106	118.721	4	221	150.518	4	111.5	136.616	4	263.5	167.025
rpoB-atpA_13350	-	aatgcttagagtatcaccattgcccgaaaaaacgatcttctcagtgtcag	24531	50	42	yes	4	623	2208.59	4	1642.5	2162.35	4	458	1361.7	4	998.5	1347.46	4	512	1541.41	4	1202.5	1625.69	4	475	596.559	4	1087.5	697.512	4	634.5	710.645	4	1173	798.901	4	697	854.002	4	1588.5	1006.9
rpoB-atpA_13380	-	aacgatcttctcagtgtcagtataaaggatttttccctcgtgttcggcta	24561	50	42	yes	4	327	1159.24	4	1009.5	1329.01	4	405.5	1205.61	4	1021.5	1378.5	4	325	978.433	4	780.5	1055.18	4	2025.5	2543.85	4	3348	2147.38	4	2074.5	2323.46	4	2629	1790.55	4	1911.5	2342.07	4	2449	1552.35
rpoB-atpA_13410	-	ttttccctcgtgttcggctatagcgggaacccctgaatctaaagccactt	24591	50	50	yes	4	1071	3796.79	4	3404.5	4482.02	4	1420	4221.86	4	3236.5	4367.6	4	1520	4576.05	4	3461.5	4679.68	4	6051	7599.53	4	17360.5	11134.9	4	6326.5	7085.73	4	12170	8288.69	4	5079.5	6223.68	4	12753	8083.74
rpoB-atpA_13440	-	ccctgaatctaaagccacttggcgttccaacccagttccaacaatgcact	24621	50	50	yes	4	250	886.273	4	854	1124.29	4	430	1278.45	4	1026.5	1385.24	4	382.5	1151.54	4	1071	1447.91	4	1323.5	1662.2	4	3943	2529	4	1354.5	1517.05	4	3384	2304.76	3	1336	1636.94	3	3538	2242.63
rpoB-atpA_13470	-	cccagttccaacaatgcacttttcggaccgagaaagtggaactgcttgac	24651	50	50	yes	4	8121.5	28791.5	4	18684.5	24598.1	4	8167	24281.6	4	16813.5	22689.5	4	8334.5	25091.5	4	17000	22982.7	4	10849	13625.4	4	26514.5	17006.1	4	10200.5	11424.6	4	15132	10306	4	7218	8843.89	4	15251.5	9667.46
rpoB-atpA_13500	-	agaaagtggaactgcttgacgttgcatattagaactcattaaagctcgat	24681	50	38	yes	4	435	1542.11	4	1525.5	2008.32	4	526	1563.87	4	1338.5	1806.28	4	466	1402.92	4	1270.5	1717.62	4	129.5	162.641	4	282	180.872	4	168	188.161	4	261	177.761	4	138	169.085	4	333	211.079
rpoB-atpA_13530	-	agaactcattaaagctcgattcgcatcattatgttcgataaaaggaatta	24711	50	32	yes	4	2764.5	9800.4	4	9698.5	12768.1	3	3015	8964.01	3	7057	9523.3	4	2724.5	8202.28	4	7262.5	9818.35	4	191.5	240.507	4	403	258.48	4	198	221.762	4	369	251.317	4	236.5	289.773	4	465.5	295.066
rpoB-atpA_13560	-	atgttcgataaaaggaattagagaagctccaatggaaaaatattggaaag	24741	50	32	yes	4	1286	4558.99	4	3737.5	4920.42	4	1511.5	4493.9	4	4057	5474.85	4	1138	3426.02	4	2978	4026.03	4	0	0	4	233	149.444	4	0	0	4	205	139.62	4	89.5	109.66	4	258.5	163.855
rpoB-atpA_13590	-	aatggaaaaatattggaaagggaaaatgcttcgaagatgaacctcttccc	24771	50	38	yes	4	733	2598.55	4	2717	3576.93	4	1192	3543.98	4	2382	3214.47	4	1131	3404.95	4	2586.5	3496.75	4	175.5	220.413	4	481.5	308.83	4	216	241.922	4	423	288.095	4	210	257.303	4	508	322.006
rpoB-atpA_13620	-	tcgaagatgaacctcttcccatgcgatagtcaaaaattcttggcggtatc	24801	50	44	yes	4	147	521.128	4	447	588.475	4	174	517.326	4	446.5	602.544	4	192.5	579.533	4	517	698.945	4	2951.5	3706.83	4	10708	6868.01	4	3731.5	4179.31	4	8037.5	5474.14	4	3667.5	4493.62	4	9809	6217.63
rpoB-atpA_13650	-	caaaaattcttggcggtatcgagctggaacagcctgttcttcttgaatgc	24831	50	46	yes	4	1226	4346.28	4	4153.5	5468.08	4	1055.5	3138.15	4	3861	5210.35	4	1170	3522.36	4	3674	4966.97	4	158.5	199.062	4	306.5	196.586	4	160.5	179.761	4	272.5	185.593	4	161.5	197.879	4	322.5	204.423
rpoB-atpA_13680	-	agcctgttcttcttgaatgccccgattaagagccaaagaatttcctgccg	24861	50	48	yes	4	330.5	1171.65	4	1080	1421.82	4	424.5	1262.1	4	1031.5	1391.99	4	417	1255.4	4	1106.5	1495.9	4	12505	15705.2	4	22533.5	14452.8	4	15365.5	17209.5	4	22780.5	15515.2	4	11912.5	14595.8	4	21249	13469.1
rpoB-atpA_13710	-	agccaaagaatttcctgccgctatcatataatattcatcttgacttggtg	24891	50	38	yes	4	146.5	519.356	4	723	951.829	4	189	561.923	4	604	815.088	4	183.5	552.438	4	610.5	825.349	4	1003.5	1260.31	4	2723.5	1746.83	4	1225.5	1372.57	4	2434	1657.74	4	1355.5	1660.83	4	2435	1543.47
rpoB-atpA_13740	-	atattcatcttgacttggtgataaaaaaagcatccgtatccgtgcttttt	24921	50	34	yes	4	262.5	930.586	4	791.5	1042.01	4	422.5	1256.15	4	833.5	1124.79	4	368	1107.89	4	851	1150.49	4	155.5	195.294	4	316	202.679	4	160	179.201	4	303	206.366	4	197	241.375	4	378.5	239.92
rpoB-atpA_13770	-	catccgtatccgtgctttttttgatttctcaaagagttcataaaatggac	24951	50	36	yes	4	482	1708.73	4	1498	1972.12	4	698	2075.25	4	1889.5	2549.85	4	872.5	2626.72	4	2399	3243.26	4	1529.5	1920.92	4	3436	2203.82	4	2049.5	2295.46	4	4228.5	2879.93	4	2591.5	3175.25	4	5322	3373.45
rpoB-atpA_13800	-	aaagagttcataaaatggactttctaacgacccccaatcaccaatcctgg	24981	50	42	yes	4	275	974.9	4	994	1308.6	4	395.5	1175.88	4	828.5	1118.05	4	347.5	1046.17	4	826.5	1117.36	4	1011.5	1270.36	4	4287	2749.64	4	1543.5	1728.73	4	4067.5	2770.27	4	1388	1700.65	4	4502	2853.68
rpoB-atpA_13830	-	cccccaatcaccaatcctggcatgaattgataaagatccaataagtccaa	25011	50	42	yes	4	213.5	756.877	4	652	858.358	4	315	936.539	4	687.5	927.769	4	271.5	817.368	4	680.5	919.984	4	13533	16996.3	4	52385	33599.2	4	19257	21568	4	50669.5	34509.7	4	16478.5	20190.4	4	50622	32087.7
rpoB-atpA_13860	-	taaagatccaataagtccaacattgattccttcagacgtgtcaatgggac	25041	50	40	yes	4	152.5	540.626	4	416	547.664	4	171.5	509.893	4	411.5	555.312	4	179	538.891	4	448.5	606.338	4	273	342.864	4	615.5	394.776	4	328.5	367.923	4	636	433.164	4	431.5	528.697	4	912	578.089
rpoB-atpA_13890	-	ttcagacgtgtcaatgggacaaatacgcccatagtgactaggatggatat	25071	50	44	yes	4	679.5	2408.89	4	1840.5	2423.02	4	790	2348.78	4	1780.5	2402.75	4	760	2288.03	4	1712.5	2315.17	4	251	315.234	4	591.5	379.382	4	366	409.923	4	571.5	389.235	4	327.5	401.271	4	797.5	505.511
rpoB-atpA_13920	-	atagtgactaggatggatatctcgtatccgaaaattagcagttcgccctg	25101	50	44	yes	4	233.5	827.779	4	709.5	934.056	4	301.5	896.401	4	671	905.503	4	293.5	883.6	4	726	981.497	4	164.5	206.598	4	335.5	215.187	4	179	200.482	4	315.5	214.879	4	180.5	221.158	4	352.5	223.439
rpoB-atpA_13950	-	aaaattagcagttcgccctgttaatccgccagggcccaaataactcaatt	25131	50	44	yes	4	1236.5	4383.51	4	3442	4531.39	4	2517.5	7484.88	4	5079	6854.02	4	2138	6436.58	4	4596.5	6214.12	4	2355	2957.67	4	7209	4623.78	4	4017	4499.07	4	7948.5	5413.53	4	3542.5	4340.46	4	9482.5	6010.67
rpoB-atpA_13980	-	agggcccaaataactcaattttctcccatgaacgatttgtgtcaatggat	25161	50	40	yes	4	323	1145.06	4	1551	2041.89	4	406.5	1208.58	4	1255.5	1694.28	4	454	1366.8	4	1180	1595.27	4	730	916.816	4	3640.5	2334.98	4	1228.5	1375.93	4	3857.5	2627.25	4	1327	1625.91	4	4671.5	2961.12
rpoB-atpA_14010	-	aacgatttgtgtcaatggatttgttcgatccaaaacttgagataatgggt	25191	50	36	yes	4	5490	19462.6	4	16495.5	21716.3	4	6141	18258	4	16443.5	22190.2	4	5268	15859.6	4	14507	19612.4	4	109	136.894	4	255	163.555	4	123.5	138.321	4	240.5	163.799	4	127	155.607	4	301	190.795
rpoB-atpA_14040	-	caaaacttgagataatgggtgtaatccgaaaaaggattcataagtagttg	25221	50	34	yes	4	270.5	958.947	4	1716	2259.11	4	260.5	774.503	4	1601	2160.52	4	291.5	877.579	4	1429	1931.9	4	0	0	4	244	156.499	4	120	134.401	4	227	154.604	4	110.5	135.391	4	279.5	177.167
rpoB-atpA_14070	-	aaaggattcataagtagttgttaacggagttgaagttaccaaattctgag	25251	50	34	yes	3	390	1382.59	3	1380	1816.77	4	351	1043.57	4	894	1206.44	3	510	1535.39	3	1417	1915.68	4	0	0	4	216.5	138.861	3	0	0	3	210	143.026	4	88.5	108.435	4	260.5	165.123
rpoB-atpA_14100	-	tgaagttaccaaattctgaggagtaggtatcaatttatgcctaattgctc	25281	50	36	yes	4	195.5	693.065	4	640.5	843.218	4	248.5	738.825	4	624.5	842.752	4	247	743.609	4	662	894.973	4	0	0	4	243	155.858	4	108	120.961	4	220	149.837	4	110	134.778	4	271.5	172.096
rpoB-atpA_14130	-	caatttatgcctaattgctccggagatagttcccttaactacattttcta	25311	50	36	yes	4	721	2556.01	4	6063.5	7982.59	4	756	2247.69	4	3356.5	4529.54	4	1390	4184.68	4	3520.5	4759.45	4	300	376.774	4	785	503.492	4	246	275.522	4	561	382.083	4	250.5	306.926	4	678.5	430.08
rpoB-atpA_14160	-	tcccttaactacattttctaaacgagccagagccaacccgagctggtctt	25341	50	48	yes	4	464.5	1646.69	4	1492.5	1964.88	3	615	1828.48	3	1543	2082.25	4	665	2002.02	4	1952	2638.95	4	647	812.575	4	1460.5	936.751	4	695	778.406	4	1418.5	966.105	4	803	983.879	4	1774.5	1124.8
rpoB-atpA_14190	-	agccaacccgagctggtcttgtaaaagatccgctacagagcgaatacgtt	25371	50	50	yes	4	321	1137.97	4	1067	1404.7	4	469	1394.4	4	1003	1353.53	4	381.5	1148.53	4	1021.5	1380.99	4	656	823.879	4	1754	1125	4	742	831.046	4	1552.5	1057.37	4	615	753.531	4	1434.5	909.286
rpoB-atpA_14220	-	cgctacagagcgaatacgtttatttttcaaatgattcatatcatcaagtg	25401	50	34	yes	4	131	464.407	4	484.5	637.844	4	184	547.058	4	517.5	698.357	4	172	517.817	4	554	748.966	4	0	0	4	226.5	145.275	4	104.5	117.041	4	210	143.026	4	103	126.201	4	271	171.779
rpoB-atpA_14250	-	atgattcatatcatcaagtgtacccattccaaatttcatcccaatcaaat	25431	50	32	yes	4	372.5	1320.55	4	1136.5	1496.2	4	347.5	1033.17	4	1173.5	1583.62	4	373.5	1124.44	4	973	1315.42	4	499.5	627.328	4	1356	869.725	4	497.5	557.204	4	1092	743.734	4	508.5	623.042	4	1140.5	722.928
rpoB-atpA_14280	-	aaatttcatcccaatcaaatgatcggcagctgctaacacatctcgtggta	25461	50	42	yes	4	855	3031.05	4	2535.5	3337.98	4	838	2491.49	4	2269	3061.98	4	943	2838.96	4	2451.5	3314.24	4	548	688.24	4	1410	904.361	4	553	619.365	4	1121.5	763.826	4	479.5	587.509	4	1328.5	842.096
rpoB-atpA_14310	-	tgctaacacatctcgtggtaacaaaaatatattgttctgaggtatattaa	25491	50	30	yes	4	688	2439.02	4	2202	2898.93	4	525	1560.9	4	1733	2338.65	4	578.5	1741.61	4	1688.5	2282.72	4	141	177.084	4	341	218.714	4	149	166.881	4	297	202.279	4	164	200.942	4	382	242.138
rpoB-atpA_14340	-	attgttctgaggtatattaagattcagtctccaattaatatttcggcgac	25521	50	34	yes	4	424	1503.12	4	1410.5	1856.92	4	499.5	1485.08	4	1140	1538.41	4	475.5	1431.52	4	1262	1706.13	4	138	173.316	4	326	209.093	4	151.5	169.681	4	294.5	200.577	4	173.5	212.582	4	375.5	238.018
rpoB-atpA_14370	-	ccaattaatatttcggcgaccaatccttcctaattcacacctttggtgaa	25551	50	40	yes	4	510.5	1809.77	4	1539.5	2026.75	4	663.5	1972.68	4	1564.5	2111.27	4	655	1971.92	4	1624.5	2196.2	4	735	923.096	4	1557	998.645	4	663	742.566	4	1424.5	970.192	4	739	905.463	4	1719	1089.62
rpoB-atpA_14400	-	taattcacacctttggtgaaagaattttttttgtaattccttacataagg	25581	50	28	yes	4	374	1325.86	4	1047.5	1379.03	4	565	1679.82	4	1152.5	1555.28	4	489	1472.16	4	1190	1608.79	4	0	0	4	176.5	113.205	4	0	0	4	178	121.231	4	87	106.597	4	242	153.396
rpoB-atpA_14430	-	ttgtaattccttacataaggattcagaaaatataggatccccacctacac	25611	50	36	yes	4	743	2634	4	2777.5	3656.58	4	913	2714.48	4	2319.5	3130.13	4	833	2507.8	4	2317.5	3133.08	4	170	213.505	4	596.5	382.589	4	213.5	239.122	4	535.5	364.716	4	193	236.474	4	585	370.814
rpoB-atpA_14460	-	tataggatccccacctacacaagaaaattgttgataaaactccaaaatag	25641	50	34	yes	4	587	2080.97	4	1814	2388.13	4	750.5	2231.34	4	1716	2315.71	4	661.5	1991.49	4	1595	2156.32	4	3320.5	4170.26	4	11070.5	7100.51	4	4927.5	5518.84	4	12205	8312.52	3	4950	6065.01	3	13164	8344.26
rpoB-atpA_14490	-	ttgataaaactccaaaatagcattttcttttgatcctattttttttttct	25671	50	22	yes	4	1444	5119.11	4	5298	6974.81	4	1910.5	5680.18	4	4708	6353.36	4	2135	6427.55	4	5594.5	7563.34	3	124	155.733	3	272	174.458	4	143.5	160.721	4	250.5	170.609	4	131.5	161.121	4	285	180.653
rpoB-atpA_14520	-	tgatcctattttttttttctccttatcggtcaagaaagataagaaaattt	25701	50	26	yes	4	627.5	2224.54	4	2195.5	2890.37	4	796	2366.62	4	2116.5	2856.18	4	814	2450.6	4	2048.5	2769.42	4	767.5	963.913	4	2564.5	1644.85	4	1228	1375.37	4	2224	1514.71	4	1105	1353.91	4	2472.5	1567.24
rpoB-atpA_14550	-	caagaaagataagaaaatttcagggtagcaaacattctctagaatttctc	25731	50	32	yes	4	241.5	856.14	4	815	1072.95	4	227.5	676.389	4	885.5	1194.97	4	295.5	889.621	4	834.5	1128.18	4	0	0	4	237.5	152.33	4	0	0	4	237.5	161.755	4	91.5	112.111	4	273.5	173.363
rpoB-atpA_14580	-	aacattctctagaatttctcgtagattcaaacccatagctgataatagaa	25761	50	32	yes	4	154	545.944	4	812.5	1069.66	4	208	618.413	4	732	987.821	4	230.5	693.935	4	803	1085.59	4	160.5	201.574	4	357.5	229.297	4	169.5	189.841	4	330.5	225.095	4	176.5	216.257	4	417	264.324
rpoB-atpA_14610	-	acccatagctgataatagaactagaatagatattttttgtttcctactca	25791	50	30	yes	4	249	882.728	4	770	1013.7	4	377	1120.87	4	920	1241.52	4	386.5	1163.58	4	948.5	1282.3	4	169	212.249	4	337	216.149	4	197	220.642	4	363.5	247.571	4	188	230.348	4	376	238.335
rpoB-atpA_14640	-	tattttttgtttcctactcacccgagcccatattcttgcttttttatcaa	25821	50	34	yes	4	227.5	806.508	4	788.5	1038.06	4	384.5	1143.17	4	837	1129.52	4	328.5	988.97	4	860.5	1163.33	4	1281.5	1609.45	4	3250	2084.52	4	1882.5	2108.42	4	3180	2165.82	4	1925	2358.61	4	4324.5	2741.17
rpoB-atpA_14670	-	tattcttgcttttttatcaatctctaattctaacctgcctccccaatctg	25851	50	36	yes	4	223.5	792.328	4	726.5	956.437	4	859.5	2555.41	4	2178	2939.17	4	1928	5804.36	4	4708.5	6365.53	4	766	962.029	4	2271.5	1456.92	4	934.5	1046.65	4	2253	1534.46	4	991	1214.23	4	2320	1470.58
rpoB-atpA_14700	-	taacctgcctccccaatctgatattatggtgccggtatagaccgaaatcc	25881	50	48	yes	4	2060	7302.89	4	7199.5	9478.14	4	3886.5	11555.1	4	8788.5	11859.9	4	4069	12250	4	10064.5	13606.4	4	18705.5	23492.5	4	45294.5	29051.5	4	21625.5	24220.7	4	40987	27915.2	4	17793.5	21801.6	4	40112	25425.8
rpoB-atpA_14730	-	gccggtatagaccgaaatcccattatgatccaattctgactggtaataga	25911	50	42	yes	4	143	506.948	4	434.5	572.019	4	206	612.467	4	534.5	721.299	4	216	650.281	4	550.5	744.234	4	498	625.445	4	1007.5	646.201	4	416	465.924	4	843	574.147	4	474	580.771	4	983	623.094
rpoB-atpA_14760	-	caattctgactggtaatagataccgggactttgcaatatttgattgatca	25941	50	36	yes	4	657.5	2330.9	4	2156	2838.37	4	659.5	1960.79	4	1429	1928.41	4	679.5	2045.68	4	1634.5	2209.72	4	172.5	216.645	4	381	244.37	4	199	222.882	4	318	216.582	4	166.5	204.005	4	351.5	222.805
rpoB-atpA_14790	-	ttgcaatatttgattgatcacaattcggtaaattccgtttactataaaag	25971	50	28	yes	4	1019.5	3614.22	4	3269	4303.64	4	1208	3591.55	4	3155.5	4258.29	4	1096	3299.58	4	3099	4189.61	4	104.5	131.243	4	237.5	152.33	4	112.5	126.001	4	221	150.518	4	118	144.58	4	271	171.779
rpoB-atpA_14820	-	aattccgtttactataaaagttccaagggaattcattaaaggaatgtttc	26001	50	30	yes	4	1417	5023.39	4	5655.5	7445.46	4	1850	5500.31	4	4522.5	6103.04	4	1540.5	4637.77	4	4261	5760.55	4	112	140.662	4	306.5	196.586	4	136	152.321	4	277.5	188.998	4	111	136.003	4	298	188.893
rpoB-atpA_14850	-	attcattaaaggaatgtttccaataaaaattctttgttcttgcatattcc	26031	50	26	yes	4	3266	11578.3	4	9446	12435.7	4	3900	11595.2	4	10757	14516.4	4	5997.5	18055.8	4	14042	18983.7	4	0	0	4	227	145.596	4	103	115.361	4	207	140.983	4	86.5	105.984	4	235.5	149.276
rpoB-atpA_14880	-	tctttgttcttgcatattcctactggttttccaaattaatcccgcggata	26061	50	38	yes	4	193	684.203	4	622.5	819.521	4	302	897.888	4	793	1070.14	4	334	1005.53	4	946.5	1279.6	4	643	807.552	4	1507	966.575	4	937.5	1050.01	4	1567	1067.25	4	1041	1275.49	4	2039	1292.46
rpoB-atpA_14910	-	ccaaattaatcccgcggatacatataattcagaagaatatgtaagtgatt	26091	50	32	yes	4	685.5	2430.16	4	2242	2951.59	4	899	2672.85	4	2438.5	3290.71	4	982	2956.37	4	2962	4004.4	4	196	246.159	4	567.5	363.989	4	284	318.082	4	621.5	423.288	4	277	339.395	4	677	429.13
rpoB-atpA_14940	-	agaagaatatgtaagtgattcatagacagcatctcgttcttttatcagag	26121	50	34	yes	4	714.5	2532.97	4	2037.5	2682.37	4	1294	3847.24	4	2628.5	3547.12	4	1185.5	3569.02	4	2532	3423.07	4	150	188.387	4	436.5	279.967	4	192	215.042	4	372.5	253.701	4	179	219.321	4	411	260.52
rpoB-atpA_14970	-	atctcgttcttttatcagaggttctaccaattgatatgtttccacaaata	26151	50	32	yes	4	226	801.191	4	727.5	957.753	4	275.5	819.1	4	646.5	872.441	4	227	683.398	4	627	847.656	4	408.5	513.04	4	844.5	541.654	4	520	582.404	4	850	578.914	4	490	600.375	4	941.5	596.788
rpoB-atpA_15000	-	ttgatatgtttccacaaataattgaaattcaatttcgtgatctatatctt	26181	50	24	yes	4	467	1655.56	4	1474	1940.52	4	372.5	1107.49	4	963.5	1300.23	4	389.5	1172.61	4	1043	1410.06	4	0	0	4	253	162.272	4	0	0	4	225.5	153.582	3	101	123.751	3	275	174.314
rpoB-atpA_15030	-	aatttcgtgatctatatcttcaatttttggaaacttagcaagttcttcta	26211	50	28	yes	4	635.5	2252.91	4	2402	3162.23	4	786	2336.89	4	1804	2434.47	4	701	2110.4	4	1836.5	2482.81	4	101.5	127.475	4	271.5	174.138	4	133.5	149.521	4	277	188.658	4	147	180.112	4	359	227.559
rpoB-atpA_15060	-	aaacttagcaagttcttctattaaaccctgatcaataaaccgataaaacc	26241	50	32	yes	4	987.5	3500.78	4	3017.5	3972.54	4	1182.5	3515.74	4	2776	3746.16	4	1024	3082.82	4	2477.5	3349.39	4	236	296.395	4	886	568.272	4	337	377.443	4	722	491.736	4	261	319.791	4	731.5	463.676
rpoB-atpA_15090	-	atcaataaaccgataaaacccttcaaattgtatctgattaaatccgggta	26271	50	32	yes	4	503.5	1784.95	4	1591	2094.55	4	718	2134.71	4	1606.5	2167.94	4	642.5	1934.29	4	1500.5	2028.56	4	318	399.38	4	765.5	490.984	4	420	470.404	4	738	502.634	4	441	540.337	4	989	626.897
rpoB-atpA_15120	-	tatctgattaaatccgggtattgcagatgttccctctttttcatccccaa	26301	50	40	yes	4	1035	3669.17	4	3545	4666.99	4	1292	3841.3	4	3173.5	4282.58	4	1232	3709.01	4	3251.5	4395.78	4	669	840.206	4	2011.5	1290.16	4	921	1031.53	4	1835.5	1250.11	4	648	793.965	4	1639.5	1039.23
rpoB-atpA_15150	-	tccctctttttcatccccaagcatcttttttgaatttcccatttatccgt	26331	50	38	no	4	928		4	2947.5		4	925		4	2851		4	1118		4	3045		4	5969		4	15457.5		4	8202.5		4	14037		4	7979		4	17448
rpoB-atpA_15180	-	tgaatttcccatttatccgtttattgaaaaaatcccatcccatttctcat	26361	50	32	no	4	688		4	1768.5		4	808.5		4	1693		4	659		4	1513		4	992		4	2633		4	1353		4	2256.5		4	1153.5		4	2503.5
rpoB-atpA_15210	-	aatcccatcccatttctcattcttcaccgaatcatatccatagaattcga	26391	50	38	no	4	24482.5		4	22178.5		3	46510		3	37870		4	23914		4	21488.5		4	10692		4	31465.5		4	14393		4	25026		4	12049.5		4	29175.5
rpoB-atpA_15240	-	atcatatccatagaattcgatctagcaataatggaatttctattctgttt	26421	50	28	no	4	449.5		4	1585		4	679		4	1740		4	596		4	1771		4	141		4	227.5		4	117		4	212.5		4	148.5		4	276.5
rpoB-atpA_15270	-	atggaatttctattctgtttactgaatcacatgaaattttatccaactcc	26451	50	30	no	4	654		4	2260		4	698		4	1581		4	687		4	1676.5		4	0		4	209.5		4	108		4	208.5		4	117		4	267
rpoB-atpA_15300	-	atgaaattttatccaactccaagatatatggaatgtattaaatacgtatg	26481	50	26	no	4	232		4	1757		4	296		4	1388		4	328.5		4	1303		4	0		4	266		4	0		4	278		4	114		4	324.5
rpoB-atpA_15330	-	gaatgtattaaatacgtatgaagggagactatattcaattggaatttttt	26511	50	26	no	4	556		4	1644		4	577.5		4	1339		4	570		4	1347		4	0		4	186.5		4	0		4	165		4	79.5		4	224.5
rpoB-atpA_15360	-	atattcaattggaattttttataagaaatagatccaaatggaacagaatt	26541	50	22	no	4	19927		4	25313		4	19347.5		4	23938		4	20817		4	23534		4	0		4	166.5		4	0		4	154.5		4	69		4	199.5
rpoB-atpA_15390	-	gatccaaatggaacagaattgagaaataccgctggaacttacggagtttt	26571	50	40	no	4	873.5		4	2514.5		4	1156		4	2624.5		4	1059		4	2679		4	213		4	382		4	226		4	287		4	190		4	368
trnC-GCA-2	+	tggggaaaaaggatttgcagtcccccgccttaccactcggccatgccgcc	27398	50	62	no	4	267		4	1055		4	322		4	937		4	298.5		4	877		4	30337		4	53491		4	34702.5		4	47772.5		4	33819		4	55447
trnC-GCA-1	+	aggcggcacccggatttgaactggggaaaaaggatttgcagtcccccgcc	27419	50	60	no	4	1428		4	4608		4	2041		4	4625		4	2194.5		4	4597		4	1603		4	5024		4	1355.5		4	3512.5		4	1090		4	3104.5
petN_600	+	atctgactcacatgtagaaagaagaatactttttatttcttttatcgttt	27826	50	26	no	4	429		4	1428		4	624		4	1377		4	586.5		4	1294		4	121		4	254		4	0		4	215		4	125.5		4	270
petN_570	+	gcaaaccgacatttttgaagtatccaaggaatctgactcacatgtagaaa	27856	50	38	no	4	474.5		4	1678.5		3	653		3	1614		4	296.5		4	889		4	228		4	432		4	240.5		4	374.5		4	228		4	431
petN_540	+	tctagtagaatcgacaagatgtaaacacaagcaaaccgacatttttgaag	27886	50	36	no	4	401.5		4	1237		4	398.5		4	977.5		4	379		4	1057		4	159.5		4	300		4	176.5		4	277		4	184		4	350.5
petN_510	+	taatgagtgattctttttttttatagaatttctagtagaatcgacaagat	27916	50	24	no	3	476		3	1441		4	275.5		4	784.5		3	545		3	1234		4	0		4	159		4	0		4	160		4	70.5		4	209.5
petN_480	+	atgaactactccaaaaatccacttatcttataatgagtgattcttttttt	27946	50	26	no	4	217.5		4	1286		4	271		4	894.5		4	357		4	1005.5		4	422.5		4	929.5		4	341.5		4	776.5		4	439		4	1025
petN_450	+	aaaaaagggagaggtttttggtcaccattgatgaactactccaaaaatcc	27976	50	38	no	4	267		4	842		4	295		4	781		4	228.5		4	651.5		4	167		4	336		4	174		4	306.5		4	165.5		4	377.5
petN_420	+	ataatagtgaaatcactggtgcagagtcaaaaaaaagggagaggtttttg	28006	50	36	no	4	162.5		4	546.5		4	191.5		4	549		4	227.5		4	635		4	0		4	237.5		4	128		4	219.5		4	124		4	268
petN_390	+	atgaagaaactattccattattgttcactaataatagtgaaatcactggt	28036	50	28	no	4	681		4	2023.5		4	899		4	1954		4	709		4	1686		4	119.5		4	252		4	124		4	253		4	141.5		4	307.5
petN_360	+	atgtgaattctgccccctatttctatgaatatgaagaaactattccatta	28066	50	32	no	4	964.5		4	2974.5		4	1247.5		4	2593		4	1042		4	2388.5		4	6799.5		4	14603		4	9187		4	15139.5		4	8521		4	16675
petN_330	+	aaagcagcccatgcgagacttactatatccatgtgaattctgccccctat	28096	50	46	yes	4	3201	11347.8	4	9185.5	12092.7	4	3270	9722.16	4	7702	10393.7	4	2611.5	7862.08	4	6154	8319.74	4	2877.5	3613.89	4	6490	4162.62	4	3095.5	3466.99	4	5756	3920.27	4	2472	3028.83	4	6012	3810.82
petN_300	+	agagagagggaaaatgtaaaaactaccattaaagcagcccatgcgagact	28126	50	42	yes	4	19161	67927.5	4	31983	42105.6	4	21614	64261.4	4	31014	41852.9	4	20491	61689.4	4	29696.5	40147.4	4	1068	1341.31	4	2673	1714.44	4	1436.5	1608.89	4	2366	1611.42	4	1161.5	1423.13	4	2673.5	1694.65
petN_270	+	ttctagagtccacttcttccccacactacgagagagagggaaaatgtaaa	28156	50	44	yes	4	973	3449.37	4	3164.5	4166.06	4	1238.5	3682.23	4	3028	4086.23	4	1176	3540.42	4	2961.5	4003.72	4	17030	21388.2	4	43288	27764.5	4	20784.5	23278.8	4	33563	22858.9	4	14950.5	18318.2	4	34539	21893.2
petN_240	+	gagtttgattattaccgcaattagaagtatttctagagtccacttcttcc	28186	50	36	no	4	391		4	1298		4	523		4	1157.5		4	406		4	1046		4	415.5		4	854.5		4	419		4	778		4	431		4	876.5
petN_210	+	gaaaacgaaaacaattgatacaggttgatagagtttgattattaccgcaa	28216	50	32	no	4	2253		4	8451.5		4	4946		4	11834		4	4416.5		4	11643		4	215		4	421.5		4	262.5		4	429.5		4	212.5		4	452
petN_180	+	aaatcttaaaaaaaattgccgaacggtctagaaaacgaaaacaattgata	28246	50	28	no	4	315.5		4	1042		4	380.5		4	944.5		4	372.5		4	944		4	183.5		4	416.5		4	234		4	388		3	210		3	472
petN_150	+	aataaaacataaatccaatttctaaaaaaaaaatcttaaaaaaaattgcc	28276	50	16	no	4	933.5		4	4940.5		4	1002.5		4	3669		4	1249		4	3404.5		4	0		4	203.5		4	0		4	218.5		4	78		4	269.5
petN_120	+	aaaccctgatagaaaaatagaaaatgagtcaataaaacataaatccaatt	28306	50	24	no	4	831		4	2535		4	1131		4	2541		4	1105		4	2712		4	207		4	474.5		4	215		4	416		4	189		4	443
petN_90	+	aggggttaccccatgaatggttaaccgtgtaaaccctgatagaaaaatag	28336	50	42	no	4	594		4	1825.5		4	744.5		4	1704		4	681.5		4	1724		4	662		4	2249		4	814.5		4	2358		4	842		4	2868.5
petN_60	+	aattcgatggaagcttcttcagatttcgaaaggggttaccccatgaatgg	28366	50	44	no	4	332		4	998.5		4	417.5		4	881.5		4	396.5		4	926		4	402		4	608.5		4	326		4	620		4	452.5		4	679.5
petN_30	+	ttgtttgatccatttaatacagataatcccaattcgatggaagcttcttc	28396	50	34	no	4	24914		4	22821		4	22593		4	19702.5		4	18380.5		4	21876.5		4	799.5		4	814.5		4	488.5		4	920.5		4	878		4	986.5
psbM_0	-	tgtattaaatggatcaaacaaacaaatgaaattgacaaagtatgtacata	28425	50	24	no	4	322.5		4	1055		4	401.5		4	966.5		4	364		4	937		4	0		4	241		4	0		4	205.5		4	98		4	296.5
petN_0	+	gtatgtacatactttgtcaatttcatttgtttgtttgatccatttaatac	28426	50	26	no	4	206		4	653.5		4	255		4	675		4	261		4	711		4	300.5		4	228.5		4	142		4	254		4	311.5		4	279.5
psbM_30	-	attgacaaagtatgtacatacttttcatattctatttcatttatattgac	28455	50	22	no	4	610.5		4	1901.5		4	908		4	2264		4	843		4	2172		4	0		4	0		4	0		4	0		4	53.5		4	150.5
psbM_60	-	tctatttcatttatattgacgtttataaagaaaaagagagatataggtgg	28485	50	26	no	4	379.5		4	1363.5		4	455.5		4	1156.5		4	457.5		4	1292.5		4	0		4	195		4	0		4	184.5		4	75		4	209
psbM_90	-	aaaaagagagatataggtggattcctatatattaagatatttcacttgta	28515	50	26	no	4	282		4	916		4	479.5		4	1118.5		4	515		4	1390		4	0		4	241.5		4	113.5		4	237.5		4	112		4	274.5
psbM_120	-	attaagatatttcacttgtatctttatacattacaataaccataatggct	28545	50	24	no	4	7322.5		4	22161.5		4	8504		4	22971.5		4	9186		4	23424.5		4	0		4	172.5		4	0		4	163.5		4	74.5		4	209
psbM_150	-	ttacaataaccataatggctagtatggtagaaagagatctctttctacca	28575	50	34	no	3	934		3	2283		4	905.5		4	1719.5		4	879.5		4	1783.5		4	0		4	222		4	107		4	207		4	93.5		4	258
psbM_180	-	aaagagatctctttctaccatactagcggaccccttaggatactactact	28605	50	42	no	4	417.5		4	1738.5		4	500.5		4	1372		4	460.5		4	1245		4	1582		4	3121.5		4	1290.5		4	2423.5		4	1754		4	3173
psbM_210	-	ccccttaggatactactactgagtctaatgcgttcctttcatttaagacg	28635	50	42	no	4	408		4	1724		4	578		4	1489.5		4	535		4	1266		4	5247		4	6234.5		4	3406.5		4	5626.5		4	5648		4	6102
psbM_240	-	cgttcctttcatttaagacgagaaattgaaatctttttttttttttgata	28665	50	24	no	4	288.5		4	1151.5		4	426.5		4	1282		4	395		4	1244.5		4	46735		4	38672.5		4	43220		4	40766		4	38298.5		4	45406
psbM_270	-	atctttttttttttttgatagtaaaattttattcaaattaatcattttga	28695	50	12	no	4	242		4	734		4	264		4	665.5		4	223		4	612		4	0		4	200.5		4	112		4	215.5		4	87		4	238.5
psbM_300	-	attcaaattaatcattttgactaacggtttttacgtaaattataagcaaa	28725	50	22	yes	4	156.5	554.807	4	502.5	661.541	4	205.5	610.98	4	519	700.382	4	213	641.25	4	559.5	756.401	4	1054	1323.73	4	2193	1406.57	4	1398	1565.77	4	2644.5	1801.1	4	1052.5	1289.58	4	2272.5	1440.47
psbM_330	-	ttacgtaaattataagcaaaaaagcagtaggaacgagaatgaagagtgca	28755	50	34	yes	4	169.5	600.893	4	557	733.29	4	259.5	771.53	4	566.5	764.482	4	242	728.556	4	620.5	838.869	4	177	222.297	4	503.5	322.94	4	285.5	319.762	4	571.5	389.235	4	260.5	319.179	4	700	443.709
psbM_360	-	gaacgagaatgaagagtgcagtagcaataaatgcaagaatatttacttcc	28785	50	36	yes	4	185	655.842	4	619.5	815.571	4	246	731.392	4	725.5	979.05	4	275.5	829.41	4	826	1116.69	4	246	308.955	4	656.5	421.073	4	346.5	388.083	4	726.5	494.801	4	299.5	366.964	4	828.5	525.161
psbM_390	-	atgcaagaatatttacttccataatttaatcgtttattattattattttt	28815	50	16	no	4	2033.5		4	5316.5		4	2303		4	4578.5		4	2189		4	4492.5		4	826.5		4	2302.5		4	911.5		4	1797		4	605		4	1465.5
psbM_420	-	cgtttattattattattttttttttctttggaatatctcgggatttaatc	28845	50	22	no	4	392		4	1223.5		4	527		4	1231.5		4	448.5		4	1247		4	141		4	213		4	147.5		4	247		4	176		4	286
psbM_450	-	gaatatctcgggatttaatcccatagagatgagaaatctttcgcttgtaa	28875	50	36	no	4	1541		4	6400.5		4	1615.5		4	4152		4	1594		4	4461.5		4	115		4	234		4	116		4	238		4	153		4	316
psbM_480	-	gagaaatctttcgcttgtaaacttactcagatgaattagattgcgatgat	28905	50	34	no	4	192.5		4	630		4	275.5		4	593.5		4	251.5		4	614.5		4	1283		4	1108.5		4	901		4	1289.5		4	1597.5		4	1366
psbM_510	-	atgaattagattgcgatgatatcgaatgaaagaaatatcatgaataacaa	28935	50	26	no	4	337		4	1577.5		4	566		4	1452		4	557		4	1363.5		4	237.5		4	366.5		4	251		4	433.5		4	330.5		4	472.5
psbM_540	-	agaaatatcatgaataacaatatcggagctataaaatcgattcatcgtca	28965	50	30	no	4	360		4	1053.5		4	494		4	1109		4	593.5		4	1467		4	558		4	869		4	455.5		4	857.5		4	517		4	819
psbM_570	-	ataaaatcgattcatcgtcaagaatttaatagtataacataggaagatct	28995	50	26	no	4	137.5		4	435.5		4	157.5		4	430.5		4	164.5		4	454.5		4	104.5		4	287		4	123.5		4	271.5		4	125		4	323.5
psbM_600	-	agtataacataggaagatcttttatccacaccgaatacataatgagattc	29025	50	32	no	4	553		4	2220.5		4	637		4	1725.5		4	704		4	2063		4	341		4	494		4	306.5		4	539		4	417.5		4	638.5
psbM_630	-	ccgaatacataatgagattcccgatccaataaaaaaaaaagttctttatg	29055	50	30	no	4	305		4	1060		4	413.5		4	1135		4	502		4	1164.5		4	335.5		4	1093.5		4	443.5		4	1168.5		4	419.5		4	1377
psbM_651	-	cgatccaataaaaaaaaaagttctttatgattctttttcccggctttcct	29076	50	32	no	4	1818		4	5743		4	1990.5		4	5333		4	1720.5		4	4764.5		4	343.5		4	607		4	335		4	609		4	392		4	768.5
trnD-GUC-1	-	cgggactgacggggctcgaacccgcagcttccgccttgacagggcggtgc	29826	50	72	no	3	469		3	1537		4	664		4	1309		4	550		4	1266		4	25616.5		4	11555		4	12905.5		4	20501.5		4	35708.5		4	15629
trnD-GUC-2	-	cagcttccgccttgacagggcggtgctctgaccaattgaactacaatccc	29850	50	56	no	4	913		4	3084.5		4	1254.5		4	2721		3	1298		3	2711		4	24928		4	12059		4	15660.5		4	23490.5		4	26565		4	12196.5
trnY-GUA-1	-	tgggccgagctggatttgaaccagcgtagacatattgccaacgaatttac	30348	50	48	no	4	1163.5		4	3835.5		4	1520		4	3488		4	1327.5		4	3336		4	26270.5		4	15680.5		4	11248		4	23742		4	16542		4	11593.5
trnY-GUA-2	-	ttgccaacgaatttacagtccgtccccattaaccgctcgggcatcgaccc	30382	50	56	no	4	368		4	1104		4	438.5		4	952		4	424		4	920		4	39519		4	26345.5		4	42844		4	31784.5		4	48414		4	37607.5
trnE-UUC-1	-	tacccccaggggaagtcgaatccccgctgcctccttgaaagagagatgtc	30491	50	58	no	4	513.5		4	1578		4	709.5		4	1694.5		4	792		4	2054.5		4	55365		4	5438		4	49520.5		4	43077		4	64572.5		4	10950.5
trnE-UUC-2	-	ccgctgcctccttgaaagagagatgtcctgaaccactagacgatgggggc	30514	50	58	no	4	625		4	1622.5		4	913		4	1939		4	786.5		4	1870		4	25925.5		4	13530		4	17468		4	22955		4	18159.5		4	13046
trnT-GGU-2	+	gatgacttacgccttaccatggcgttactctaccactgagttaaaagggc	31394	50	48	no	4	399		4	3312.5		4	511		4	3008.5		4	601.5		4	2450		4	7001		4	4870		4	3882		4	7818		4	6676		4	4969.5
trnT-GGU-1	+	agccccttatcggatttgaaccgatgacttacgccttaccatggcgttac	31416	50	50	no	4	872		4	2806		4	972.5		4	2192		4	825.5		4	1994.5		4	63256.5		4	15091.5		4	51527		4	41129		4	65407.5		4	19484
psbD-C_2812	+	aggtaaacggatcaactcaatttgtttcttccttgctattagtttattaa	32475	50	30	no	4	2661.5		4	9352.5		4	5126.5		4	11271		4	4519.5		4	10929.5		4	2709		4	2514		4	1364.5		4	2614		4	3021		4	2926
psbD-C_2790	+	ttgattttattggtccttacttaggtaaacggatcaactcaatttgtttc	32497	50	32	no	4	277		4	913.5		4	359.5		4	883.5		4	315		4	883.5		4	417.5		4	439.5		4	256		4	439.5		4	391		4	496.5
psbD-C_2760	+	tcatttaattggtttcgaagatcaaaatttttgattttattggtccttac	32527	50	26	no	4	669		4	2155		4	698.5		4	1569.5		4	690.5		4	1594		4	228		4	341		4	181		4	311.5		4	197		4	331
psbD-C_2730	+	actgccccataaaatggaacccttagaatttcatttaattggtttcgaag	32557	50	36	no	4	239.5		4	752.5		4	242.5		4	679		4	251		4	722		4	4872.5		4	8457		4	2909.5		4	8399		4	4009		4	7675
psbD-C_2700	+	atcatttgtttatgatttaatttctcgcgcactgccccataaaatggaac	32587	50	36	no	4	515.5		4	1617.5		4	613		4	1552.5		4	596.5		4	1525.5		4	3560.5		4	6453.5		4	2720.5		4	5923		4	3907.5		4	5774.5
psbD-C_2670	+	attatggcattttcagggcgctcaaattctatcatttgtttatgatttaa	32617	50	30	no	4	522		4	1760.5		4	667.5		4	1766		4	610.5		4	1757		4	1316.5		4	1020		4	688.5		4	1182.5		4	1209.5		4	1057.5
psbD-C_2640	+	accttaatgttatagattttgatgttatatattatggcattttcagggcg	32647	50	30	no	4	756.5		4	2366		4	1265		4	2516.5		4	1098		4	2371.5		4	377.5		4	352		4	312		4	401		4	430		4	417
psbD-C_2610	+	cctattcatctacttcaaccatttccgaacaccttaatgttatagatttt	32677	50	32	no	4	142.5		4	469		4	186.5		4	459		4	179.5		4	493.5		4	6924.5		4	8086		4	5492.5		4	8681.5		4	9246.5		4	9710
psbD-C_2580	+	tttaccaagggctatagtcatagcgatcctcctattcatctacttcaacc	32707	50	42	no	4	177		4	565		4	196.5		4	516.5		4	215.5		4	600		4	13242		4	26284.5		4	14955		4	21678		4	12088.5		4	23883
psbD-C_2550	+	atcaaataaatctttttcgtctttggtaaatttaccaagggctatagtca	32737	50	30	yes	4	234	829.551	4	705	928.132	4	266.5	792.342	4	658	887.96	4	240.5	724.04	4	618	835.489	4	1899	2384.98	4	5672.5	3638.29	4	2394.5	2681.86	4	5228.5	3561	4	1746	2139.29	4	5805.5	3679.93
psbD-C_2520	+	gcggtccctccgtaaccagtcatccataatatcaaataaatctttttcgt	32767	50	40	yes	4	1677.5	5946.89	4	7297.5	9607.15	4	2417.5	7187.56	4	6719.5	9067.85	4	2147.5	6465.18	4	6229.5	8421.81	4	46420	58299.5	4	55295.5	35466	4	43109	48282.4	4	48296	32893.2	4	39842	48816.6	4	62647.5	39710.3
psbD-C_2490	+	caatagaccagaccaacctacaaaaacgaagcggtccctccgtaaccagt	32797	50	50	yes	4	280.5	994.398	4	817.5	1076.24	4	328.5	976.676	4	720	971.628	4	319.5	961.875	4	769.5	1040.31	4	10396.5	13057.1	4	25661	16458.7	4	14316.5	16034.6	4	24145.5	16444.9	4	12050	14764.3	4	25436.5	16123.4
psbD-C_2460	+	ccctaaagcgaaataggcacaaggaaagagcaatagaccagaccaaccta	32827	50	46	yes	4	2490.5	8829.05	4	7552.5	9942.86	4	2897	8613.18	4	7784	10504.4	4	2960	8911.26	4	7926	10715.3	4	1261	1583.71	4	3810	2443.7	4	1859	2082.1	4	4257.5	2899.68	4	1174.5	1439.06	4	3776.5	2393.81
psbD-C_2430	+	agttacaaaggttgtacctgtgaaccaaccccctaaagcgaaataggcac	32857	50	46	yes	4	246	872.092	4	883.5	1163.13	4	395	1174.39	4	969.5	1308.32	4	336.5	1013.05	4	959.5	1297.17	4	5346	6714.11	4	13982	8967.92	4	6917.5	7747.66	4	14458.5	9847.33	4	6496	7959.25	4	17930.5	11365.6
psbD-C_2400	+	ggaactggccaatccatgagtataccatgaagttacaaaggttgtacctg	32887	50	44	yes	4	2965	10511.2	4	8113.5	10681.4	4	2412.5	7172.7	4	7236.5	9765.53	4	1998.5	6016.61	4	5531	7477.49	4	6966.5	8749.32	4	14648.5	9395.41	4	8594	9625.35	4	14891	10141.9	4	6756	8277.82	4	15574	9871.88
psbD-C_2370	+	agcggttaaaaaattgcaaccttctaaataggaactggccaatccatgag	32917	50	40	yes	4	27628.5	97945.6	4	52593	69238.7	4	29432	87505.4	4	52154	70380.9	4	30055	90482.4	4	51978.5	70271	4	3479.5	4369.95	4	9517	6104.11	4	5586.5	6256.93	4	9705	6609.84	4	3642.5	4462.99	4	9439	5983.09
psbD-C_2340	+	cgctaaactattagcaggagtagaaactgcagcggttaaaaaattgcaac	32947	50	40	yes	4	1584	5615.42	4	4798	6316.56	4	2353.5	6997.28	4	5186	6998.42	4	2212	6659.36	4	5644.5	7630.93	4	530.5	666.262	4	1298	832.525	4	1004	1124.49	4	1873.5	1275.99	4	685.5	839.912	4	1740	1102.93
psbD-C_2310	+	ttcaggaccccacagtaacaacaaagaatgcgctaaactattagcaggag	32977	50	44	yes	3	2193	7774.38	3	5887	7750.23	4	1590	4727.29	4	3008	4059.24	4	1497.5	4508.32	4	3042.5	4113.23	4	7677.5	9642.27	4	16995	10900.4	4	11095	12426.5	4	16833	11464.5	4	8479	10388.9	4	18791.5	11911.4
psbD-C_2280	+	ttgacaccaacgagtaaaatctccttgtgcttcaggaccccacagtaaca	33007	50	46	yes	4	371.5	1317	4	1203	1583.75	4	460.5	1369.13	4	1132.5	1528.29	4	413	1243.36	4	1141	1542.54	4	12336.5	15493.6	4	22746.5	14589.4	4	14546.5	16292.2	4	21925.5	14932.9	4	11942.5	14632.6	4	25262	16012.8
psbD-C_2250	+	gagagcaacaaaagcccatagaccacctaattgacaccaacgagtaaaat	33037	50	42	yes	4	316	1120.25	4	1015.5	1336.91	4	370.5	1101.55	4	852	1149.76	4	338	1017.57	4	883.5	1194.42	4	8644	10856.1	4	18929	12140.9	4	10944	12257.4	4	17103.5	11648.8	4	9155.5	11217.8	4	20153	12774.4
psbD-C_2220	+	cataaaacctattaatgcgaaagcgccgtggagagcaacaaaagcccata	33067	50	44	yes	4	325	1152.15	4	2479	3263.6	4	291.5	866.67	4	1314.5	1773.9	4	286	861.021	4	1282	1733.17	4	1322	1660.32	4	3464	2221.78	4	1794.5	2009.86	4	4089	2784.92	4	1717	2103.76	4	4164	2639.43
psbD-C_2190	+	aacagatcgagcaagttcaaattgacgtaacataaaacctattaatgcga	33097	50	34	yes	4	3856.5	13671.6	4	10889	14335.4	4	4628.5	13761.2	4	12231.5	16506.2	4	3639	10955.4	4	9793	13239.4	4	2792	3506.51	4	7582	4863.02	4	3865.5	4329.39	4	7237.5	4929.28	4	2679	3282.46	4	8331	5280.77
psbD-C_2160	+	gaatgcgattgcattataaggtcgcaattgaacagatcgagcaagttcaa	33127	50	40	yes	4	360	1276.23	4	1164.5	1533.06	4	364	1082.22	4	816	1101.18	4	314	945.316	4	800.5	1082.21	4	791	993.427	4	2013.5	1291.44	4	1118.5	1252.73	4	2052	1397.57	4	877.5	1075.16	4	2201.5	1395.46
psbD-C_2130	+	gacagaaacaaaaacagcaatgggaccagagaatgcgattgcattataag	33157	50	40	yes	4	329.5	1168.11	4	1114	1466.58	4	690	2051.47	4	1656.5	2235.42	4	652.5	1964.39	4	1627	2199.58	4	513.5	644.911	4	1380.5	885.44	4	763.5	855.126	4	1634.5	1113.22	4	695	851.552	4	1982	1256.33
psbD-C_2100	+	accagattgacctagtggataaattaggaagacagaaacaaaaacagcaa	33187	50	36	yes	4	114	404.14	4	402	529.233	4	196	582.735	4	389.5	525.624	4	163	490.722	4	383.5	518.463	4	996	1250.89	4	2628.5	1685.89	4	1422	1592.65	4	2688.5	1831.07	4	1107	1356.36	4	3055.5	1936.79
psbD-C_2070	+	cgctacaccaaaactaggcgcaaagaaccaaccagattgacctagtggat	33217	50	48	yes	4	365.5	1295.73	4	1118	1471.85	4	456	1355.75	4	1005.5	1356.9	4	466	1402.92	4	1169	1580.4	4	4087	5132.92	4	10313.5	6614.98	4	6686	7488.38	4	11415.5	7774.82	4	6065.5	7431.78	4	14204.5	9003.8
psbD-C_2040	+	ttggaaaaagaggatgaatcgaaatatagccgctacaccaaaactaggcg	33247	50	42	yes	4	718.5	2547.15	4	2844.5	3744.78	4	955	2839.35	4	2637	3558.59	4	813	2447.59	4	2472	3341.96	4	1876.5	2356.72	4	4893.5	3138.64	4	3251.5	3641.71	4	5812	3958.41	4	2837	3476.05	4	7293.5	4623.13
psbD-C_2010	+	aaatgggttcaatgtccaattatgaaacccttggaaaaagaggatgaatc	33277	50	36	yes	4	3643	12914.8	4	9535	12552.8	4	4056.5	12060.5	4	8945	12071.1	4	4590	13818.5	4	10050	13586.8	4	1443.5	1812.91	4	3920	2514.25	4	2187.5	2450.02	4	4218.5	2873.12	4	1688.5	2068.84	4	4899	3105.33
psbD-C_1980	+	gcccagtacaccggcgactcccatcatatgaaatgggttcaatgtccaat	33307	50	50	yes	4	323	1145.06	4	1074	1413.92	4	381.5	1134.25	4	927.5	1251.65	4	397.5	1196.7	4	1042	1408.7	4	20579.5	25846.1	4	37858	24281.8	4	20754	23244.7	4	32058.5	21834.3	4	18974.5	23248.6	4	36464	23113.4
psbD-C_1950	+	agcaccatgaatagcgcatagcagagccgcgcccagtacaccggcgactc	33337	50	62	yes	4	353.5	1253.19	4	1265.5	1666.03	4	446	1326.02	4	1013	1367.03	4	395.5	1190.68	4	1062.5	1436.42	4	5396	6776.9	4	10594.5	6795.21	4	6034	6758.13	4	11832.5	8058.82	4	6119.5	7497.94	4	13260.5	8405.43
psbD-C_1920	+	accatcttcaaataaagtattttctacagtagcaccatgaatagcgcata	33367	50	34	yes	4	157	556.579	4	520.5	685.238	4	225.5	670.443	4	526.5	710.503	4	229.5	690.924	4	586.5	792.903	4	7037.5	8838.49	4	16856.5	10811.6	4	10983.5	12301.6	4	16299	11100.8	4	8063	9879.23	4	18204.5	11539.3
psbD-C_1890	+	gttaaaagcacggaatgtatttgcaccatcaccatcttcaaataaagtat	33397	50	34	yes	4	959.5	3401.51	4	2584.5	3402.49	4	1173	3487.49	4	2433	3283.29	4	1056	3179.15	4	2426	3279.77	4	11050.5	13878.5	4	19711.5	12642.8	4	12625	14140.1	4	18282.5	12451.8	4	11277.5	13817.8	4	18765.5	11894.9
psbD-C_1860	+	cattgaataagtttcttcggcttgagttgggttaaaagcacggaatgtat	33427	50	38	yes	4	105.5	374.007	4	271	356.771	4	148.5	441.511	4	351.5	474.343	4	157.5	474.163	4	405	547.529	4	3291	4133.21	4	6754.5	4332.27	4	3323	3721.79	4	5699.5	3881.79	4	2083.5	2552.82	4	4912	3113.57
psbD-C_1830	+	gatttgtgaccaaaagcggttagcggtgaccattgaataagtttcttcgg	33457	50	44	yes	4	391.5	1387.9	4	1271.5	1673.93	4	537.5	1598.06	4	1373.5	1853.51	4	560	1685.91	4	1547	2091.43	4	1630.5	2047.77	4	3731.5	2393.35	4	3080.5	3450.19	4	4711.5	3208.89	4	2220	2720.06	4	5283	3348.73
psbD-C_1800	+	ccaacgtttattggaaaaagcaaccccaaagatttgtgaccaaaagcggt	33487	50	42	yes	4	325.5	1153.93	4	1001	1317.82	4	507.5	1508.87	4	1135	1531.66	4	449.5	1353.25	4	1085	1466.84	4	6705.5	8421.52	4	13931.5	8935.53	4	8880.5	9946.24	4	16421	11183.9	4	8367.5	10252.3	4	17654.5	11190.6
psbD-C_1770	+	taccggtacaaataacataaagaaatgtaaccaacgtttattggaaaaag	33517	50	30	yes	4	541.5	1919.67	4	1801.5	2371.67	4	806.5	2397.84	4	1787.5	2412.2	4	754	2269.96	4	1846.5	2496.33	4	955	1199.4	4	2753	1765.75	4	1413.5	1583.13	4	2957.5	2014.28	4	938	1149.29	4	2939.5	1863.26
psbD-C_1740	+	tactccaagagcactcatccataaaccagttaccggtacaaataacataa	33547	50	38	yes	4	226	801.191	4	1185.5	1560.71	4	800	2378.51	4	1805.5	2436.49	4	745.5	2244.37	4	1882.5	2545	4	18362	23061.1	4	24148.5	15488.6	4	18808	21065.1	4	24433.5	16641.1	4	20240	24799.1	4	26191.5	16602
psbD-C_1710	+	ataggcacgtaggttcaaagctaaaccgactactccaagagcactcatcc	33577	50	48	yes	4	228.5	810.053	4	745.5	981.45	4	321.5	955.864	4	809	1091.73	4	300.5	904.674	4	797.5	1078.16	4	5635.5	7077.7	4	10982	7043.75	4	5799	6494.93	4	10496.5	7148.91	4	5048.5	6185.7	4	10674	6765.92
psbD-C_1680	+	cgctgcacggatttcctgggaaacgaagtcataggcacgtaggttcaaag	33607	50	52	yes	4	215	762.195	4	602	792.533	4	253.5	753.691	4	641	865.018	4	251.5	757.156	4	658	889.566	4	1592.5	2000.04	4	3789.5	2430.55	4	2204	2468.5	4	4533	3087.31	4	1938	2374.54	4	4937	3129.41
psbD-C_1650	+	agtatagaaagtctcaaattctggatcttccgctgcacggatttcctggg	33637	50	46	yes	3	1002	3552.18	3	3126	4115.38	4	888.5	2641.63	4	2222.5	2999.23	4	836	2516.83	4	2194.5	2966.8	4	11608.5	14579.3	4	24674	15825.7	4	15820	17718.5	4	22248.5	15152.9	4	13145	16106	4	25195.5	15970.7
psbD-C_1620	+	acgaataccttcgtttaaaagaatatttttagtatagaaagtctcaaatt	33667	50	24	yes	4	289.5	1026.3	4	1042	1371.79	4	338.5	1006.41	4	933.5	1259.74	4	331.5	998.001	4	912	1232.95	4	402	504.877	4	1203	771.593	4	466.5	522.484	4	1122.5	764.507	4	418.5	512.769	4	1199.5	760.327
psbD-C_1590	+	atgaggctgatcttgagccgccatccaagcacgaataccttcgtttaaaa	33697	50	46	yes	4	225.5	799.418	4	748.5	985.4	4	297	883.022	4	731.5	987.147	3	324	975.422	3	795	1074.78	4	9731	12221.3	4	16053	10296.2	4	11534	12918.2	4	17918.5	12203.8	4	11803	14461.7	4	18901.5	11981.1
psbD-C_1560	+	tagaacctcctcagggaatataaggttttcatgaggctgatcttgagccg	33727	50	46	yes	4	254.5	902.226	4	842.5	1109.15	4	303	900.861	4	725	978.375	4	326	981.443	4	733	990.96	4	6714.5	8432.83	4	15113.5	9693.65	4	7665.5	8585.42	4	12207.5	8314.23	4	5014.5	6144.04	4	11203.5	7101.56
psbD-C_1530	+	aaagttccattaaagagcgtttccacgtggtagaacctcctcagggaata	33757	50	44	yes	4	2052	7274.53	4	5229.5	6884.63	4	2363	7025.53	4	3753	5064.61	4	2140	6442.6	4	3966.5	5362.41	4	7171.5	9006.78	4	14123.5	9058.68	4	8817	9875.11	4	14034	9558.21	4	6815	8350.11	4	14063.5	8914.42
psbD-C_1500	+	gtggtttcttggtcacgaccagctaaagctaaagttccattaaagagcgt	33787	50	44	yes	4	859	3045.23	4	2817.5	3709.24	4	935.5	2781.37	4	2075.5	2800.85	4	764.5	2301.57	4	1870	2528.1	4	6180	7761.54	4	11799	7567.77	4	6871.5	7696.14	4	11103.5	7562.32	4	6578.5	8060.34	4	12507	7927.81
psbD-C_1470	+	cgggcattcccggcccaccaagcgaaaccggtggtttcttggtcacgacc	33817	50	64	yes	4	215	762.195	4	876.5	1153.91	4	178	529.219	4	657.5	887.285	4	293	882.095	4	866	1170.77	4	10012.5	12574.8	4	30319	19446.3	4	14787.5	16562.1	4	32726	22288.9	4	11875	14549.9	4	32143	20374.5
psbD-C_1440	+	cccaaaagtttaccagataaattgataagtcgggcattcccggcccacca	33847	50	48	yes	4	331	1173.43	4	1209.5	1592.31	4	450	1337.91	4	1267.5	1710.47	4	462	1390.88	4	1278	1727.76	4	2599.5	3264.74	4	6537	4192.77	4	3096	3467.55	4	5825.5	3967.6	4	2210.5	2708.42	4	6175.5	3914.46
psbD-C_1410	+	acgattaatccggcatgggctacatgagctcccaaaagtttaccagataa	33877	50	44	yes	4	477	1691.01	4	1761	2318.36	4	694.5	2064.85	4	1597.5	2155.8	4	665	2002.02	4	1447	1956.23	4	3815.5	4791.93	4	6784.5	4351.51	4	4291	4805.96	4	7781	5299.45	4	4806.5	5889.18	4	7982	5059.55
psbD-C_1380	+	tcaaataagttcattgctccggcccagaatacgattaatccggcatgggc	33907	50	48	yes	4	213.5	756.877	4	670.5	882.713	4	318	945.458	4	732.5	988.496	4	318.5	958.864	4	782.5	1057.88	4	8219.5	10323	4	19881	12751.5	4	11989	13427.8	4	20807.5	14171.5	4	10189	12484.1	4	23093	14637.9
psbD-C_1350	+	atgggcttttcaggtacaaaatgggccacttcaaataagttcattgctcc	33937	50	42	yes	4	219.5	778.148	4	693.5	912.992	4	245	728.419	4	602	812.389	4	235	707.482	4	640.5	865.907	4	9533.5	11973.2	4	21669	13898.3	4	13675.5	15316.7	4	18918	12884.6	4	9336.5	11439.6	4	21236.5	13461.2
psbD-C_1320	+	tggggaagtaaaattaatccttgttcatacatgggcttttcaggtacaaa	33967	50	36	yes	4	465.5	1650.24	4	1589	2091.92	4	669	1989.03	4	1804	2434.47	4	740	2227.82	4	1999	2702.5	4	6446	8095.61	4	15763	10110.2	4	8441.5	9454.55	4	13815.5	9409.4	4	6083.5	7453.83	4	14610.5	9261.15
psbD-C_1290	+	ggacctaccccccatcctaaagtggctaggtggggaagtaaaattaatcc	33997	50	50	yes	4	792.5	2809.48	4	3391.5	4464.91	4	951	2827.46	4	2578	3478.97	4	783	2357.27	4	2401	3245.97	4	26304.5	33036.2	4	33242.5	21321.4	4	25524.5	28587.7	4	31947.5	21758.7	4	19018.5	23302.5	4	27436.5	17391.2
psbD-C_1260	+	tacggaaaggtgtctataacttctcccccaggacctaccccccatcctaa	34027	50	52	yes	3	1801	6384.71	3	4927	6486.39	4	1253.5	3726.83	4	2502	3376.41	4	1044	3143.03	4	2229.5	3014.11	4	15956	20039.3	4	32624.5	20925	4	19622	21976.8	4	27972	19051	4	17944.5	21986.6	4	31260.5	19815.1
psbD-C_1230	+	gaaattaagtgaagtactccagatacaaagtacggaaaggtgtctataac	34057	50	36	yes	4	138	489.223	4	418	550.297	4	361	1073.3	4	886	1195.64	4	437.5	1317.12	4	1235.5	1670.3	4	761.5	956.377	4	2047	1312.93	4	1930.5	2162.18	4	3957	2695.02	4	1492	1828.08	4	3948	2502.52
psbD-C_1200	+	taaataccgccaaagcccaaaactgcagaagaaattaagtgaagtactcc	34087	50	40	yes	4	1734	6147.19	4	5355.5	7050.51	4	2008.5	5971.55	4	4837.5	6528.12	4	1755.5	5285.04	4	4505	6090.42	4	5606	7040.65	4	9499	6092.57	4	7093.5	7944.78	4	11860.5	8077.89	4	7886	9662.36	4	12104.5	7672.67
psbD-C_1170	+	tcaagagtttcgggtcccagaagtgcatgataaataccgccaaagcccaa	34117	50	48	yes	4	616	2183.78	4	2638.5	3473.58	4	904	2687.72	4	2653.5	3580.85	3	682	2053.2	3	1738	2349.64	4	7427.5	9328.29	4	16699.5	10710.9	4	9413	10542.6	4	16916.5	11521.4	4	6271	7683.57	4	14573.5	9237.7
psbD-C_1140	+	catacataaccgaaaaagggaaaagattcttcaagagtttcgggtcccag	34147	50	42	yes	4	1103	3910.24	4	3034	3994.26	4	1368	4067.25	4	3065	4136.16	4	1357	4085.33	4	3135	4238.28	4	618.5	776.782	4	1464	938.996	4	1061	1188.33	4	1840	1253.18	4	856	1048.82	4	1785	1131.46
psbD-C_1110	+	aaaatggtggtcattttatttctatctttccatacataaccgaaaaaggg	34177	50	32	yes	4	1522	5395.63	4	4965	6536.42	4	2669	7935.31	4	6505.5	8779.06	4	2696.5	8117.98	4	6967	9418.85	4	20624	25901.9	4	32616	20919.6	4	27655	30973.8	4	29093.5	19814.9	4	21986.5	26939.1	4	35502.5	22504
psbD-C_1080	+	cctacacctaacaaaattaagtgaatacccaaaatggtggtcattttatt	34207	50	32	yes	4	2129.5	7549.27	4	5825.5	7669.27	4	2535.5	7538.39	4	5020.5	6775.08	4	2134	6424.54	4	4737.5	6404.74	4	3564.5	4476.7	4	7329	4700.75	4	6159	6898.13	4	9369.5	6381.34	4	5098	6246.35	4	9785.5	6202.73
psbD-C_1050	+	tagagagccttgaatactagaagaaaggcacctacacctaacaaaattaa	34237	50	36	yes	4	745	2641.09	4	1894.5	2494.11	4	1479.5	4398.76	4	3325	4487.03	4	1333.5	4014.58	4	3025	4089.57	4	1662	2087.33	4	4009.5	2571.66	4	2463.5	2759.14	4	4168.5	2839.06	4	1660.5	2034.53	4	3745.5	2374.16
psbD-C_1020	+	ggagcccaggtatcatatacgcccccaaaatagagagccttgaatactag	34267	50	48	yes	4	673.5	2387.62	4	2295.5	3022.02	4	977	2904.76	4	1889.5	2549.85	4	759.5	2286.52	4	1854	2506.47	4	19179	24087.1	4	39489	25327.9	4	25139.5	28156.5	4	37040	25227	4	21211	25988.9	4	46589	29531.3
psbD-C_990	+	tttgtaatttttcttacatccccccctcccggagcccaggtatcatatac	34297	50	46	yes	4	382.5	1356	4	1173	1544.25	4	589	1751.18	4	1380.5	1862.96	4	661	1989.98	4	1692.5	2288.13	4	27926	35072.6	4	41296	26486.9	4	30022.5	33625.5	4	35475	24161.1	4	33899.5	41535.5	4	44144	27981.5
psbD-C_960	+	ccaaatataacacttgggctaagagtcaagtttgtaatttttcttacatc	34327	50	32	yes	4	1000.5	3546.86	4	3928	5171.21	4	912.5	2712.99	4	3131.5	4225.91	4	1072	3227.32	4	3053.5	4128.1	4	2601	3266.63	4	5239.5	3360.57	4	2092	2343.06	4	4200.5	2860.86	4	1522	1864.84	4	3563	2258.48
psbD-C_930	+	tctcccccaaagggagattttagtaaataaccaaatataacacttgggct	34357	50	38	yes	4	488	1730	4	1668	2195.92	4	518.5	1541.57	4	1315	1774.57	4	420	1264.44	4	1109.5	1499.96	4	8710	10939	4	32230.5	20672.3	4	12462.5	13958.1	4	28181.5	19193.7	4	10075.5	12345	4	33151	21013.4
psbD-C_900	+	tccaaatcgtccacactaacaatccatccttctcccccaaagggagattt	34387	50	46	yes	4	177.5	629.254	4	567	746.455	4	358.5	1065.87	4	695.5	938.565	4	321	966.39	4	763	1031.52	4	30769.5	38643.8	4	39638.5	25423.8	4	41303	46259.7	4	37146	25299.2	4	39525.5	48428.8	4	43977.5	27876
psbD-C_870	+	cctaaccatacatgtcctccaattatatcttccaaatcgtccacactaac	34417	50	40	yes	4	20126	71348.5	4	26624	35050.5	4	18682.5	55545.7	4	25079.5	33844.4	4	15103.5	45470	4	25190.5	34055.6	4	34004	42706.1	4	38918.5	24962	4	40535	45399.5	4	36732	25017.3	4	38516	47191.9	4	44777	28382.8
psbD-C_840	+	tgccagattccaccaaatatacaaatggaacctaaccatacatgtcctcc	34447	50	42	yes	4	1642	5821.04	4	6424	8457.19	4	2007	5967.09	4	5296.5	7147.54	4	1863	5608.68	4	4882.5	6600.77	4	8815	11070.9	4	19664	12612.3	4	11049	12375	4	18274.5	12446.3	4	8307	10178.2	4	20471.5	12976.3
psbD-C_810	+	cgagcccatgcaaaaggcttggttaagatatgccagattccaccaaatat	34477	50	44	yes	4	654	2318.49	4	2282	3004.25	4	938	2788.8	4	2536.5	3422.96	4	888	2673.38	4	2479	3351.42	4	2459.5	3088.92	4	5204.5	3338.12	3	2681	3002.74	3	4740	3228.3	4	1918	2350.04	4	4484.5	2842.59
psbD-C_780	+	taagcctccccagaccatacaagtgcgcggcgagcccatgcaaaaggctt	34507	50	58	yes	4	401	1421.58	4	1395	1836.52	4	723	2149.58	4	1680.5	2267.81	4	634	1908.7	4	1606	2171.19	4	20513	25762.5	4	44541.5	28568.5	4	21025	23548.2	4	36354	24759.8	4	17628	21598.8	4	34710.5	22001.9
psbD-C_750	+	acagataaagcagctaaactataagacaagtaagcctccccagaccatac	34537	50	42	yes	4	631.5	2238.73	4	2016.5	2654.72	4	932	2770.97	4	2340	3157.79	4	891.5	2683.92	4	2354.5	3183.1	4	4144	5204.5	4	10449	6701.89	4	5126	5741.16	4	9845	6705.19	4	4243.5	5199.37	4	9470.5	6003.06
psbD-C_720	+	cagacaaaacaacaagcaatgaaaccacaaacagataaagcagctaaact	34567	50	36	yes	4	2596.5	9204.83	4	6531.5	8598.72	4	3183	9463.5	4	6745	9102.26	4	2880	8670.42	4	6505.5	8794.94	4	3504.5	4401.35	4	7232	4638.54	4	2901	3249.14	4	7007	4772.29	4	3443	4218.55	4	6751.5	4279.57
psbD-C_690	+	aactcactagggtaagcggtattattaaaccagacaaaacaacaagcaat	34597	50	36	yes	4	323	1145.06	4	1064	1400.76	4	559	1661.98	4	1297.5	1750.95	4	513.5	1545.92	4	1104.5	1493.2	4	3926	4930.71	4	8587	5507.62	4	4106	4598.75	4	7320.5	4985.81	4	2783	3409.88	4	6581.5	4171.81
psbD-C_660	+	tgagaagcttctggccccgtaggtccgtaaaactcactagggtaagcggt	34627	50	54	yes	4	238.5	845.504	4	762	1003.17	4	305.5	908.294	4	722.5	975.001	4	308	927.253	4	807.5	1091.68	4	7987.5	10031.6	4	19517.5	12518.3	4	11822.5	13241.3	4	19812	13493.5	4	9874.5	12098.8	4	21835	13840.5
psbD-C_630	+	tctctaactagaaaagtaaatgcttgagcttgagaagcttctggccccgt	34657	50	44	yes	4	258	914.634	4	913.5	1202.62	4	310	921.673	4	743.5	1003.34	4	285.5	859.515	4	734.5	992.988	4	1093	1372.71	4	2741.5	1758.37	4	1337.5	1498.01	4	2670.5	1818.81	4	1235	1513.19	4	2868.5	1818.25
psbD-C_600	+	gcagaccccacgttagctccaagacgttggtctctaactagaaaagtaaa	34687	50	46	yes	4	2013.5	7138.04	4	7282.5	9587.41	4	2707.5	8049.77	4	6752.5	9112.38	4	2334.5	7028.16	4	6896.5	9323.54	4	21856	27449.2	4	30872.5	19801.3	4	21365	23929	4	29951.5	20399.2	4	23355.5	28616.4	4	32000.5	20284.1
psbD-C_570	+	aagtatttacctaaacctgtaggtccttgagcagaccccacgttagctcc	34717	50	48	yes	4	1043	3697.53	4	3254	4283.89	4	1122	3335.86	4	2618.5	3533.62	4	1216	3660.84	4	3008.5	4067.26	4	10507	13195.9	4	20605	13215.9	4	13606.5	15239.4	4	19192	13071.2	4	11689.5	14322.6	4	20196.5	12801.9
psbD-C_540	+	aaaataacttctccagtcggagaacgcattaagtatttacctaaacctgt	34747	50	36	yes	4	9792	34713.5	4	26361.5	34704.9	4	13673	40651.7	4	33630.5	45383.8	4	15830	47657.2	4	34813	47064.5	4	2872.5	3607.61	4	7202.5	4619.61	4	4282.5	4796.44	4	8178.5	5570.17	4	3345.5	4099.09	4	7830.5	4963.52
psbD-C_510	+	agatcccaaaaacgcattgtttctcctccaaaaataacttctccagtcgg	34777	50	42	yes	4	432	1531.48	4	1437	1891.81	4	522.5	1553.47	4	1095	1477.68	4	474	1427.01	4	1067	1442.5	4	26412	33171.2	4	35252.5	22610.6	4	30829.5	34529.3	4	31717.5	21602	4	26750	32775.6	4	37767	23939.4
psbD-C_480	+	ccccttaaaggttctaaccagggagcacgcagatcccaaaaacgcattgt	34807	50	50	yes	4	1021	3619.54	4	3172	4175.94	4	1367.5	4065.77	4	2826.5	3814.31	4	1158	3486.23	4	2294	3101.31	4	8524	10705.4	4	17894	11477	4	11271.5	12624.2	4	17532.5	11941	4	9039.5	11075.7	4	17950	11378
psbD-C_450	+	ttcaacctactcaagtccaaaccgttaggaccccttaaaggttctaacca	34837	50	44	yes	4	458.5	1625.42	4	1473	1939.2	4	529.5	1574.28	4	1358	1832.6	4	502.5	1512.81	4	1319	1783.19	4	24051	30206	4	29770.5	19094.5	4	26646.5	29844.3	4	32818	22351.5	4	26206	32109	4	33576	21282.8
psbD-C_420	+	cgtcgttcttgccaaggttgtatgtcttttttcaacctactcaagtccaa	34867	50	42	yes	3	128	453.772	3	403	530.549	4	551	1638.2	4	1654.5	2232.72	4	516.5	1554.96	4	1508	2038.7	4	21725.5	27285.3	4	28578	18329.7	4	24744	27713.5	4	28715	19557.1	4	20660	25313.8	4	30944.5	19614.8
psbD-C_390	+	aaaggagcatgagtcatatattctgccgaacgtcgttcttgccaaggttg	34897	50	46	yes	4	104	368.689	4	372.5	490.396	4	130.5	387.995	4	352	475.018	4	145.5	438.037	4	394.5	533.334	4	4643	5831.2	4	11667	7483.1	4	6470.5	7247.01	4	13025.5	8871.35	4	5831	7144.46	4	13616	8630.77
psbD-C_360	+	gctacgccccctacagaatttaacgaacctaaaggagcatgagtcatata	34927	50	44	yes	4	1242.5	4404.78	4	3680	4844.72	4	1192.5	3545.47	4	3025.5	4082.86	4	1356	4082.32	4	3486.5	4713.48	4	19555.5	24560	4	31861	20435.3	4	22661	25380.5	4	29643	20189.1	4	19191	23513.9	4	30988	19642.3
psbD-C_330	+	gagacataattgactgcattgatctcagtagctacgccccctacagaatt	34957	50	44	yes	4	161.5	572.532	4	632.5	832.686	4	191	567.87	4	499.5	674.067	4	172.5	519.322	4	508	686.777	4	5544.5	6963.41	4	11986.5	7688.03	4	6964	7799.74	4	11597.5	7898.77	4	5952	7292.71	4	11746.5	7445.75
psbD-C_300	+	aaatgagaggtagataaccaacttctcggagagacataattgactgcatt	34987	50	38	yes	4	240.5	852.594	4	662.5	872.181	4	351.5	1045.06	4	892	1203.74	4	357.5	1076.28	4	909	1228.9	4	2167.5	2722.19	4	4498.5	2885.3	4	3780.5	4234.19	4	6635	4518.93	4	3068.5	3759.69	4	6284.5	3983.55
psbD-C_270	+	tgacccacgaataggaaaaatcctagaacaaaatgagaggtagataacca	35017	50	38	yes	4	921	3265.03	4	3831.5	5044.17	4	1454	4322.94	4	4300	5802.78	4	1421.5	4279.51	4	4106.5	5551.67	4	1130	1419.18	4	3168.5	2032.25	4	2418	2708.18	4	4856	3307.3	4	2084	2553.43	4	4861.5	3081.56
psbD-C_240	+	gctgcccgagcccttcccgcgtgccataaatgacccacgaataggaaaaa	35047	50	56	yes	4	233	826.006	4	745	980.792	4	319	948.431	4	667.5	900.78	4	285	858.01	4	655.5	886.186	4	30914	38825.3	4	54464	34932.7	4	31207.5	34952.7	4	46403.5	31604.3	4	28944	35463.8	4	53387.5	33840.7
psbD-C_210	+	cgatcaattcctttttcaaatcccgctgccgctgcccgagcccttcccgc	35077	50	60	yes	4	256	907.543	4	834.5	1098.62	4	258	767.07	4	653.5	881.887	4	292	879.084	4	767.5	1037.6	4	12373	15539.4	4	24589	15771.2	4	15558.5	17425.7	4	24174.5	16464.7	4	16652	20402.9	4	29414	18644.6
psbD-C_180	+	ggagtcatggaaagaacaggttcaaaatcacgatcaattcctttttcaaa	35107	50	36	yes	4	181.5	643.434	4	598.5	787.925	4	249	740.312	4	583	786.748	4	234	704.471	4	582	786.82	4	3855	4841.54	4	7755	4973.98	4	4191	4693.96	4	7277.5	4956.53	4	3210.5	3933.68	4	5823.5	3691.34
psbD-C_150	+	tatttgttttacctactactttagttaagaggagtcatggaaagaacagg	35137	50	34	yes	4	437	1549.2	4	1832.5	2412.49	4	492.5	1464.27	4	1857.5	2506.66	4	640.5	1928.26	4	2225.5	3008.71	4	2067.5	2596.6	4	1775.5	1138.79	4	1211	1356.33	4	1874	1276.34	4	1438.5	1762.53	4	1486	941.93
psbD-C_120	+	agaaacaaagaagactttttaatatgaacctatttgttttacctactact	35167	50	26	no	4	292		4	1433		4	442.5		4	1641.5		4	428		4	1519		4	602.5		4	685		4	387		4	703		4	672.5		4	765
psbD-C_90	+	ccgagccagaaaaatttagattgaattgaaagaaacaaagaagacttttt	35197	50	30	no	4	5771		4	17861		4	4840.5		4	12595		4	3925.5		4	11077.5		4	166.5		4	330		4	181		4	358.5		4	209.5		4	414
psbD-C_60	+	aaatttttctggctcggctggatagtatagccgagccagaaaaatttaga	35227	50	40	no	4	139.5		4	842.5		4	177.5		4	738.5		4	206.5		4	779.5		4	0		4	279		4	113.5		4	272.5		4	104		4	322
psbD-C_30	+	tggctttttttacttcttagcatgataaataaatttttctggctcggctg	35257	50	34	no	4	9924		4	17727.5		4	10200.5		4	18905.5		4	9510		4	17412.5		4	485.5		4	661.5		4	392.5		4	699.5		4	555.5		4	778
psbD-C_0	+	tttgttggatgaatctatttttctctttattggctttttttacttcttag	35287	50	26	no	4	122.5		4	414		4	266.5		4	674		4	229.5		4	602		4	961		4	520.5		4	510		4	693		4	1131		4	698
trnS-UGA-2	+	ggtatagttcataaaaataactatcgagggttcgaatccctctctctcct	35337	50	40	no	4	251.5		4	1095		4	229.5		4	924.5		4	249		4	792		4	228		4	626		4	221		4	507.5		4	214		4	543
trnS-UGA-1	+	ggagagatggccgagtggttgatggctccggtcttgaaaaccggtatagt	35379	50	54	no	3	429		3	1426		4	595		4	1654		4	619		4	1695.5		4	103.5		4	326.5		4	158		4	381		4	170.5		4	513.5
psbZ_840	+	aactcatagggctatgttctatttggcgaaaaaaaaataaaatagaaatt	35436	50	26	no	4	161		4	468.5		3	273		3	557		4	209		4	509.5		4	328		4	402.5		4	276		4	447.5		4	341		4	469
psbZ_810	+	ctatatctttctctacatagtgatcgtattaactcatagggctatgttct	35466	50	34	no	4	403.5		4	1257.5		4	681.5		4	1533.5		4	655.5		4	1650.5		4	1334		4	1152		4	822		4	1335.5		4	1389.5		4	1365.5
psbZ_780	+	atttatagacctattaaagaaagtcacaccctatatctttctctacatag	35496	50	30	no	3	1198		3	3528		4	922		4	2440.5		2	1107		2	3127		4	2152.5		4	1374		4	929		4	1637		4	2357		4	1758
psbZ_750	+	atcgcgtatctcatttatttatatagccagatttatagacctattaaaga	35526	50	28	no	4	165		4	524		4	224		4	523.5		4	213		4	564.5		4	358		4	458.5		4	276		4	502		4	514		4	578.5
psbZ_720	+	tcttttttacttcacaaacgggtatactggatcgcgtatctcatttattt	35556	50	34	no	4	296		4	1183.5		4	378		4	876		4	367.5		4	960.5		4	890.5		4	851.5		4	580.5		4	929.5		4	869		4	935
psbZ_690	+	tttagtctattcggacatgaagttaaaggttcttttttacttcacaaacg	35586	50	32	no	4	270.5		4	853.5		4	316		4	688		4	289		4	747.5		4	357		4	305.5		4	200.5		4	330.5		4	314.5		4	343.5
psbZ_660	+	atgacttagttccaatttctttttaccacttttagtctattcggacatga	35616	50	32	no	4	1261		4	3729		4	1779.5		4	4337.5		4	1683.5		4	4488		4	1132		4	1205		4	870		4	1511.5		4	1470		4	1677
psbZ_630	+	gggattttatcatgaatccgttgattcgagatgacttagttccaatttct	35646	50	36	no	3	173		3	581		4	281.5		4	660.5		4	264.5		4	708		4	325.5		4	325		4	210		4	360.5		4	331		4	369.5
psbZ_600	+	cttacccactaaaaatttttaataaataaagggattttatcatgaatccg	35676	50	26	no	4	2275.5		4	7700		4	2844		4	7277.5		4	2431		4	6341		4	513.5		4	3515		4	510		4	1917		4	409.5		4	2006.5
psbZ_570	+	ttaacaaaagaatatacaccatttaatcctcttacccactaaaaattttt	35706	50	24	no	4	7042.5		4	17488		4	7463		4	21245		4	8257.5		4	20019.5		4	1153		4	1920		4	987		4	1852.5		4	1351.5		4	1876.5
psbZ_540	+	caatagtcatgtttttaatcctccaagctattaacaaaagaatatacacc	35736	50	30	no	4	1349.5		4	3757		4	1425.5		4	3761.5		4	1257		4	3286		4	10260		4	23543		4	10977.5		4	19692.5		4	9470.5		4	24387.5
psbZ_510	+	taattaatgcaaaaactgccaattggaaagcaatagtcatgtttttaatc	35766	50	28	yes	4	208	737.379	4	965	1270.42	3	176	523.272	3	692	933.842	4	255	767.693	4	687.5	929.447	4	165	207.226	4	368	236.032	4	201.5	225.682	4	474.5	323.17	4	246	301.413	4	535	339.12
psbZ_480	+	gtacactaatcagtaagattaatgaagtaataattaatgcaaaaactgcc	35796	50	28	yes	4	675	2392.94	4	2159.5	2842.98	4	1478	4394.3	4	3173.5	4282.58	4	1276.5	3842.98	4	2993	4046.31	4	138.5	173.944	4	409	262.329	4	177	198.241	4	406.5	276.857	4	140	171.536	4	414.5	262.739
psbZ_450	+	accaaccatcaggagacgcaaatacaacgggtacactaatcagtaagatt	35826	50	42	yes	4	685.5	2430.16	4	2158	2841.01	4	749	2226.88	4	1715	2314.36	4	586.5	1765.69	4	1380.5	1866.33	4	1672	2099.89	4	4316.5	2768.56	4	2251.5	2521.7	4	4830.5	3289.93	4	1940.5	2377.61	4	5522	3500.23
psbZ_420	+	taccagaaaatacaacatttttgttactcgaccaaccatcaggagacgca	35856	50	40	yes	4	301.5	1068.84	4	1019	1341.51	4	400	1189.26	4	1035.5	1397.39	4	398	1198.2	4	1093	1477.65	4	2118.5	2660.65	4	6165.5	3954.49	4	2726	3053.14	4	5545.5	3776.9	4	2385.5	2922.84	4	6882	4362.29
psbZ_390	+	ccaagaagactaatccaatccataaagatgtaccagaaaatacaacattt	35886	50	32	yes	4	244.5	866.775	4	774.5	1019.63	4	301	894.915	4	739.5	997.942	4	290.5	874.568	4	770.5	1041.66	4	3174	3986.27	4	7677	4923.95	4	4519.5	5061.88	4	8104	5519.43	4	3933	4818.93	4	8849.5	5609.43
psbZ_360	+	ttcaagagataagagaattaaggatacccaccaagaagactaatccaatc	35916	50	36	yes	4	1127	3995.32	4	3122	4110.11	4	1085.5	3227.34	4	2570	3468.17	4	1117	3362.8	4	2680	3623.16	4	825.5	1036.76	4	2230.5	1430.62	4	1094	1225.29	4	2229.5	1518.46	4	809	991.231	4	2002.5	1269.32
psbZ_330	+	catctcatttttggatctgcaacgaatgaattcaagagataagagaatta	35946	50	32	no	4	329.5		4	1343.5		4	409		4	1433.5		4	586.5		4	1514		4	436.5		4	856.5		4	445.5		4	781.5		4	592		4	934.5
psbZ_300	+	gaatgtgtaattcaaggaatgggagggggtcatctcatttttggatctgc	35976	50	44	no	4	1462.5		4	4073		4	1915.5		4	4716.5		4	1900.5		4	4432.5		4	113.5		4	252.5		4	146.5		4	258.5		4	151		4	307
psbZ_270	+	atttgcattttatggacttatattgaatttgaatgtgtaattcaaggaat	36006	50	24	no	4	506		4	1563.5		4	956		4	2154.5		4	844.5		4	2178.5		4	211		4	299.5		4	187.5		4	344		4	219		4	373
psbZ_240	+	aagttcgaccccccctctaattttttctttatttgcattttatggactta	36036	50	34	no	4	351		4	950.5		4	304		4	695		4	331.5		4	841		4	39404		4	45056.5		4	42832.5		4	37288		4	43965.5		4	50768
psbZ_210	+	tcttttattcatatttcattcaagttccataagttcgaccccccctctaa	36066	50	36	no	4	364		4	1197.5		4	531		4	1408.5		4	521		4	1381		4	1419.5		4	4846		4	1561		4	3694.5		4	1348		4	3415
psbZ_180	+	actatttcatatttagtaactatttattaatcttttattcatatttcatt	36096	50	14	no	4	180.5		4	600		3	293		3	879		4	257		4	720		4	0		4	107		4	0		4	111		4	47.5		4	148.5
psbZ_150	+	tttttttttattactatttcatatttaggaactatttcatatttagtaac	36126	50	16	no	3	448		3	1543		4	561.5		4	1492		4	629.5		4	1704		4	0		4	131		4	0		4	147.5		4	70		4	179.5
psbZ_120	+	tctcaattttttattcgttttttttatttatttttttttattactatttc	36156	50	12	no	4	473.5		4	1402.5		4	564		4	1383		4	453.5		4	1212.5		4	0		4	0		3	0		3	0		4	35.5		4	106
psbZ_90	+	tattatattctatattgacttgatatcagatctcaattttttattcgttt	36186	50	20	no	4	23568.5		4	16252.5		4	23326.5		4	16797		4	21473		4	17862.5		4	0		4	125		4	0		4	122		4	64		4	174.5
psbZ_60	+	agaatatattattcttatatttccataaaatattatattctatattgact	36216	50	14	no	4	676.5		4	2217.5		4	914.5		4	1921		4	808		4	1930		4	0		4	131.5		4	0		4	120.5		4	53.5		4	157.5
psbZ_30	+	aatttaatttaatattgaattccagattcaagaatatattattcttatat	36246	50	14	no	4	370		4	1242.5		4	479		4	1145.5		4	529.5		4	1341.5		4	0		4	140.5		4	0		4	126.5		4	57		4	173
psbZ_0	+	ttaatatattaatattaattcttgaatattaatttaatttaatattgaat	36276	50	6	no	4	1600		4	3827		4	1262.5		4	3406		4	1059.5		4	2859.5		4	0		4	0		4	0		4	102.5		4	42.5		4	137
trnG-GCC-2	+	ccgcgtcttctccttggcaaggagaaattttaccattcgactatatccgc	36515	50	48	no	4	235		4	806.5		4	316		4	787.5		4	303		4	851.5		4	24270.5		4	18186		4	14768		4	19995.5		4	21397		4	18335
trnG-GCC-1	+	ggcggatagcgggaatcgaacccgcgtcttctccttggcaaggagaaatt	36536	50	56	no	4	339.5		4	1152.5		3	519		3	1217		4	447.5		4	1067.5		4	20845		4	11241.5		4	9707.5		4	17110.5		4	24492		4	13990.5
trnfM-CAU-1	-	ttgcggagacaggatttgaacccgtgacctcaaggttatgagccttgcga	36729	50	52	no	4	969.5		4	2619.5		4	1369		4	2707		4	1310		4	2583.5		4	5982.5		4	3482		4	3931.5		4	7139.5		4	8790.5		4	5268
trnfM-CAU-2	-	tgacctcaaggttatgagccttgcgagctaccaaactgctctaccccgcg	36753	50	56	no	4	546		4	1691.5		4	779.5		4	1456		4	608		4	1429.5		4	9346		4	8670.5		4	6773		4	10698		4	10234.5		4	8660
rps4-rps14_0	-	ctgaaacaaaaaaacttggattaaactctaataaacaaagaataattgaa	36803	50	22	no	4	483		4	1512		4	479.5		4	1190		4	510.5		4	1428.5		4	166.5		4	401.5		4	196		4	362		4	198.5		4	440.5
rps4-rps14_30	-	ataaacaaagaataattgaaggagcccctcttccatatctgtacaaatag	36833	50	34	no	4	756.5		4	2265.5		4	789.5		4	2773		4	1192.5		4	2735.5		4	2041.5		4	6028.5		4	1787		4	4724.5		4	1887.5		4	4895
rps4-rps14_60	-	ttccatatctgtacaaatagaatagcctatttagacagaatggtaaaggg	36863	50	34	no	4	142		4	448.5		4	215		4	545.5		4	192.5		4	547		4	325		4	650.5		4	321		4	612		4	257.5		4	554
rps4-rps14_90	-	ttagacagaatggtaaaggggcctcatcgatcatagaaaaaaatagaaaa	36893	50	34	no	4	2568		4	6050		4	2432.5		4	4560.5		4	2149		4	4307.5		4	131.5		4	340.5		4	168.5		4	314.5		4	157		4	373
rps4-rps14_120	-	tcatagaaaaaaatagaaaaattaagggatacttaaatccttaccagctt	36923	50	26	no	4	765.5		4	2407.5		4	837.5		4	2238		4	861.5		4	2332		4	176		4	388.5		4	178		4	333		4	195		4	460
rps4-rps14_150	-	acttaaatccttaccagcttgatcttgttgcccctggcaacaaacatgcc	36953	50	46	yes	4	133	471.497	4	396.5	521.992	4	156.5	465.296	4	390.5	526.973	4	162	487.711	4	443	598.902	4	2315	2907.44	4	5013	3215.29	4	2415	2704.82	4	5156	3511.62	4	2885.5	3535.47	4	5845	3704.97
rps4-rps14_180	-	cccctggcaacaaacatgcctgaaccatttcccgaaggatgtgtccagat	36983	50	52	yes	4	242	857.912	4	1296.5	1706.84	4	487	1447.92	4	1384.5	1868.36	3	368	1107.89	3	1144	1546.6	4	3614.5	4539.5	4	9478.5	6079.42	4	3307.5	3704.43	4	8430	5741.47	4	3433	4206.3	4	8522.5	5402.15
rps4-rps14_210	-	cccgaaggatgtgtccagatagtccaaagtctcgatagttagctctcggt	37013	50	50	yes	4	651	2307.85	4	1882.5	2478.31	4	819	2435	4	2015.5	2719.88	4	787	2369.31	4	1891.5	2557.16	4	1590.5	1997.53	4	4885	3133.19	4	1815	2032.82	4	5588	3805.85	4	1911.5	2342.07	4	5892	3734.76
rps4-rps14_240	-	ctcgatagttagctctcggtcttccggtcgaaaagcaacgtcgatgaaga	37043	50	50	yes	4	371	1315.23	4	1211.5	1594.94	4	474	1409.27	4	1183.5	1597.11	4	475	1430.02	4	1198.5	1620.28	4	4046.5	5082.05	4	9269	5945.05	4	4573	5121.8	4	9883.5	6731.41	4	5207.5	6380.51	4	11262.5	7138.96
rps4-rps14_270	-	aaaagcaacgtcgatgaagacgtgtaggtgcactattacgcggtagggat	37073	50	48	yes	4	172	609.756	4	560	737.24	4	544	1617.39	4	1518.5	2049.19	4	520	1565.49	4	1358	1835.91	4	254.5	319.63	4	556.5	356.934	3	304	340.483	3	619	421.586	4	330	404.334	4	746	472.867
rps4-rps14_300	-	cactattacgcggtagggattgtaattttccatgaattttccatttctca	37103	50	36	yes	4	348	1233.69	4	1240.5	1633.12	4	441	1311.15	4	983.5	1327.22	4	376.5	1133.48	4	974.5	1317.45	4	1622.5	2037.72	4	2835	1818.34	4	1368.5	1532.73	4	2631.5	1792.25	4	1298	1590.38	4	2276	1442.69
rps4-rps14_330	-	catgaattttccatttctcacttagcgacggaatcttacttatttccttt	37133	50	34	yes	4	1000.5	3546.86	4	2928.5	3855.37	4	1550.5	4609.85	4	3125.5	4217.81	4	1409	4241.88	4	2952	3990.88	4	4569.5	5738.89	4	8401.5	5388.64	4	4507.5	5048.44	4	8883	6049.99	4	5251	6433.81	4	8706.5	5518.79
rps4-rps14_360	-	gaatcttacttatttccttttttaaggatcgacgaatcaaatgatatttt	37163	50	26	yes	4	421	1492.48	4	1350	1777.27	4	778.5	2314.59	4	1846	2491.15	4	770.5	2319.64	4	1893	2559.19	4	1197.5	1503.96	4	3320.5	2129.74	4	1400.5	1568.57	4	3364.5	2291.48	4	1234	1511.96	4	3418.5	2166.88
rps4-rps14_390	-	gacgaatcaaatgatattttttttccaatttttgcctcttcttctcccta	37193	50	32	yes	4	1941	6881.02	4	5645	7431.64	4	1871	5562.74	4	5354.5	7225.81	4	1912.5	5757.7	4	4948.5	6689.99	4	2462.5	3092.68	4	5891.5	3778.75	4	2738	3066.58	4	6324.5	4307.46	4	2764.5	3387.22	4	6657.5	4219.99
rps4-rps14_420	-	tttgcctcttcttctccctataaatcaaacttttctttgccataatgctt	37223	50	34	yes	4	1159.5	4110.53	4	4587.5	6039.44	4	1924.5	5721.81	4	5396	7281.81	4	1429.5	4303.6	4	4126	5578.04	4	27301.5	34288.3	4	41557.5	26654.6	4	29842	33423.3	4	40417	27527	4	26863.5	32914.6	4	42646.5	27032.3
rps4-rps14_450	-	ttttctttgccataatgcttcagttcctgttattatcaatgataatgata	37253	50	28	no	4	3297		4	9587.5		4	5440.5		4	12488		4	4596.5		4	11349		4	6111		4	9449.5		4	4851		4	9376.5		4	6307		4	10469.5
rps4-rps14_480	-	tattatcaatgataatgatacaaatcggatcctagatgtagaaataaata	37283	50	24	no	4	297.5		4	966.5		4	394.5		4	981.5		4	377.5		4	1087.5		4	241.5		4	402.5		4	175.5		4	448		4	265		4	478.5
rps4-rps14_510	-	cctagatgtagaaataaatataagagtgcatacctatattttttttatta	37313	50	22	no	4	166.5		4	556.5		4	212		4	518.5		4	196.5		4	563.5		4	125.5		4	312		4	120.5		4	292.5		3	116		3	304
rps4-rps14_540	-	tacctatattttttttattaaaaaaaatatatgattgcggatagaataca	37343	50	18	no	4	123		4	509		4	181.5		4	623.5		4	219		4	718.5		4	0		4	137		4	0		4	132.5		4	60.5		4	181.5
rps4-rps14_570	-	atgattgcggatagaatacataaataattaaccgaatttgcccgatgtgg	37373	50	36	no	4	1718.5		4	5285.5		4	2001		4	5384.5		4	2118.5		4	5446		4	229		4	543.5		4	290.5		4	687.5		4	362.5		4	800.5
rps4-rps14_600	-	accgaatttgcccgatgtggaggcaatcaagaaagccgcataagtgaata	37403	50	46	yes	4	139	492.768	4	590.5	777.393	4	168.5	500.974	4	601	811.039	4	214	644.26	4	621.5	840.221	4	796	999.706	4	2045.5	1311.96	4	1062	1189.45	4	2559	1742.87	4	942.5	1154.8	4	2468.5	1564.71
rps4-rps14_630	-	gaaagccgcataagtgaatatataacctacagaaaagtgagctaatccaa	37433	50	36	yes	4	2370.5	8403.64	4	6395	8419.01	4	2190	6511.17	4	5914.5	7981.52	4	1938	5834.47	4	5097	6890.75	4	1711.5	2149.49	4	6272	4022.8	4	2064	2311.7	4	5631	3835.14	4	1509	1848.91	4	6634.5	4205.41
rps4-rps14_660	-	agaaaagtgagctaatccaaccaatcttgcttgcacgattgaaagagcta	37463	50	40	yes	4	459.5	1628.97	4	1845.5	2429.6	4	493.5	1467.24	4	1486.5	2006.01	4	493	1484.21	4	1398.5	1890.67	4	3519	4419.56	4	7396	4743.72	4	3065	3432.83	4	7709.5	5250.75	4	3435	4208.75	4	9150.5	5800.22
rps4-rps14_690	-	ttgcacgattgaaagagctactggtttatctttccagcgaatcaaatttg	37493	50	38	yes	4	976.5	3461.78	4	3573.5	4704.51	4	1488.5	4425.52	4	4640.5	6262.27	4	1423	4284.03	4	4156.5	5619.27	4	3608	4531.33	4	8096.5	5193.02	4	3253	3643.39	4	8427.5	5739.76	4	3008	3685.56	4	8201.5	5198.68
rps4-rps14_720	-	tttccagcgaatcaaatttgccaaaggtgtgcgttcatgagcccacgcta	37523	50	48	yes	4	737.5	2614.5	4	3189	4198.32	4	1079.5	3209.5	4	3029	4087.58	4	970	2920.24	4	3019.5	4082.13	4	1619.5	2033.95	4	4443	2849.7	4	1765.5	1977.37	4	4726.5	3219.1	4	1861.5	2280.81	4	5218	3307.53
rps4-rps14_750	-	gcgttcatgagcccacgctaaagtttcaatcaattcctgccaataaccac	37553	50	46	yes	4	2324	8238.79	4	6680.5	8794.87	4	3213.5	9554.18	4	7887.5	10644	4	2945.5	8867.61	4	7341	9924.47	4	6307	7921.04	4	16901	10840.1	4	7269.5	8141.9	4	15695.5	10689.8	4	5661.5	6936.78	4	16366	10373.9
rps4-rps14_780	-	caattcctgccaataaccacgccaggaaattaagaacataaatcctgtag	37583	50	40	yes	4	174	616.846	4	514.5	677.339	3	274	814.64	3	559	754.361	4	192	578.028	4	455	615.125	4	4293.5	5392.26	4	13779	8837.72	4	5028	5631.4	4	13571	9242.87	4	4689	5745.22	4	14887	9436.42
rps4-rps14_810	-	taagaacataaatcctgtagcccaaacaagatgcccaaataagaacatcc	37613	50	38	yes	4	2677.5	9491.98	4	8379	11030.9	4	2510	7462.58	4	7127	9617.76	4	1692.5	5095.38	4	4537.5	6134.35	4	4883.5	6133.25	4	12323.5	7904.18	4	4699.5	5263.48	4	12628.5	8600.96	4	5095.5	6243.28	4	14071.5	8919.5
rps4-rps14_840	-	atgcccaaataagaacatccatgcccagactgataaactattcataccaa	37643	50	38	yes	4	111.5	395.278	4	507.5	668.123	4	175	520.299	4	541.5	730.745	4	202.5	609.639	4	601	812.506	4	5795	7278.01	4	17081	10955.6	4	7588.5	8499.18	4	17232.5	11736.6	4	5808	7116.28	4	18696.5	11851.1
rps4-rps14_870	-	tgataaactattcataccaaacgggttatatccattgataagttgtgaag	37673	50	32	yes	4	368	1304.59	4	1278	1682.49	4	498.5	1482.11	4	1071	1445.3	4	474.5	1428.51	4	1105	1493.88	4	2188	2747.94	4	6361	4079.88	4	2447.5	2741.22	4	5741.5	3910.39	4	2013	2466.44	4	6101.5	3867.56
rps4-rps14_900	-	tccattgataagttgtgaagagtttaaccatagataatctcttaaccatc	37703	50	32	yes	4	240.5	852.594	4	887	1167.73	4	285.5	848.831	4	761	1026.96	4	315	948.327	4	846.5	1144.4	4	1121	1407.88	4	3095.5	1985.42	4	1010	1131.21	4	2609.5	1777.27	4	820	1004.71	4	2264	1435.08
rps4-rps14_930	-	tagataatctcttaaccatcccatcaaataagtggaagattcattaaact	37733	50	30	yes	4	3606.5	12785.4	4	14799	19482.9	4	3087	9178.08	4	12622.5	17033.8	4	3881	11684	4	12763	17254.6	4	10782	13541.3	4	26047	16706.3	4	12138.5	13595.2	4	26659	18156.8	4	12933.5	15846.8	4	31306.5	19844.2
rps4-rps14_960	-	agtggaagattcattaaactgtgaaacgttaccctgccataatgtgatgt	37763	50	38	yes	4	283	1003.26	4	1098.5	1446.17	4	304.5	905.321	4	800.5	1080.26	4	289	870.052	4	860.5	1163.33	4	2770	3478.88	4	7368	4725.76	4	2775	3108.02	4	7351	5006.58	4	2951	3615.73	4	7762	4920.1
rps4-rps14_990	-	accctgccataatgtgatgtgtttccaatgccaataaaaagtaacccatc	37793	50	40	yes	4	190.5	675.34	4	616.5	811.622	4	277	823.56	4	614	828.582	4	254.5	766.188	4	620.5	838.869	4	12262	15400	4	30023.5	19256.8	4	14741	16510	4	28346	19305.8	4	11056	13546.4	4	30232	19163.1
rps4-rps14_1020	-	ccaataaaaagtaacccatccaatagtatttaacatccagaaaactgcca	37823	50	34	yes	4	507	1797.36	4	1870.5	2462.51	4	667	1983.08	4	1671	2254.99	4	593	1785.26	4	1634	2209.04	4	6323	7941.14	4	19171	12296.1	4	6853	7675.42	4	17796	12120.4	4	5671.5	6949.03	4	19833	12571.5
rps4-rps14_1050	-	taacatccagaaaactgccaaataaaatgcgtcccaagccgaaatatcac	37853	50	40	yes	4	415	1471.21	4	1354	1782.54	4	630	1873.08	4	1688.5	2278.6	4	731.5	2202.23	4	1944.5	2628.82	4	6705.5	8421.52	4	18894	12118.4	4	10112.5	11326.1	4	17864	12166.7	4	7579.5	9286.82	4	18677.5	11839.1
rps4-rps14_1080	-	gtcccaagccgaaatatcacaagtaccacctcgtcccggaccatcgcaag	37883	50	56	yes	4	562	1992.34	4	1705	2244.63	4	732.5	2177.82	4	1550.5	2092.37	4	643	1935.79	4	1560.5	2109.68	4	19616	24636	4	46761.5	29992.4	4	22659.5	25378.8	4	39580.5	26957.3	4	20530.5	25155.1	4	47356.5	30017.8
rps4-rps14_1110	-	tcgtcccggaccatcgcaaggaaaactatacccgaaatcctttttatctg	37913	50	46	yes	4	204.5	724.971	4	677	891.27	4	938	2788.8	4	2131.5	2876.42	4	818.5	2464.14	4	1935.5	2616.65	4	7298.5	9166.28	4	20260.5	12994.9	4	9584	10734.2	4	19909.5	13559.9	4	7833	9597.42	4	22370.5	14180
rps4-rps14_1140	-	cccgaaatcctttttatctggcattaacttggaaccacgtgcatctaaag	37943	50	42	yes	4	360.5	1278.01	4	1279.5	1684.46	4	460	1367.64	4	1283.5	1732.06	4	538.5	1621.19	4	1377	1861.6	4	10864	13644.2	4	26121.5	16754.1	4	12593.5	14104.8	4	26206	17848.3	4	10908.5	13365.7	4	32162.5	20386.8
rps4-rps14_1170	-	ggaaccacgtgcatctaaagcaccttttactaagatcaatgtagttgtat	37973	50	38	yes	4	232.5	824.234	4	804	1058.47	4	287.5	854.778	4	689	929.794	4	259.5	781.241	4	738.5	998.396	4	5974.5	7503.45	4	11773.5	7551.41	4	5231	5858.76	4	12150	8275.07	4	6019.5	7375.42	4	13757	8720.14
rps4-rps14_1200	-	taagatcaatgtagttgtatgtaaacctaaagcaatagcatgatgaacca	38003	50	32	yes	4	176	623.936	4	503.5	662.857	4	259.5	771.53	4	581.5	784.724	4	358	1077.78	4	863	1166.71	4	692.5	869.72	4	2206.5	1415.23	4	1027	1150.25	4	2410.5	1641.73	4	1053	1290.19	4	3580	2269.25
rps4-rps14_1230	-	agcaatagcatgatgaaccaagaaatctccaggacctattgttaagaata	38033	50	36	yes	4	1102	3906.69	4	3536.5	4655.8	4	782	2324.99	4	1722.5	2324.48	4	1532.5	4613.69	4	3618	4891.26	4	2243.5	2817.64	4	6644.5	4261.72	4	2485	2783.22	4	6487.5	4418.48	4	2167.5	2655.74	4	6864	4350.88
rps4-rps14_1260	-	aggacctattgttaagaataatgaattactattctcattaatagcattta	38063	50	24	yes	4	474	1680.37	4	1552.5	2043.87	4	598.5	1779.42	4	1372	1851.49	4	474.5	1428.51	4	1248	1687.2	4	1380.5	1733.79	4	3528.5	2263.15	4	1207	1351.85	4	3327	2265.94	4	879	1077	4	3056	1937.11
rps4-rps14_1290	-	attctcattaatagcatttaaccagccaggcaaccatatgctgcgacccg	38093	50	46	yes	4	2756	9770.27	4	8185.5	10776.2	4	2798.5	8320.33	4	7368	9942.99	4	2834.5	8533.44	4	7298	9866.34	4	4591.5	5766.52	4	12974.5	8321.72	4	5397	6044.69	4	13197	8988.15	4	4916.5	6023.96	4	15599.5	9888.05
rps4-rps14_1320	-	caaccatatgctgcgacccgcattaaatgctgggccacttgtcgaagata	38123	50	50	yes	4	1309.5	4642.3	4	3729	4909.23	4	1500.5	4461.2	4	3360.5	4534.94	4	1680	5057.74	4	3611	4881.8	4	4609	5788.5	4	12615	8091.14	4	6104	6836.53	4	14171	9651.52	4	5588	6846.72	4	15199	9634.18
rps4-rps14_1350	-	tgggccacttgtcgaagataaaagtacatcaaatccatatgaagttttcc	38153	50	38	yes	4	251	889.818	4	784	1032.14	4	318	945.458	4	664.5	896.731	4	274.5	826.399	4	661	893.622	4	1178	1479.47	4	4191.5	2688.39	4	1428.5	1599.93	4	3735	2543.82	4	1143	1400.47	4	4953.5	3139.87
rps4-rps14_1380	-	aaatccatatgaagttttcccatgagcagattgtatccattgggcaaata	38183	50	36	yes	4	597	2116.42	4	1799.5	2369.04	4	657.5	1954.84	4	1295	1747.58	4	664	1999.01	4	1441.5	1948.8	4	6231	7825.59	4	16584	10636.8	4	7380	8265.66	4	16434	11192.8	4	6202	7599.03	4	18320.5	11612.8
rps4-rps14_1410	-	ttgtatccattgggcaaatataggttcgatcaagatttgtttttcgggag	38213	50	38	yes	4	478.5	1696.33	4	1532	2016.88	4	636	1890.92	4	1488.5	2008.71	4	536	1613.66	4	1390	1879.17	4	5329.5	6693.39	4	17192.5	11027.1	4	6654	7452.54	4	16984	11567.4	4	3611	4424.39	4	15365	9739.41
rps4-rps14_1440	-	caagatttgtttttcgggagtaccaaaagcaagcatgacgtcgttatgaa	38243	50	40	yes	4	251.5	891.59	4	863	1136.14	4	330	981.136	4	837	1129.52	4	326	981.443	4	894	1208.62	4	1210	1519.65	4	4614.5	2959.7	4	1946	2179.54	4	5610.5	3821.17	4	1385.5	1697.59	4	6040	3828.57
rps4-rps14_1470	-	aagcatgacgtcgttatgaacataaagtcccaaagtatggaaccctagaa	38273	50	40	yes	4	619	2194.41	4	1789.5	2355.88	4	743	2209.04	4	1775	2395.33	4	512	1541.41	4	1481.5	2002.87	4	2712	3406.04	4	7930.5	5086.55	4	2917.5	3267.62	4	7826.5	5330.44	4	2406.5	2948.57	4	8225.5	5213.89
rps4-rps14_1500	-	caaagtatggaaccctagaaagaggctggcccaacttaaatgggatatga	38303	50	44	yes	4	234.5	831.324	4	793	1043.98	4	300.5	893.428	4	624.5	842.752	4	274.5	826.399	4	639.5	864.555	4	1122	1409.13	4	3281.5	2104.72	4	1268.5	1420.73	4	3536	2408.28	4	1257	1540.14	4	3946	2501.25
rps4-rps14_1530	-	ccaacttaaatgggatatgatagcttctttatggtctaacattcttgcta	38333	50	34	yes	4	500.5	1774.32	4	1580	2080.07	4	560.5	1666.44	4	1428	1927.06	4	417	1255.4	4	1154.5	1560.8	4	2449.5	3076.36	4	6807.5	4366.27	4	2530	2833.62	4	5980.5	4073.17	4	1809.5	2217.1	4	5871.5	3721.77
rps4-rps14_1560	-	atggtctaacattcttgctaatacgttatcctcattctgttctggattgt	38363	50	36	yes	4	650	2304.31	4	2203	2900.25	4	994	2955.3	4	2498	3371.01	4	876	2637.25	4	2264	3060.76	4	5774	7251.64	4	13201	8467	4	5987.5	6706.05	4	13420	9140.03	4	5953	7293.94	4	14884.5	9434.83
rps4-rps14_1590	-	ctcattctgttctggattgtaatctctaataaaaaagatagctccatgag	38393	50	34	yes	4	423.5	1501.35	4	1496	1969.48	4	480	1427.11	4	1148.5	1549.88	4	478.5	1440.55	4	1254.5	1695.99	4	5123.5	6434.67	4	15097	9683.07	4	5953	6667.41	4	13658	9302.13	4	4814.5	5898.99	4	15343	9725.46
rps4-rps14_1620	-	aaaaaagatagctccatgagcaaaagctcctgtcatgatgaatcctgcaa	38423	50	40	yes	4	1494.5	5298.14	4	4733	6230.99	4	1466	4358.62	4	3786	5109.14	4	1385.5	4171.13	4	3457.5	4674.28	4	3961.5	4975.3	4	7598	4873.28	4	2876.5	3221.7	4	8260.5	5626.02	4	4222	5173.02	4	8289	5254.14
rps4-rps14_1650	-	tgtcatgatgaatcctgcaatatattggtgatgggtatataacgcagctt	38453	50	38	yes	4	902.5	3199.44	4	3123	4111.43	4	1164	3460.73	4	2446	3300.83	4	1086.5	3270.98	4	2747.5	3714.41	4	1855.5	2330.35	4	5887.5	3776.19	4	2194	2457.3	4	6276.5	4274.77	4	1540.5	1887.5	4	5853	3710.04
rps4-rps14_1680	-	atgggtatataacgcagcttgagtcgtaaaatcttgcgctatgaacgcat	38483	50	42	yes	4	226	801.191	4	957	1259.89	4	241	716.527	4	808.5	1091.06	4	275	827.905	4	741.5	1002.45	4	678.5	852.137	4	3286.5	2107.93	4	1031.5	1155.29	4	4332.5	2950.76	4	827	1013.29	4	4251.5	2694.9
rps4-rps14_1710	-	atcttgcgctatgaacgcataagcaggtaaagagtacatgtgttgagcta	38513	50	42	yes	4	446.5	1582.88	4	1433.5	1887.2	4	489.5	1455.35	4	1031	1391.32	4	457.5	1377.33	4	1054.5	1425.6	4	867.5	1089.5	4	2497	1601.55	4	1031.5	1155.29	4	2573	1752.41	4	920	1127.23	4	2863.5	1815.09
rps4-rps14_1740	-	agagtacatgtgttgagctaccaaggaagtaataactcctaaggaggcta	38543	50	42	yes	4	475	1683.92	4	1541	2028.73	4	603	1792.8	4	1512.5	2041.09	4	509.5	1533.88	4	1386	1873.77	4	1176	1476.95	4	3024.5	1939.89	4	1239	1387.69	4	3365.5	2292.16	4	1261.5	1545.66	4	3536.5	2241.68
rps4-rps14_1770	-	aataactcctaaggaggctagagcaaggcctaattgaaaatgaatcgaat	38573	50	38	yes	4	541.5	1919.67	4	1533	2018.19	4	634.5	1886.46	4	1544	2083.6	4	620	1866.55	4	1532	2071.15	4	564	708.335	4	1034.5	663.518	4	394	441.283	4	1050.5	715.47	4	461.5	565.455	4	976	618.657
rps4-rps14_1800	-	taattgaaaatgaatcgaattattgattgtgtcataaagacccttatgcc	38603	50	30	yes	4	216.5	767.512	4	753	991.324	4	294.5	875.589	4	702.5	948.012	4	288.5	868.547	4	747.5	1010.56	4	465.5	584.627	4	1502.5	963.689	4	587.5	658.005	4	1496	1018.89	4	387.5	474.786	4	1275	808.184
rps4-rps14_1830	-	gtcataaagacccttatgcccacgccccaatcgtcctcccggaggaatat	38633	50	54	yes	4	303.5	1075.94	4	969	1275.69	4	296	880.049	4	654.5	883.236	4	285	858.01	4	695.5	940.263	4	21324	26781.1	4	43981	28209	4	27067.5	30315.8	4	44142	30064	4	25937.5	31780	4	47911.5	30369.6
rps4-rps14_1860	-	tcgtcctcccggaggaatatgtgcttctaaaagatcttttatactgtgtc	38663	50	42	yes	4	263	932.359	4	889.5	1171.03	4	367.5	1092.63	4	983	1326.54	4	348	1047.68	4	977.5	1321.51	4	29632.5	37215.8	4	44508	28547	4	36688.5	41091.4	4	43906.5	29903.6	4	30164.5	36959.2	4	49167	31165.5
rps4-rps14_1890	-	aagatcttttatactgtgtccgattccaaagttcgttctatacatatgac	38693	50	34	yes	4	1014	3594.72	4	3129.5	4119.98	4	1357.5	4036.04	4	3250	4385.82	4	1555	4681.42	4	3623	4898.02	4	8061.5	10124.5	4	20469.5	13128.9	4	10259	11490.2	4	20364.5	13869.8	4	8484	10395.1	4	20451.5	12963.6
rps4-rps14_1920	-	gttcgttctatacatatgacccgcaatgaggaaaagaattgcgatagcta	38723	50	40	yes	4	1090	3864.15	4	3598.5	4737.42	4	1547	4599.45	4	3265	4406.06	4	1498	4509.82	4	3505	4738.49	4	6584	8268.93	4	19052.5	12220.1	4	8865	9928.88	4	18613.5	12677.2	4	6754	8275.37	4	20563.5	13034.6
rps4-rps14_1950	-	gaaaagaattgcgatagctaaatgatgatgtgccatatcggttagccata	38753	50	38	yes	4	4280	15173	4	10393	13682.4	4	4720	14033.2	4	9727	13126.4	4	4585.5	13804.9	4	9598.5	12976.4	3	1088	1366.43	3	3780	2424.46	4	1212.5	1358.01	4	2985.5	2033.35	4	961.5	1178.08	4	3154	1999.22
rps4-rps14_1980	-	tgccatatcggttagccataaactttgcgtttgtggatggaatcccccaa	38783	50	46	yes	4	400	1418.04	4	1409.5	1855.61	4	468	1391.43	4	1215.5	1640.3	4	387	1165.09	4	1024.5	1385.05	4	5390.5	6770	4	12549.5	8049.13	4	5123.5	5738.36	4	12274	8359.52	4	5036	6170.38	4	13068.5	8283.72
rps4-rps14_2010	-	ttgtggatggaatcccccaagaagggttagaatggcagttccggatcctt	38813	50	50	yes	4	676	2396.48	4	1976.5	2602.06	4	1091.5	3245.18	4	1877	2532.98	4	978	2944.33	4	1835.5	2481.46	4	1316	1652.78	4	5233	3356.4	4	2953.5	3307.94	4	7815	5322.6	4	1699	2081.71	4	6251	3962.32
rps4-rps14_2040	-	aatggcagttccggatccttgggaggtaccaaataaatgactactcgagt	38843	50	46	yes	4	896	3176.4	4	2704.5	3560.47	4	1383.5	4113.34	4	2649.5	3575.45	4	1167.5	3514.83	4	2479	3351.42	4	2337.5	2935.7	4	5635	3614.24	4	2914	3263.7	4	7446	5071.29	4	2471.5	3028.22	4	6494.5	4116.67
rps4-rps14_2070	-	aaataaatgactactcgagtcggggttttgagcataaagattccactgac	38873	50	40	yes	4	1327.5	4706.11	4	5012	6598.3	4	1941	5770.86	4	5086	6863.47	4	1968	5924.79	4	5542.5	7493.04	4	238	298.907	4	741.5	475.591	4	390	436.803	4	1040	708.318	4	323.5	396.37	4	1101	697.89
rps4-rps14_2100	-	agcataaagattccactgacccgtaaaaagtgggcctaacccttggggat	38903	50	48	yes	4	153	542.399	4	497.5	654.958	4	222	660.037	4	546	736.818	4	217	653.292	4	564.5	763.161	4	4352.5	5466.36	4	12094.5	7757.3	4	5591.5	6262.53	4	12378	8430.35	4	4390	5378.87	4	13265.5	8408.6
rps4-rps14_2130	-	tgggcctaacccttggggatgcggtaatacatttaagaaattattccatc	38933	50	42	yes	4	927	3286.3	4	3001	3950.81	4	1077.5	3203.56	4	2680.5	3617.29	4	968	2914.22	4	2824.5	3818.51	4	1663.5	2089.21	4	4519	2898.44	4	1735.5	1943.77	4	4868	3315.47	4	1523.5	1866.67	4	4777.5	3028.31
rps4-rps14_2160	-	atttaagaaattattccatcgaacatattcccccctggatgcaggaatag	38963	50	38	yes	4	178	631.026	4	584	768.836	4	217.5	646.658	4	562	758.409	4	218	656.302	4	624.5	844.276	4	9077	11399.9	4	23200.5	14880.6	4	12174	13635	4	26567	18094.1	4	14328	17555.4	4	32219.5	20423
rps4-rps14_2190	-	ccccctggatgcaggaatagcgacatggactaaatgacctgtccaagcca	38993	50	54	yes	4	1444.5	5120.88	4	5628.5	7409.92	4	1906.5	5668.29	4	5140	6936.34	4	1592.5	4794.32	4	4524.5	6116.78	4	6861.5	8617.44	4	24168	15501.1	4	6529	7312.54	4	20016.5	13632.7	4	5656	6930.04	4	18256	11571.9
rps4-rps14_2220	-	taaatgacctgtccaagccaatgagcttaccccgaatagtcctgacaaat	39023	50	44	yes	4	190	673.567	4	580.5	764.228	4	242.5	720.986	4	597	805.641	4	222.5	669.85	4	596.5	806.422	4	4563	5730.73	4	13192	8461.22	4	5516.5	6178.53	4	13965	9511.22	4	5679.5	6958.83	4	16439.5	10420.5
rps4-rps14_2250	-	cccgaatagtcctgacaaatgatgattcagacgagattcagcatttttga	39053	50	40	yes	4	216	765.74	4	664	874.156	4	279	829.506	4	689.5	930.468	4	310	933.274	4	754.5	1020.03	4	2570.5	3228.32	4	8520	5464.65	4	2861	3204.34	4	7549	5141.44	4	2147	2630.62	4	7534.5	4775.89
rps4-rps14_2280	-	acgagattcagcatttttgaaccacgaaactcttggtttccattttggtt	39083	50	38	yes	4	235	833.096	4	958	1261.21	4	330.5	982.622	4	901	1215.88	4	298	897.147	4	838	1132.91	4	2020	2536.94	4	5752	3689.28	4	2288	2562.58	4	5702.5	3883.83	4	1996	2445.61	4	6435.5	4079.27
rps4-rps14_2310	-	tcttggtttccattttggttgtaggtgtaaccaaccccctattaaggata	39113	50	40	yes	4	3389	12014.3	4	9547	12568.6	4	3187	9475.39	4	7925	10694.7	4	3158	9507.35	4	8004	10820.8	4	9695	12176.1	4	27016.5	17328.1	4	12168	13628.3	4	24921.5	16973.4	4	9365	11474.5	4	25985	16471.1
rps4-rps14_2340	-	ccaaccccctattaaggatagggcagaaagaaataatagaaaaagagctc	39143	50	40	yes	4	645	2286.58	4	2071.5	2727.13	4	907	2696.64	4	2168.5	2926.35	4	869.5	2617.68	4	2192	2963.42	4	2135	2681.37	4	9567.5	6136.5	4	2633	2948.98	4	7422.5	5055.28	4	1486.5	1821.34	4	5894.5	3736.34
rps4-rps14_2370	-	aaataatagaaaaagagctccagtataaagatcttcattagtacgtaaac	39173	50	28	yes	4	952.5	3376.7	4	2828	3723.06	4	1258	3740.21	4	2515.5	3394.62	4	1110.5	3343.23	4	2287	3091.85	4	834.5	1048.06	4	2887	1851.69	4	896.5	1004.09	4	2324	1582.82	4	590	722.9	4	2057	1303.87
rps4-rps14_2400	-	atcttcattagtacgtaaaccgattgtataccaccactgataaacaccag	39203	50	38	yes	4	1527.5	5415.13	4	5167.5	6803.01	4	2793	8303.98	4	7888	10644.7	4	2472	7442.11	4	6918.5	9353.28	4	8032	10087.5	4	20890	13398.6	4	8199	9182.95	4	19951.5	13588.5	4	7647.5	9370.13	4	22273	14118.2
rps4-rps14_2430	-	ccaccactgataaacaccagaataagctatattcaccgggccaagagcac	39233	50	48	yes	4	490	1737.09	4	1655	2178.81	4	836	2485.54	4	1771.5	2390.61	4	712.5	2145.03	4	1735	2345.59	4	5950.5	7473.31	4	16229.5	10409.4	4	6437.5	7210.05	4	16552.5	11273.5	4	5820.5	7131.59	4	17423	11043.9
rps4-rps14_2460	-	attcaccgggccaagagcacctcctcgagtaaacgcttccacagccggtt	39263	50	58	yes	4	1039.5	3685.12	4	2873.5	3782.96	4	1314	3906.7	4	3105	4190.14	4	1309.5	3942.33	4	3248	4391.05	4	5308	6666.38	4	17209	11037.7	4	6372.5	7137.25	4	17029	11598	4	6537	8009.49	4	19837	12574.1
rps4-rps14_2490	-	aaacgcttccacagccggttgaccaaaatgaggatcccaaatagcatgag	39293	50	48	yes	4	151	535.309	4	863.5	1136.8	4	227	674.903	4	785	1059.34	4	220.5	663.829	4	768.5	1038.95	4	8721.5	10953.4	4	23660.5	15175.6	4	9990.5	11189.4	4	24501.5	16687.4	4	9695	11878.8	4	26003	16482.5
rps4-rps14_2520	-	aggatcccaaatagcatgagcaatcggtcttacatgtaaagggtcttgta	39323	50	42	yes	4	713.5	2529.42	4	2416.5	3181.32	4	865.5	2573.25	4	2006	2707.06	4	872	2625.21	4	2201	2975.58	4	1683	2113.7	4	5092.5	3266.28	4	2549	2854.9	4	6268	4268.98	4	1947	2385.57	4	6465	4097.97
rps4-rps14_2550	-	tacatgtaaagggtcttgtacccatgtctcaaaatttccttgccaagcta	39353	50	40	yes	4	1844.5	6538.92	4	5778	7606.73	4	2263	6728.21	4	6171.5	8328.33	4	2028.5	6106.92	4	5344	7224.68	4	4663	5856.32	4	14864.5	9533.95	4	5431.5	6083.33	4	13985.5	9525.18	4	4649	5696.21	4	15811.5	10022.4
rps4-rps14_2580	-	aaaatttccttgccaagctacatgaaacaaatttccggaagtccacagaa	39383	50	38	yes	4	372.5	1320.55	4	1205	1586.38	4	650	1932.54	4	1548.5	2089.67	4	718	2161.58	4	1937.5	2619.35	4	4848.5	6089.29	4	14440.5	9262	4	7035.5	7879.82	4	17304.5	11785.7	4	6618.5	8109.35	4	20169	12784.5
rps4-rps14_2610	-	atttccggaagtccacagaaaaattattgctaattgcccgaaatgagaag	39413	50	38	yes	4	1314.5	4660.02	4	4207.5	5539.17	4	1532.5	4556.34	4	3169	4276.51	4	1389.5	4183.18	4	3213.5	4344.41	4	3794.5	4765.56	4	10190	6535.77	4	3901	4369.15	4	11051	7526.56	4	4252	5209.78	4	12446.5	7889.46
rps4-rps14_2640	-	taattgcccgaaatgagaagcaaaaatattctgataaagacgttcttcag	39443	50	34	yes	4	694.5	2462.07	4	2112.5	2781.11	4	946	2812.59	4	2326	3138.9	4	1034	3112.92	4	2618	3539.34	3	449	563.905	3	1251	802.379	4	619	693.285	4	1676.5	1141.82	4	576	705.746	4	1638.5	1038.6
rps4-rps14_2670	-	ctgataaagacgttcttcagtaatatcatcatgactctcgaagtcatgtg	39473	50	38	yes	4	343	1215.97	4	1086.5	1430.38	4	487.5	1449.41	4	1242.5	1676.73	4	457.5	1377.33	4	1242.5	1679.77	4	1969.5	2473.52	4	7280.5	4669.64	3	2539	2843.7	3	7035	4791.37	4	2204	2700.46	4	8425.5	5340.67
rps4-rps14_2700	-	atgactctcgaagtcatgtgcggtagcaataccaaaccaaatacgacgag	39503	50	46	yes	4	628	2226.32	4	2304	3033.21	4	534	1587.66	4	2064.5	2786.01	4	790.5	2379.85	4	1871	2529.45	4	2166.5	2720.93	4	6927	4442.91	4	2637.5	2954.02	4	7691.5	5238.49	4	2631	3223.64	4	10035.5	6361.2
rps4-rps14_2730	-	accaaaccaaatacgacgagtagtggggtcctgagctaagccttggctaa	39533	50	50	yes	4	254.5	902.226	4	1050.5	1382.98	4	316	939.512	4	882.5	1190.92	4	417.5	1256.91	4	1159.5	1567.56	4	1085	1362.67	4	3250.5	2084.84	4	1110.5	1243.77	4	3140.5	2138.92	4	911.5	1116.82	4	3206.5	2032.5
rps4-rps14_2760	-	ctgagctaagccttggctaaaccttggaaatcttaatgccataatgcctt	39563	50	42	yes	3	116	411.231	3	344	452.876	4	116	344.884	4	291.5	393.374	3	138	415.458	3	389	525.898	4	2418.5	3037.42	4	6860	4399.94	4	3078.5	3447.95	4	7445	5070.61	4	2960	3626.75	4	7575	4801.56
rps4-rps14_2790	-	tcttaatgccataatgcctttcaaatcctcctagccattatcctactgca	39593	50	40	no	4	1060		4	3387.5		4	1461.5		4	3449		4	1567.5		4	3885		4	18000		4	39718.5		4	19927.5		4	37558		4	18125		4	42039
rps4-rps14_2820	-	ctagccattatcctactgcaataattcttgctaagaagaacgcccatgtt	39623	50	40	yes	4	759.5	2692.5	4	2197.5	2893.01	4	1045	3106.93	4	2091.5	2822.44	4	847.5	2551.45	4	2062	2787.67	4	4043.5	5078.28	4	9870	6330.52	4	4207.5	4712.44	4	11621	7914.78	4	4430	5427.88	4	11732	7436.56
rps4-rps14_2850	-	ctaagaagaacgcccatgttgtggcaattccacccagaaggtaatgggtt	39653	50	48	yes	4	511.5	1813.31	4	1422	1872.06	4	684	2033.63	4	1526.5	2059.99	4	611.5	1840.96	4	1444	1952.18	4	2685.5	3372.75	4	9239	5925.81	4	3684	4126.11	4	9685	6596.21	4	3187	3904.89	4	11375.5	7210.58
rps4-rps14_2880	-	cacccagaaggtaatgggttactcctacagcacgtccttgtataatgctc	39683	50	48	yes	4	699.5	2479.79	4	2264.5	2981.21	4	667.5	1984.57	4	1829.5	2468.88	4	602	1812.36	4	1773.5	2397.64	4	7038.5	8839.74	4	12031	7716.57	4	5821.5	6520.13	4	13960.5	9508.15	4	6835.5	8375.23	4	12835	8135.72
rps4-rps14_2910	-	cacgtccttgtataatgctcaaggctctaggctgagtagcaggagcaact	39713	50	50	yes	4	360.5	1278.01	4	1323	1741.73	4	634	1884.97	4	1288.5	1738.81	4	519.5	1563.99	4	1300	1757.5	4	2618	3287.98	4	6735	4319.76	4	2404.5	2693.06	4	5853.5	3986.67	4	1702.5	2086	4	5903.5	3742.05
rps4-rps14_2940	-	gctgagtagcaggagcaacttttaatttattatgagcccaaacaatggat	39743	50	38	yes	4	350.5	1242.55	4	1223.5	1610.74	4	457.5	1360.21	4	1089	1469.59	4	403	1213.26	4	993	1342.46	4	1663	2088.58	4	6344.5	4069.3	4	2253	2523.38	4	6214.5	4232.54	4	1768	2166.25	4	7117	4511.25
rps4-rps14_2970	-	tatgagcccaaacaatggattcaataagttcttgccaataaccacgcccg	39773	50	44	yes	4	143.5	508.721	4	1348	1774.64	4	188	558.95	4	1136	1533.01	4	386	1162.08	4	1005	1358.68	4	5316	6676.43	4	15355	9848.55	4	5874	6578.93	4	14940	10175.3	4	4995	6120.15	4	16363	10372
rps4-rps14_3000	-	cttgccaataaccacgcccgctgaatagaaacattaaactgaaagcccat	39803	50	44	yes	4	1024	3630.17	4	3280.5	4318.78	4	1134.5	3373.03	4	2979	4020.11	4	953	2869.07	4	2497.5	3376.43	4	10795.5	13558.2	4	28249	18118.6	4	11112	12445.5	4	27578	18782.7	4	11508.5	14100.8	4	33565	21275.8
rps4-rps14_3030	-	acattaaactgaaagcccatacaaaatgagcacctaggaaaaaaagacca	39833	50	36	yes	4	261	925.269	4	810	1066.36	4	372	1106.01	4	768	1036.4	4	316.5	952.843	4	741.5	1002.45	4	1287	1616.36	4	4366	2800.31	4	1443	1616.17	4	4449.5	3030.44	4	1183	1449.48	4	4803	3044.48
rps4-rps14_3060	-	cacctaggaaaaaaagaccatatgcagataacgaagaaccataagactga	39863	50	38	yes	4	6298	22327	4	14468.5	19047.8	4	7210	21436.3	4	15043.5	20300.9	4	7511.5	22613.8	4	15181	20523.6	4	770.5	967.681	4	2408.5	1544.79	4	944.5	1057.85	4	2896	1972.39	4	935.5	1146.23	4	3016.5	1912.07
rps4-rps14_3090	-	acgaagaaccataagactgaattacctgagatgcttgtgcccataagaaa	39893	50	40	yes	4	876.5	3107.27	4	2997	3945.55	4	1330	3954.28	4	4697	6338.52	4	1426.5	4294.57	4	4432.5	5992.4	4	2366.5	2972.12	4	7240.5	4643.99	4	3092	3463.07	4	7966	5425.45	4	2768.5	3392.12	4	8660	5489.31
rps4-rps14_3120	-	atgcttgtgcccataagaaatcgcggagccacccattaatagtaatggaa	39923	50	44	yes	4	775	2747.45	4	3429.5	4514.93	4	1004.5	2986.52	4	3441	4643.57	4	1381	4157.59	4	4016.5	5430	4	6973.5	8758.11	4	17348.5	11127.2	4	7903.5	8851.99	4	21638.5	14737.4	4	9799	12006.3	4	26029	16499
rps4-rps14_3150	-	acccattaatagtaatggaactctgtgcaaagtttcctccagtaatatga	39953	50	36	yes	4	307	1088.34	4	1991	2621.15	4	450.5	1339.4	4	1825.5	2463.48	4	473	1424	4	1723	2329.36	4	852	1070.04	4	2869.5	1840.47	4	875.5	980.567	4	2697.5	1837.2	4	810	992.456	4	2823.5	1789.73
rps4-rps14_3180	-	agtttcctccagtaatatgagttaccaccccttgatcacttatactaccc	39983	50	42	yes	4	226.5	802.963	4	865	1138.77	4	216	642.198	4	585.5	790.122	4	269.5	811.346	4	799.5	1080.86	4	20941.5	26300.7	4	40771.5	26150.5	4	17527	19630.4	4	37123.5	25283.9	4	19203.5	23529.2	4	41105.5	26055.5
rps4-rps14_3210	-	cttgatcacttatactaccccaaacatctgactgcattttccaactgaaa	40013	50	38	yes	4	2223	7880.74	4	7903	10404.3	4	3046.5	9057.67	4	7506.5	10129.9	4	2925.5	8807.4	4	7653	10346.3	4	13624	17110.6	4	29308	18797.9	4	11865	13288.9	4	27133	18479.6	4	12817.5	15704.7	4	32743.5	20755.1
rps4-rps14_3240	-	actgcattttccaactgaaatggaatattactacggaaatagcattgtac	40043	50	34	yes	4	162.5	576.077	4	528	695.112	4	215.5	640.711	4	535.5	722.648	4	197	593.081	4	553	747.614	4	1036.5	1301.75	4	3605	2312.21	4	1356.5	1519.29	4	4021.5	2738.94	4	1078.5	1321.44	4	4316	2735.78
rps4-rps14_3270	-	ctacggaaatagcattgtacatccagaatagtcctaagaagacatgatcc	40073	50	40	yes	4	499.5	1770.77	4	1716	2259.11	4	699.5	2079.71	4	1452	1959.45	4	595.5	1792.79	4	1229.5	1662.19	4	2987.5	3752.04	4	9247	5930.94	4	3205.5	3590.19	4	8671	5905.6	4	2811.5	3444.8	4	9144.5	5796.42
rps4-rps14_3300	-	gtcctaagaagacatgatcccaagcagatacttgacatgttcctcctctt	40103	50	44	yes	4	978.5	3468.87	4	3248	4275.99	4	1383.5	4113.34	4	2787	3761.01	4	1215	3657.83	4	2857	3862.45	3	5776	7254.15	3	17557	11260.9	4	6126	6861.17	4	15330	10440.9	4	4832	5920.43	4	14829	9399.65
rps4-rps14_3330	-	cttgacatgttcctcctcttcccggcccatcacaagggaaacgaaaacca	40133	50	52	yes	4	3332	11812.2	4	8306	10934.8	4	3345	9945.15	4	9022.5	12175.7	4	3980.5	11983.5	4	9147	12366	4	37574.5	47190.3	4	47202	30274.9	4	35490	39749.1	4	39325.5	26783.6	4	33526.5	41078.5	4	52038.5	32985.6
rps4-rps14_3360	-	cacaagggaaacgaaaaccaagatttgctttatctggtattaaacgcgag	40163	50	40	yes	4	161.5	572.532	4	547.5	720.783	4	232.5	691.255	4	514.5	694.309	4	376	1131.97	4	970.5	1312.04	4	828	1039.9	4	2280	1462.37	4	1254	1404.49	4	2728.5	1858.31	4	999.5	1224.64	4	2737	1734.9
rps4-rps14_3390	-	tatctggtattaaacgcgagctacgagcaaatagaacacctttcaacagt	40193	50	40	yes	4	172.5	611.528	4	1207.5	1589.67	4	201.5	599.088	4	1199	1618.03	4	302.5	910.695	4	986.5	1333.67	4	2238	2810.73	4	8631.5	5536.16	4	3112	3485.47	4	9344	6363.97	4	2229.5	2731.7	4	9087.5	5760.29
rps4-rps14_3420	-	atagaacacctttcaacagtatcaataccgtcacatgaattgtaaatgca	40223	50	34	yes	4	1325	4697.25	4	6155	8103.05	4	1858	5524.09	4	5166	6971.43	4	1624	4889.15	4	4173.5	5642.25	4	9509	11942.5	4	24579.5	15765.1	4	9389.5	10516.3	4	23526	16023	4	8857.5	10852.7	4	25897	16415.3
rps4-rps14_3450	-	tcacatgaattgtaaatgcatgaatatgatgtaccaaaaaatctgccgtt	40253	50	32	yes	4	126.5	448.454	4	628	826.762	4	119.5	355.29	4	479	646.402	4	174	523.838	4	569	769.245	4	816.5	1025.45	4	3045	1953.03	4	1171.5	1312.09	4	3200	2179.44	4	951	1165.22	4	3640.5	2307.6
rps4-rps14_3480	-	gtaccaaaaaatctgccgttcctaatggaataggtaacaaagctactttg	40283	50	38	yes	4	354	1254.96	4	1078.5	1419.84	4	427	1269.53	4	896	1209.14	4	373	1122.94	4	903	1220.79	4	17276.5	21697.8	4	33743	21642.4	4	20082	22492	4	34203	23294.8	4	18029	22090.1	4	32493.5	20596.6
rps4-rps14_3510	-	taggtaacaaagctactttgccacccactgctactaactcaccgcccccc	40313	50	54	yes	4	214	758.65	4	857.5	1128.9	4	302	897.888	4	759	1024.26	4	244	734.577	4	653	882.806	4	5263	6609.87	4	14070.5	9024.68	4	5277.5	5910.84	4	12882.5	8773.95	4	5816	7126.08	4	14653.5	9288.41
rps4-rps14_3540	-	ctactaactcaccgcccccccaagtcaaactggtgctcgctgtttcacca	40343	50	56	yes	4	7211	25563.7	4	17038.5	22431.2	4	8047	23924.9	4	17075.5	23043.1	4	9019	27152.3	4	18632.5	25189.7	4	35337.5	44380.8	4	49960.5	32044.2	4	39968.5	44765.1	4	40677	27704.1	4	39025	47815.5	4	54295.5	34416.3
rps4-rps14_3570	-	tggtgctcgctgtttcaccaggggctgttacaccaggtgctaaagcatgg	40373	50	56	yes	4	806	2857.34	4	2609.5	3435.41	4	1034	3074.23	4	2554.5	3447.25	4	1029.5	3099.37	4	2648.5	3580.57	4	7093.5	8908.82	4	16733	10732.4	4	6483.5	7261.57	4	16211	11040.9	4	5838	7153.03	4	15236.5	9657.95
rps4-rps14_3600	-	caccaggtgctaaagcatgggtattttgtatccattgagcaaagactggt	40403	50	44	yes	4	253	896.908	4	830.5	1093.35	4	355	1055.46	4	880	1187.54	4	366	1101.87	4	951.5	1286.36	4	1421.5	1785.28	4	4482	2874.71	4	1825	2044.02	4	4654	3169.72	4	1500.5	1838.49	4	4578.5	2902.17
rps4-rps14_3630	-	tccattgagcaaagactggttgtaattgtatagcagtatctgaaaacata	40433	50	34	yes	4	251	889.818	4	852.5	1122.32	4	324.5	964.784	4	927	1250.97	4	331.5	998.001	4	978.5	1322.86	4	1116.5	1402.23	4	3759	2410.99	4	1272.5	1425.21	4	3934.5	2679.69	4	839.5	1028.6	4	3359.5	2129.48
rps4-rps14_3660	-	tagcagtatctgaaaacatatcttgtggacgccctaaagcactcatggta	40463	50	42	yes	4	654.5	2320.26	4	2559.5	3369.58	4	886.5	2635.69	4	2222	2998.55	4	717.5	2160.08	4	2074.5	2804.57	4	3264.5	4099.93	4	10048	6444.69	4	3578.5	4007.95	4	9623	6553.99	4	2960	3626.75	4	9981.5	6326.97
rps4-rps14_3690	-	gccctaaagcactcatggtatcattatgaatatacaaaccaaaactgtgg	40493	50	38	yes	4	449.5	1593.52	4	1449	1907.61	4	509.5	1514.81	4	1167.5	1575.52	4	521	1568.5	4	1318	1781.84	4	6251	7850.71	4	16754	10745.9	4	6811.5	7628.94	4	16436	11194.2	4	6129	7509.58	4	17539	11117.4
rps4-rps14_3720	-	tatacaaaccaaaactgtggaagcctagaaatatacatacccagttgaga	40523	50	36	yes	4	188.5	668.25	4	567.5	747.113	4	231.5	688.282	4	530.5	715.901	4	224	674.366	4	582	786.82	4	1696	2130.03	4	5491.5	3522.2	4	2092.5	2343.62	4	6098	4153.2	4	1866	2286.32	4	6406.5	4060.89
rps4-rps14_3750	-	atatacatacccagttgagatgtgatatgattgcatcgcgatgcctcagg	40553	50	44	yes	4	335.5	1189.38	4	1173.5	1544.91	4	577	1715.5	4	1559	2103.84	4	525	1580.54	4	1652	2233.38	4	1964	2466.61	4	6029	3866.94	4	2363.5	2647.14	4	6209.5	4229.14	4	1880.5	2304.09	4	6868	4353.42
rps4-rps14_3780	-	ttgcatcgcgatgcctcaggacacgatctaataaatcgttatatcgatta	40583	50	40	yes	4	26263.5	93106.5	4	21546	28365.3	4	26397	78482	4	21474.5	28979.5	4	26369	79385.5	4	21664	29288.1	4	2303.5	2892.99	4	8358.5	5361.06	4	3333	3732.99	4	9664	6581.91	4	2725.5	3339.43	4	9594	6081.34
rps4-rps14_3810	-	ataaatcgttatatcgattagttggatcatagtctcttaccataaaaatg	40613	50	28	yes	4	1093	3874.78	4	3003	3953.45	4	1815.5	5397.73	4	4110	5546.37	4	1638	4931.3	4	3726.5	5037.94	4	2918	3664.75	4	9820	6298.45	4	3556	3982.75	4	9318	6346.26	4	2539	3110.92	4	9200	5831.6
rps4-rps14_3840	-	agtctcttaccataaaaatggctgcatgcgcagcagcaccaactatgaga	40643	50	46	yes	4	568	2013.61	4	1888	2485.55	4	765.5	2275.94	4	1874.5	2529.61	4	749	2254.91	4	2001	2705.2	4	3063	3846.86	4	9548.5	6124.32	4	3556.5	3983.31	4	7748	5276.97	4	2593	3177.08	4	7889.5	5000.91
rps4-rps14_3870	-	cagcagcaccaactatgagaaatccaccaatccacatgtgatgtgtgaac	40673	50	46	yes	4	1209	4286.02	4	4787	6302.08	4	1428.5	4247.13	4	3868.5	5220.47	4	1237	3724.06	4	3472	4693.88	4	4288	5385.35	4	13240.5	8492.33	4	5362.5	6006.05	4	12627	8599.94	4	4528	5547.95	4	14546	9220.27
rps4-rps14_3900	-	tccacatgtgatgtgtgaacaatgacagttgtgtagcatagtcagtagct	40703	50	42	yes	4	925.5	3280.98	4	2849.5	3751.37	4	1218.5	3622.77	4	2937	3963.43	4	1113.5	3352.26	4	3031	4097.68	4	1074.5	1349.48	4	3665	2350.7	4	1151.5	1289.69	4	3309	2253.68	4	853	1045.14	4	3155.5	2000.18
rps4-rps14_3930	-	gtgtagcatagtcagtagctagatatggataagggggcatggaatacata	40733	50	42	yes	4	356.5	1263.82	4	1373.5	1808.21	4	450	1337.91	4	1109	1496.58	4	389	1171.11	4	1003.5	1356.66	4	628	788.713	4	2257	1447.62	4	577.5	646.805	4	1778.5	1211.29	4	421	515.832	4	1599.5	1013.87
rps4-rps14_3960	-	aagggggcatggaatacatatggtgagctacaataatggttaaagagcct	40763	50	42	yes	4	738.5	2618.05	4	2514	3309.68	4	897.5	2668.39	4	2264	3055.23	4	901.5	2714.02	4	2487.5	3362.91	3	344	432.034	3	1090	699.116	4	359.5	402.643	4	964.5	656.897	4	338.5	414.749	4	1215	770.151
rps4-rps14_3990	-	caataatggttaaagagcctaacatagctaggttaagagataattgagca	40793	50	34	yes	4	255	903.998	4	891	1173	4	267	793.828	4	720	971.628	4	224.5	675.871	4	603.5	815.886	4	549.5	690.124	4	1891.5	1213.19	4	550.5	616.565	4	1655.5	1127.52	4	405.5	496.841	4	1545	979.328
rps4-rps14_4020	-	ggttaagagataattgagcatgccatgatgttgttagaatttcatatagg	40823	50	34	yes	4	1322.5	4688.38	4	4005.5	5273.24	4	1485.5	4416.6	4	3465	4675.96	4	1476	4443.59	4	3543.5	4790.54	4	622.5	781.806	4	2268.5	1454.99	4	659.5	738.646	4	1983	1350.57	4	464	568.518	4	1946	1233.51
rps4-rps14_4050	-	ttgttagaatttcatataggcctttatggccttggcctgtaaatggacct	40853	50	40	yes	4	450.5	1597.06	4	1509	1986.6	4	556	1653.07	4	1231.5	1661.89	4	509.5	1533.88	4	1253.5	1694.64	4	1370.5	1721.23	4	4038.5	2590.26	4	1504	1684.49	4	3996	2721.58	4	1367	1674.92	4	4209	2667.96
rps4-rps14_4080	-	cttggcctgtaaatggacctttatgagcctctaaaatatcttttatacca	40883	50	36	yes	4	307.5	1090.12	4	977	1286.22	4	440	1308.18	4	1052.5	1420.33	4	412	1240.35	4	1087	1469.54	4	3222.5	4047.18	4	11579.5	7426.98	4	4748.5	5318.36	4	11276.5	7680.15	4	2922	3580.19	4	10158.5	6439.16
rps4-rps14_4110	-	ctaaaatatcttttataccatgaccaataccccagttggtcctatacata	40913	50	34	yes	4	122	432.501	4	628	826.762	4	248	737.339	4	613	827.233	4	316.5	952.843	4	744.5	1006.51	4	6166.5	7744.59	4	21342.5	13688.9	4	7009	7850.14	4	18811.5	12812	4	5746	7040.31	4	20927.5	13265.3
rps4-rps14_4140	-	cccagttggtcctatacatatgacccgcgattagaaaaagaattgcgata	40943	50	42	yes	4	1172.5	4156.62	4	4046	5326.56	4	1748	5197.05	4	4459.5	6018.02	4	1371.5	4128.99	4	4058.5	5486.78	4	21940	27554.7	4	35861	23000.9	4	23239.5	26028.4	4	30091.5	20494.6	4	17898.5	21930.2	4	30586	19387.5
rps4-rps14_4170	-	ttagaaaaagaattgcgatagctaaatgatgatgtgctatatcggttaac	40973	50	32	yes	4	0	0	4	403	530.549	4	136.5	405.833	4	415	560.035	4	156.5	471.153	4	426.5	576.595	4	336	421.987	4	1098.5	704.567	4	443.5	496.724	4	958.5	652.811	4	297.5	364.513	4	934	592.034
rps4-rps14_4200	-	gatgtgctatatcggttaaccatagacccccagtcactggatctaatccg	41003	50	48	yes	4	457	1620.11	4	1438	1893.13	4	581.5	1728.88	4	1473	1987.79	4	559	1682.9	4	1446	1954.88	4	10646.5	13371.1	4	28479	18266.2	4	10227	11454.3	4	26386	17970.9	4	10610.5	13000.6	4	28579	18115.4
rps4-rps14_4230	-	cagtcactggatctaatccgccacgaaaagtaagaaattccgagtatttt	41033	50	40	yes	4	301.5	1068.84	4	1038.5	1367.18	4	384	1141.69	4	861	1161.9	4	304.5	916.716	4	823.5	1113.31	4	5902	7412.4	4	17214	11040.9	4	6975.5	7812.62	4	20125	13706.6	4	6990	8564.53	4	22672.5	14371.4
rps4-rps14_4260	-	taagaaattccgagtattttgaccaatttaaggtaaaaaagggagttgct	41063	50	32	yes	4	441.5	1565.16	4	1418.5	1867.45	4	663	1971.19	4	1304	1759.73	4	584	1758.17	4	1299	1756.15	4	1049.5	1318.08	4	4084.5	2619.76	4	2053.5	2299.94	4	5871.5	3998.93	4	1512	1852.58	4	5689.5	3606.4
rps4-rps14_4290	-	aggtaaaaaagggagttgctccttcagcaaaacttggataaagttgagcc	41093	50	42	yes	4	581.5	2061.47	4	1878	2472.39	4	737.5	2192.69	4	1736.5	2343.38	4	717.5	2160.08	4	1602.5	2166.46	4	1428.5	1794.07	4	5258	3372.43	4	1615	1808.81	4	4830.5	3289.93	4	1376.5	1686.56	4	5185	3286.61
rps4-rps14_4320	-	aacttggataaagttgagccaaaagatcccgattcaagataaattcatga	41123	50	34	yes	4	650.5	2306.08	4	2133.5	2808.75	4	944.5	2808.13	4	2384.5	3217.84	4	913.5	2750.15	4	2468.5	3337.22	4	1680.5	2110.56	4	5528	3545.61	4	1779.5	1993.06	4	5497.5	3744.21	4	1589	1946.93	4	5699.5	3612.74
rps4-rps14_4350	-	gattcaagataaattcatgaggaagcggtatttctttaggatctactcca	41153	50	36	yes	4	714.5	2532.97	4	2331	3068.76	4	814.5	2421.62	4	2260	3049.83	4	762.5	2295.55	4	2010.5	2718.04	4	816.5	1025.45	4	3009.5	1930.26	4	747	836.646	4	2240	1525.61	4	506.5	620.591	4	1897	1202.45
rps4-rps14_4380	-	tttctttaggatctactccagcgtttagaaattggttaatcggtaaagat	41183	50	34	yes	4	751.5	2664.14	4	2324.5	3060.2	4	972	2889.89	4	2447.5	3302.86	4	982.5	2957.88	4	2693.5	3641.41	4	5373	6748.02	4	15446	9906.92	4	6786	7600.38	4	15368.5	10467.1	4	6127	7507.13	4	16882	10701
rps4-rps14_4410	-	attggttaatcggtaaagatacatgtacttgatgtcctgcccaagaaagg	41213	50	40	yes	4	3456.5	12253.6	4	9111	11994.6	4	3907	11616.1	4	7902.5	10664.3	4	3797	11431.1	4	7781	10519.3	4	2433	3055.64	4	6640	4258.83	4	2663.5	2983.14	4	7541.5	5136.33	4	3148.5	3857.71	4	8517	5398.67
rps4-rps14_4440	-	gatgtcctgcccaagaaagggacccaagtcctagtagccctgctaaatgg	41243	50	54	yes	4	1336	4736.24	4	4939	6502.19	4	1615	4801.62	4	3976.5	5366.22	4	1187.5	3575.04	4	3384	4574.91	4	9480.5	11906.7	4	26919	17265.6	4	9839.5	11020.3	4	23507.5	16010.4	4	9047.5	11085.5	4	25947	16447
rps4-rps14_4470	-	ctagtagccctgctaaatggtgattcaacatagattctacatcttggaac	41273	50	40	yes	4	625	2215.68	4	2132.5	2807.44	4	1106.5	3289.78	4	2356.5	3180.06	4	966.5	2909.71	4	2285	3089.15	4	5136.5	6451	4	12858.5	8247.32	4	4998	5597.8	4	12591.5	8575.76	4	4901	6004.97	4	13785.5	8738.21
rps4-rps14_4500	-	tagattctacatcttggaaccaagccaattttggagctgctttgtgataa	41303	50	38	yes	4	752	2665.91	4	2306	3035.85	4	743	2209.04	4	1824.5	2462.13	4	687.5	2069.76	4	1531.5	2070.47	4	3299.5	4143.88	4	10125.5	6494.4	4	3639.5	4076.27	4	9758.5	6646.27	4	3402.5	4168.93	4	10388.5	6584.95
rps4-rps14_4530	-	ttggagctgctttgtgataatggaaccaaccagcaaaaagcattaaggct	41333	50	42	yes	4	1162.5	4121.17	4	6672.5	8784.34	4	1900.5	5650.45	4	6165.5	8320.24	4	1868	5623.73	4	4401	5949.82	4	1681.5	2111.82	4	6677.5	4282.88	4	2757.5	3088.42	4	7025	4784.55	4	2014.5	2468.27	4	8449	5355.56
rps4-rps14_4560	-	cagcaaaaagcattaaggctgcgaagaccaatgcgccaattgcggtacaa	41363	50	48	yes	4	308.5	1093.66	4	1114	1466.58	4	375	1114.93	4	991.5	1338.01	4	369	1110.9	4	937	1266.75	4	963.5	1210.07	4	2683	1720.85	4	1124	1258.89	4	2904.5	1978.18	4	941	1152.96	4	2611.5	1655.35
rps4-rps14_4590	-	atgcgccaattgcggtacaataaagttgtaattcactagttattccggat	41393	50	38	yes	4	445	1577.57	4	1372.5	1806.9	4	634.5	1886.46	4	1343	1812.36	4	523.5	1576.03	4	1237.5	1673.01	4	1999	2510.57	4	6717	4308.22	4	2002.5	2242.82	4	5663	3856.93	4	1661	2035.15	4	5885.5	3730.64
rps4-rps14_4620	-	attcactagttattccggatgctcgccaaatctgaaaaaagcctgaggtt	41423	50	42	yes	4	254.5	902.226	4	855	1125.61	4	304	903.834	4	697.5	941.264	4	308.5	928.758	4	780	1054.5	4	8727	10960.3	4	20173	12938.8	4	8367	9371.11	4	20681	14085.3	4	8702.5	10662.8	4	22833	14473.1
rps4-rps14_4650	-	tctgaaaaaagcctgaggttatttgtattcctcggaagcctccgcccaca	41453	50	48	yes	4	234.5	831.324	4	756	995.274	4	298.5	887.482	4	733	989.171	4	267.5	805.325	4	748	1011.24	4	2438	3061.92	4	8227	5276.72	4	2754	3084.5	4	8206.5	5589.24	4	2346	2874.45	4	8593	5446.84
rps4-rps14_4680	-	ctcggaagcctccgcccacatctccattcaggatttcttggcccactatt	41483	50	54	yes	4	1784	6324.44	4	5514	7259.18	3	3574	10626	3	8621	11633.9	4	1835.5	5525.89	4	4862.5	6573.73	4	31504	39566.3	4	42865.5	27493.5	4	28898	32366	4	47150	32112.7	4	30504.5	37375.8	4	47949.5	30393.7
rps4-rps14_4710	-	ggatttcttggcccactattggccaaaccacctgagcactaggtccaatg	41513	50	52	yes	4	236.5	838.414	4	763.5	1005.15	4	249.5	741.798	4	615.5	830.607	4	271	815.862	4	690	932.827	4	3354.5	4212.96	4	12025.5	7713.04	4	3519.5	3941.87	4	11877.5	8089.47	4	3390.5	4154.22	4	12220.5	7746.2
rps4-rps14_4740	-	cctgagcactaggtccaatgtgagtaggatcactcagccatgcttcataa	41543	50	48	yes	4	469.5	1664.42	4	1382	1819.4	4	596	1771.99	4	1683	2271.18	4	590	1776.23	4	1603.5	2167.81	4	4678.5	5875.79	4	15034.5	9642.98	4	5853	6555.41	4	16085	10955.1	4	5168.5	6332.73	4	15926	10095
rps4-rps14_4770	-	cactcagccatgcttcataattggaaaaacgagcaccatggaaatacatg	41573	50	42	yes	4	1285.5	4557.21	4	3801.5	5004.67	4	1428	4245.64	4	3571	4819	3	1900	5720.07	3	4710	6367.56	4	5207	6539.54	4	15751	10102.5	4	5383.5	6029.57	4	13438	9152.29	4	4126	5055.4	4	13908.5	8816.17
rps4-rps14_4800	-	gagcaccatggaaatacatgccactcagccaaagaaagatgatagagagt	41603	50	44	yes	4	1027	3640.81	4	2981	3924.48	4	1448.5	4306.59	4	3307.5	4463.41	4	1490.5	4487.24	4	3563.5	4817.58	4	5064	6359.94	4	15566	9983.88	4	5175	5796.04	4	15006.5	10220.6	4	5187.5	6356.01	4	16714	10594.5
rps4-rps14_4830	-	aaagaaagatgatagagagttggccgaaatgggcactaaatacttttcga	41633	50	38	yes	4	1577.5	5592.38	4	4787.5	6302.74	4	2046.5	6084.53	4	4350	5870.25	4	1836.5	5528.9	4	4382	5924.13	4	156.5	196.55	4	366.5	235.07	4	215	240.802	4	423.5	288.435	4	169	207.068	4	493.5	312.815
rps4-rps14_4860	-	gggcactaaatacttttcgagagatttcctccaaatcactggtatgacta	41663	50	40	yes	4	368	1304.59	4	1161.5	1529.11	4	531.5	1580.22	4	1203	1623.43	4	428	1288.52	4	1047	1415.46	4	3701.5	4648.76	4	12703	8147.58	4	5009.5	5610.68	4	11013	7500.68	4	3530.5	4325.76	4	11547	7319.29
rps4-rps14_4890	-	ccaaatcactggtatgactatcaaaatcgtgagcatcagcatgtaggttc	41693	50	42	yes	4	358	1269.14	4	1233	1623.24	4	471	1400.35	4	1105	1491.18	4	429	1291.53	4	1061	1434.39	4	3948	4958.34	4	14703	9430.36	4	5475	6132.05	4	14948	10180.7	4	4619.5	5660.06	4	17737	11242.9
rps4-rps14_4920	-	gagcatcagcatgtaggttccagatccaagtggtagtatcaggtccctta	41723	50	48	yes	4	434.5	1540.34	4	1395.5	1837.17	3	833	2476.62	3	1775	2395.33	4	497.5	1497.75	4	1197	1618.25	4	3967	4982.21	4	11990	7690.27	4	4388.5	4915.16	4	11632.5	7922.61	4	4179	5120.34	4	12448	7890.41
rps4-rps14_4950	-	tggtagtatcaggtcccttagctattgttcttgagaaatgaccgggttta	41753	50	42	yes	4	1270.5	4504.04	4	4052	5334.46	4	1623.5	4826.89	4	3443	4646.27	4	1187.5	3575.04	4	3395	4589.78	4	5775	7252.9	4	19877	12748.9	4	8421	9431.59	4	19554.5	13318.1	4	7219.5	8845.72	4	22754	14423.1
rps4-rps14_4980	-	ttgagaaatgaccgggtttagcccattcctcgaaagaagtttttatggga	41783	50	42	yes	4	152	538.854	4	665.5	876.13	4	187.5	557.464	4	548.5	740.191	4	204	614.155	4	617	834.137	3	2770	3478.88	3	10778	6912.91	3	3920	4390.43	3	11179	7613.74	4	3034.5	3718.03	4	13436.5	8516.99
rps4-rps14_5010	-	cgaaagaagtttttatgggatccctatctaccaaaattttgacttctggt	41813	50	36	yes	4	214	758.65	4	694.5	914.309	4	345.5	1027.22	4	801.5	1081.61	4	336	1011.55	4	840	1135.62	4	1833	2302.09	4	7311.5	4689.53	4	2828.5	3167.94	4	7578	5161.19	4	1923	2356.16	4	8977.5	5690.56
rps4-rps14_5040	-	ccaaaattttgacttctggttccggcgaacgaataatcattgagtcctcc	41843	50	44	yes	4	449	1591.75	4	1292	1700.92	4	1098	3264.51	4	2552	3443.88	4	1105.5	3328.18	4	2658	3593.41	4	1466.5	1841.8	4	5037	3230.68	4	1876.5	2101.7	4	5375.5	3661.12	4	1720	2107.44	4	5693	3608.62
rps4-rps14_5070	-	gaataatcattgagtcctcctctttccggacaacacatacaaagaaaccc	41873	50	42	no	4	219.5		4	736		4	317.5		4	758		4	295		4	756		4	25182		4	49509		4	27766.5		4	42594.5		4	26172		4	51183
rps4-rps14_5100	-	caacacatacaaagaaacccgccaacagtcactcaagtaattagtgaacc	41903	50	42	no	4	306		4	953.5		4	492		4	1034		4	479.5		4	1054.5		4	4738.5		4	13666		4	4738		4	17151.5		4	6702		4	17239.5
rps4-rps14_5130	-	actcaagtaattagtgaaccgatgatagatacttagaatttttttttctt	41933	50	26	no	4	600		4	3723		4	802.5		4	2031.5		4	777		4	2026		4	286.5		4	509		4	218		4	506		4	266.5		4	517
rps4-rps14_5160	-	acttagaatttttttttctttctcttctatcttccatctattcatctatt	41963	50	24	no	4	252		4	845.5		4	301.5		4	655		4	300.5		4	760.5		4	2318.5		4	3421		4	1648		4	3661.5		4	2592.5		4	3412
rps4-rps14_5190	-	cttccatctattcatctattttctttagttattcactagagcaattatga	41993	50	28	no	4	767		4	2574.5		4	1057.5		4	2915		4	1038		4	2653		4	2849		4	3642.5		4	1698.5		4	3943.5		4	3521.5		4	4613.5
rps4-rps14_5220	-	attcactagagcaattatgatctggaagtcgatctggggcaagtgttcgg	42023	50	46	no	4	394.5		4	1424.5		4	572		4	1236		4	511		4	1255		4	478		4	3562.5		4	1147.5		4	3983.5		4	535.5		4	3074.5
rps4-rps14_5250	-	gatctggggcaagtgttcggatctattatgacatatccatagggtgctca	42053	50	46	no	4	305.5		4	2057		4	377.5		4	1632.5		4	416		4	1370.5		4	328		4	729.5		4	351		4	810		4	394.5		4	787
rps4-rps14_5280	-	acatatccatagggtgctcaacggacccttttttataattaaaaaaagtt	42083	50	32	no	4	158		4	1002		4	191		4	886.5		4	212		4	837		4	414.5		4	644		4	247		4	503		4	388.5		4	549
rps4-rps14_5310	-	ttttataattaaaaaaagttttagcgcctttacattggtacacaaagagc	42113	50	28	no	3	272		3	766		3	336		3	786		3	372		3	849		4	0		4	190.5		4	0		4	179		4	100.5		4	241
rps4-rps14_5340	-	tacattggtacacaaagagctttttttataacctaatcgagtgtattcat	42143	50	30	no	4	1239		4	3844		4	989.5		4	2781.5		4	542		4	1468		4	169.5		4	218		4	130		4	231		4	192		4	279
rps4-rps14_5370	-	acctaatcgagtgtattcatatttcaattattaagttccgaaatgtagcc	42173	50	32	no	4	341		4	1049		4	562.5		4	1212		4	574.5		4	1243		4	133		4	255		4	135		4	266.5		4	160.5		4	302.5
rps4-rps14_5400	-	ttaagttccgaaatgtagcctattttttttatagataatattatcctatt	42203	50	22	no	3	179		3	577		4	214.5		4	559.5		3	280		3	761		4	147		4	262		4	126.5		4	270.5		4	145.5		4	303.5
rps4-rps14_5430	-	atagataatattatcctatttcaataaatgcttattagtcattactaaga	42233	50	20	no	4	888.5		4	2896.5		4	1023		4	2791.5		4	1105.5		4	2934.5		4	0		4	146.5		4	0		4	148		4	78		4	184
rps4-rps14_5460	-	cttattagtcattactaagaaaaagtctagtattgatatttagtcatttt	42263	50	22	no	4	1648		4	5868		4	2033.5		4	7236		4	1552		4	4745		4	0		4	162		4	0		4	166.5		4	65		4	198
rps4-rps14_5490	-	tattgatatttagtcattttgaaatatcttttattggttttagttttaat	42293	50	16	no	4	739.5		4	2012		4	828.5		4	2088		4	854		4	1959.5		4	0		4	132		4	0		4	134		4	66		4	162.5
rps4-rps14_5520	-	ttattggttttagttttaatagtagaaaataacaaatagaaaaaactaaa	42323	50	16	no	4	249		4	861		4	297.5		4	728		4	282		4	755.5		4	0		4	208		4	0		4	202		4	77		4	246.5
rps4-rps14_5550	-	aacaaatagaaaaaactaaatatatagatattctcatattcatgtactac	42353	50	20	no	4	325.5		4	1041.5		4	428		4	1173.5		4	542.5		4	1495		4	0		4	212		4	0		4	183		4	80.5		4	251.5
rps4-rps14_5580	-	ttctcatattcatgtactacttacccctagagactaccagataaaataga	42383	50	34	no	4	363		4	1170		4	507		4	1433.5		4	542.5		4	1540		4	827.5		4	2064		4	920.5		4	2029.5		4	1196		4	2693.5
rps4-rps14_5610	-	agactaccagataaaatagaacgatttgagaaaaggatataatgaaattt	42413	50	26	no	4	601		4	1646		4	884		4	1758		4	836.5		4	1769		4	224.5		4	496.5		4	348.5		4	369.5		4	223		4	442
rps4-rps14_5640	-	aaaaggatataatgaaatttttgtcttttattggttcttctaatagaaac	42443	50	22	no	4	112		4	422		4	586		4	1252.5		4	612		4	1527		4	102		4	211.5		4	118		4	216.5		4	133.5		4	263
rps4-rps14_5670	-	ttggttcttctaatagaaacaaggatctgttttatttgaccgagaggacc	42473	50	38	no	4	387		4	1402		4	526		4	1285.5		4	514		4	1374		4	179		4	267.5		4	157.5		4	275		4	210.5		4	335
rps4-rps14_5700	-	tttatttgaccgagaggaccaagaaaccaaaaaacaattaattataaaaa	42503	50	26	no	4	1146		4	2763.5		4	1435.5		4	3124		4	1439.5		4	3184.5		4	244.5		4	517.5		4	357.5		4	403.5		4	242.5		4	492.5
rps4-rps14_5730	-	aaaacaattaattataaaaacaaatagcaaatattatagaatagaataaa	42533	50	12	no	4	1263		4	3611		4	1092.5		4	2941.5		4	1169		4	3135.5		3	0		3	246		4	0		4	203.5		4	87.5		4	259
rps4-rps14_5760	-	atattatagaatagaataaaaaaaaaaagaaacaaagggaaagttcttat	42563	50	18	no	4	354		4	1131.5		4	587.5		4	1324		4	525		4	1198		4	128.5		4	346.5		4	172		4	311.5		4	155		4	409
rps4-rps14_5790	-	aacaaagggaaagttcttattcgaagcgcctcgtgatcgtcaaccaattc	42593	50	44	yes	4	465.5	1650.24	4	1743	2294.66	4	588	1748.21	4	2157.5	2911.51	4	771.5	2322.65	4	2114	2857.97	4	856	1075.06	4	1432.5	918.792	4	791	885.927	4	1238.5	843.512	4	850	1041.47	4	1230	779.66
rps4-rps14_5820	-	tcgtgatcgtcaaccaattctgtgcttcaatataattaccaggagtaagc	42623	50	40	yes	4	148.5	526.446	4	472.5	622.046	4	218.5	649.631	4	527	711.177	4	204.5	615.66	4	578.5	782.088	4	1829.5	2297.69	4	2247.5	1441.53	4	1577	1766.25	4	2384.5	1624.02	4	2202	2698.01	4	2622	1662.01
rps4-rps14_5850	-	tataattaccaggagtaagcgttatagcctgtttccaatactcagcggct	42653	50	42	yes	4	455	1613.02	4	1602	2109.03	4	605.5	1800.24	4	1744.5	2354.17	4	646.5	1946.33	4	1689	2283.4	4	318.5	400.008	4	541	346.992	4	374	418.883	4	602	410.007	4	411	503.58	4	621.5	393.95
rps4-rps14_5880	-	gtttccaatactcagcggcttgagcgaaccaagcctccgccatttcagaa	42683	50	52	yes	4	800	2836.07	4	2948.5	3881.7	4	1440.5	4282.81	4	2730.5	3684.76	4	1357.5	4086.84	4	2804	3790.79	4	2620.5	3291.12	4	7722.5	4953.14	4	1763	1974.57	4	4269.5	2907.85	4	1913	2343.91	4	4239.5	2687.29
rps4-rps14_5910	-	aagcctccgccatttcagaatctccttgttgaatggcctgttctccacgg	42713	50	52	yes	4	2096.5	7432.28	4	5465.5	7195.33	4	2062.5	6132.1	4	4226	5702.91	4	1979	5957.9	4	4087.5	5525.99	4	16185.5	20327.6	4	32215	20662.4	4	13698.5	15342.4	4	29430	20044	4	12905	15811.9	4	27321.5	17318.3
ycf3-ex2-ex3	-	ggcctgttctccacggtaatgacagatcac	42736	30	53	yes	4	362.5	1285.1	4	1267	1668	4	471.5	1401.84	4	1377	1858.24	4	482.5	1452.6	4	1528	2065.74	4	21284	26730.8	4	42862.5	27491.6	4	26701.5	29905.9	4	41579.5	28318.8	4	21905	26839.2	4	40624	25750.3
ycf3-in2-ex3	-	ggcctgttctccacggtcggaataggcgga	42737	30	63	no	4	890.5		4	2838.5		4	1350.5		4	2879.5		4	1159.5		4	2852		4	18409		4	35434.5		4	17447		4	35618.5		4	11670.5		4	28105
ycf3-intron2_0	-	gtcggaataggcggatcaattccctccctgagaaccgtacttgagagttt	42762	50	50	no	4	216		4	743.5		4	248.5		4	646		4	258		4	647.5		4	2665.5		4	8792.5		4	4250.5		4	10849		3	3954		3	11600
ycf3-intron2_70	-	aaccaactcttttgttttggtgtaccagttttttaactttaacctacttt	42832	50	30	no	4	445		4	1510.5		4	577.5		4	1350		4	599		4	1577.5		4	673		4	541		4	404		4	611		4	726.5		4	675
ycf3-intron2_140	-	tgtctaattgaatgagatttcttatagattttttgtttttcttggattaa	42902	50	22	no	4	525		4	1900.5		4	977.5		4	2000.5		4	774.5		4	1759.5		4	141.5		4	160.5		4	0		4	169.5		4	133.5		4	203
ycf3-intron2_210	-	gagtttcaaactttcattttgatttaattaatatattaattaatataata	42972	50	12	no	4	351		4	1131.5		4	460.5		4	1017.5		4	397		4	1040.5		4	0		4	167		4	0		4	165		4	77		4	205.5
ycf3-intron2_280	-	cttcagaaaaaaaagcatgtccactgttattagatattagaattttctga	43042	50	28	no	4	840.5		4	3472.5		4	1450.5		4	3853		4	1209.5		4	3563.5		4	738.5		4	1009.5		4	530		4	1051		4	726		4	1040.5
ycf3-intron2_350	-	atataaaaatttatatagaatctttgaaaaagactttttcatacttcata	43112	50	16	no	4	1183.5		4	4550.5		4	1960		4	4868.5		4	1911.5		4	4277.5		4	0		4	129.5		4	0		4	125		4	55.5		4	172.5
ycf3-intron2_420	-	tctttaggatctgatgctacaccgctgctcaataccttcggggattactc	43182	50	48	no	4	162		4	506		4	167		4	441		4	189		4	498.5		4	1611		4	3062		4	1675.5		4	3421		4	2230		4	4175
ycf3-intron2_490	-	aagatttatctcatattatgatataaataaacagctcttgttgtgtcggt	43252	50	28	no	4	1119		4	4925		4	1653		4	4512.5		4	1545.5		4	4411		4	155.5		4	271.5		4	148.5		4	300		4	195		4	346.5
ycf3-intron2_560	-	ctttacggtgcttcctctatcaattaaatctttttttatccatagaaaag	43322	50	30	no	4	312		4	1008.5		4	409		4	1044		3	428		3	1211		4	2220		4	5381.5		4	2017		4	4405.5		4	2406.5		4	4944
ycf3-intron2_630	-	gtcttcacttcatatttcgatggatgaagtttagttatttgctacagctg	43392	50	36	no	4	1240		4	4758.5		4	1271		4	3154.5		4	1165		4	3181		4	457		4	1006.5		4	418.5		4	835		4	484.5		4	961
ycf3-intron2_737	-	ttttattgactagcgttcgttctttttttctatagtggagatagtcgcac	43499	50	36	no	4	2827.5		4	8427		4	3336		4	6401.5		4	2845.5		4	6324		4	453		4	746		4	673.5		4	1106		4	695.5		4	1213
ycf3-ex2-in2	-	tggagatagtcgcacgtaatgacagatcac	43523	30	47	no	4	662.5		4	2096.5		4	1089.5		4	2141		4	933		4	2030.5		4	0		4	237		4	105		4	228.5		4	98		4	278.5
rps4-rps14_5940	-	gaatggcctgttctccacggtaatgacagatcacagccatattattaaaa	43530	50	40	yes	4	1072.5	3802.11	4	3472.5	4571.54	4	1483	4409.17	4	3508	4733.99	4	1272.5	3830.94	4	3107.5	4201.1	4	6626.5	8322.31	4	17235.5	11054.7	4	7012	7853.5	4	17758.5	12094.9	4	6974	8544.92	4	18334	11621.4
rps4-rps14_5970	-	tcacagccatattattaaaagcttgtggtaaaaaggggtttcgttctaat	43560	50	34	yes	4	576.5	2043.75	4	1587	2089.28	4	638.5	1898.35	4	1628.5	2197.63	4	728	2191.69	4	1905.5	2576.09	4	137.5	172.688	4	316	202.679	4	147	164.641	4	288.5	196.49	4	155	189.914	4	354	224.39
rps4-rps14_6000	-	aaaaggggtttcgttctaatgcccgaaaataatattctaaagctttggta	43590	50	34	yes	4	152.5	540.626	4	485.5	639.16	3	176	523.272	3	429	578.928	4	161.5	486.206	4	435.5	588.763	4	579.5	727.801	4	1027	658.708	4	476	533.124	4	975	664.048	4	542.5	664.7	4	1074	680.776
rps4-rps14_6030	-	aatattctaaagctttggtatgttccccattacttgtatggataaggcct	43620	50	36	yes	4	236	836.642	4	733	964.994	4	398	1183.31	4	907.5	1224.66	4	383.5	1154.55	4	988	1335.7	4	12670.5	15913	4	43234.5	27730.2	4	16721.5	18728.2	4	42187.5	28732.9	4	14074	17244.2	4	47634.5	30194.1
rps4-rps14_6060	-	tacttgtatggataaggcctatattatagagtatataacttcgatcatag	43650	50	30	yes	4	216	765.74	4	730	961.045	4	322	957.351	4	861	1161.9	4	362.5	1091.33	4	978.5	1322.86	4	319.5	401.264	4	655	420.111	4	292	327.042	4	604	411.37	4	271	332.044	4	582.5	369.229
rps4-rps14_6090	-	gtatataacttcgatcataggggtcaatttctagtcgcatagcttcataa	43680	50	36	yes	4	317	1123.79	4	1092.5	1438.28	4	367.5	1092.63	4	872.5	1177.42	4	371	1116.92	4	947	1280.27	4	595.5	747.896	4	1318.5	845.673	4	802	898.247	4	1276.5	869.393	4	744	911.589	4	1227.5	778.075
rps4-rps14_6120	-	ctagtcgcatagcttcataataattctgtaatgcttccgcataatttcct	43710	50	36	yes	4	24677.5	87484	4	31879	41968.7	4	22645	67326.7	4	28504.5	38466.3	4	24931	75056.3	4	30505.5	41241.1	4	707.5	888.558	4	1248	800.455	4	708	792.966	4	1202	818.653	4	796.5	975.915	4	1288.5	816.741
rps4-rps14_6150	-	atgcttccgcataatttccttcagattgagccgacatccgatctctgtaa	43740	50	44	yes	4	255	903.998	4	824	1084.8	4	326	969.243	4	770.5	1039.78	4	308	927.253	4	776	1049.09	4	2056	2582.16	4	3600	2309.01	4	1752.5	1962.81	4	3510.5	2390.91	4	2357.5	2888.54	4	4071	2580.48
ycf3-ex1-ex2	-	attgagccgacatcccatctctgtaataag	43753	30	43	yes	4	184	652.297	4	574.5	756.329	4	311.5	926.133	4	729	983.773	4	307.5	925.748	4	805.5	1088.97	4	1389.5	1745.09	4	3006.5	1928.34	4	1255.5	1406.17	4	3225.5	2196.81	3	1081	1324.5	3	3126	1981.48
ycf3-in1-ex2	-	ttgagccgacatccgttacggtcgtcattc	43754	30	53	no	4	463.5		4	1586		4	663.5		4	1392.5		4	618		4	1361		4	376.5		4	610		4	293		4	564		4	351		4	569.5
ycf3-intron1_0	-	ttacggtcgtcattcgctttaacgaactctccgtttcagaaccgtatgtg	43780	50	46	no	4	398		4	1218		4	432		4	1084		4	386.5		4	1025.5		4	2161.5		4	6340.5		4	1839.5		4	3675		4	2113		4	5017
ycf3-intron1_70	-	tcctcctttaggtgcataatgaaaataatatatgtaaaaatgtgatgtca	43850	50	28	no	4	224.5		4	718		4	312		4	664.5		4	281.5		4	681.5		4	4675.5		4	10523		4	4793.5		4	7821		4	3755		4	7434.5
ycf3-intron1_140	-	atgtttttacaagaaatccctagccaaccttcttgcaaaagatcttttct	43920	50	34	no	4	1596.5		4	7020.5		4	2001.5		4	5465.5		4	1735		4	5367.5		4	1122		4	2028.5		4	981		4	2018		4	1219.5		4	2222.5
ycf3-intron1_210	-	ctagataaaaataaaaaaggaaactctaaaaatttctttgttctcaacgc	43990	50	26	no	4	242.5		4	772		4	276.5		4	717		4	271		4	749		4	126.5		4	313		3	163		3	288		4	157.5		4	400
ycf3-intron1_280	-	gtcacttcaacagtcttcaatggttatacgggtatccaaaatacgaacga	44060	50	40	no	4	2113.5		4	6355.5		4	2174		4	7171.5		4	2188.5		4	6694.5		4	1090		4	2133		4	944.5		4	2340.5		4	1279		4	2433.5
ycf3-intron1_350	-	accattttaattagtcccaatcccaacgaagaagaagaaagggaatcatt	44130	50	36	no	4	303		4	1127		4	386.5		4	1316.5		4	519.5		4	1247.5		4	1655		4	7022.5		4	2598		4	7694.5		4	1966		4	7509.5
ycf3-intron1_420	-	gttgatttctcggcgtagtgcttcttcccctatgcctcctattcgtatat	44200	50	46	no	4	283		4	975.5		4	419.5		4	990.5		4	438		4	1132		4	11961		4	28846.5		4	17593.5		4	27409.5		4	15116		4	28689.5
ycf3-intron1_490	-	gatctgtaatacgggaaccataggtaaaaaccttttgctcaatactataa	44270	50	34	no	4	846.5		4	2566		4	1327.5		4	3623		4	1425.5		4	3984.5		4	412		4	594		4	308		4	595		4	395.5		4	574.5
ycf3-intron1_560	-	ggctgcattaatcgtggatacatgacagaagggattgttttttttatatt	44340	50	34	no	4	293		4	1008.5		4	357.5		4	997.5		4	392.5		4	1089		4	672		4	1794		4	721		4	2096		4	775.5		4	1981
ycf3-intron1_664	-	attccaatcaaaatcggcgagaaaaaaaataatgataatcaaatcgcacc	44444	50	32	no	4	304.5		4	1052.5		4	299		4	684		4	313.5		4	759		4	172		4	389.5		4	185.5		4	306		4	173.5		4	383
ycf3-ex1-in1	-	taatcaaatcgcaccatctctgtaataagt	44467	30	33	no	4	661		4	2014.5		3	577		3	1500		4	780.5		4	1885		4	535		4	1519.5		4	434		4	1305.5		4	564.5		4	1314
rps4-rps14_6180	-	ccgacatccgatctctgtaataagtaaatgcctctttttctccggaagtt	44484	50	42	yes	4	162	574.305	4	715.5	941.955	4	233	692.741	4	747.5	1008.74	4	248.5	748.125	4	698.5	944.319	4	759.5	953.866	4	2431	1559.22	4	725	812.006	4	2040.5	1389.73	4	823.5	1009	4	2291.5	1452.51
rps4-rps14_6210	-	cctctttttctccggaagttgtcggaatgactcgtaataagatatcggct	44514	50	44	yes	4	999	3541.55	4	3086.5	4063.38	4	1277.5	3798.19	4	3039.5	4101.75	4	1301.5	3918.25	4	3201	4327.51	4	2079.5	2611.67	4	4541.5	2912.87	4	2119	2373.3	4	3735.5	2544.16	4	2107.5	2582.22	4	3574.5	2265.77
rps4-rps14_6240	-	ctcgtaataagatatcggctacaattgtaaaggttttatcaataaaattt	44544	50	26	yes	4	1253	4442	4	3553	4677.52	4	1311	3897.79	4	3036.5	4097.7	4	1116.5	3361.29	4	2754.5	3723.87	4	252.5	317.118	4	482.5	309.471	4	252.5	282.802	4	466	317.381	4	251.5	308.151	4	466	295.383
rps4-rps14_6270	-	aggttttatcaataaaatttccatttatacgcgatcttggcataggtagt	44574	50	32	yes	4	1646.5	5836.99	4	5906.5	7775.9	4	1770.5	5263.94	4	5081	6856.72	4	1804	5431.05	4	4959.5	6704.87	4	368.5	462.804	4	581.5	372.969	4	345	386.403	4	639.5	435.548	4	425	520.733	4	664.5	421.206
rps4-rps14_6300	-	gcgatcttggcataggtagtaatccattctctaactctttttatttcctt	44604	50	36	no	4	138		4	461.5		4	209		4	547		4	199		4	566		4	1913.5		4	3475.5		4	1984		4	3319.5		4	2090		4	3342
rps4-rps14_6330	-	ctaactctttttatttcctttaccttttcttttgtgagaaaattttctca	44634	50	26	no	4	603.5		4	1899		4	780.5		4	1554.5		4	691		4	1453.5		4	668.5		4	1159		4	855		4	1272.5		4	1069		4	1616.5
rps4-rps14_6360	-	tttgtgagaaaattttctcacaaacaaaggaattgtatagtacgaactaa	44664	50	28	no	4	3317.5		4	8014		4	3302		4	6410.5		4	3373		4	6457		4	0		4	154.5		4	0		4	146.5		4	62		4	202.5
rps4-rps14_6390	-	aattgtatagtacgaactaacataaaagcggactcattaaaaaaaacctt	44694	50	28	no	4	1085		4	3074		4	1442		4	3101		4	1434		4	3150.5		4	174.5		4	380		4	207		4	361.5		4	192		4	401
rps4-rps14_6420	-	gactcattaaaaaaaaccttctatctacttccaaattttccggtcaaaaa	44724	50	30	no	4	184		4	606		4	474.5		4	996.5		4	440.5		4	998		4	592		4	970		4	567		4	1021.5		4	660.5		4	923
rps4-rps14_6450	-	ccaaattttccggtcaaaaagggtatctattaaccataatctaaaaaacg	44754	50	32	no	4	297		4	903		3	400		3	1084		4	336.5		4	836.5		4	345		4	621		4	268.5		4	622		4	335.5		4	632.5
rps4-rps14_6480	-	taaccataatctaaaaaacgatgaataactcgctattcacccagatactc	44784	50	34	no	4	592		4	1867.5		4	878.5		4	2547.5		4	881.5		4	2291		4	196.5		4	350		4	168.5		4	297		4	217.5		4	389
rps4-rps14_6510	-	cgctattcacccagatactcagtcataatcttgatgtcggagagatggcc	44814	50	48	no	4	7875.5		4	19867		4	9472.5		4	19819.5		4	10195.5		4	20938.5		4	2756		4	6276.5		4	2441		4	5418.5		4	2565.5		4	4648
rps4-rps14_6540	-	ttgatgtcggagagatggccgagtggttgaaggcgtaacattggaactgt	44844	50	50	no	4	340.5		4	985.5		4	461.5		4	926.5		4	429		4	1005.5		4	0		4	242		4	109		4	240		4	102		4	272
trnS-GGA-2	+	tctacataacagttccaatgttacgccttcaaccactcggccatctctcc	44852	50	48	no	4	120		4	372		4	165		4	426		4	157.5		4	438.5		4	44469		4	16487.5		4	24232.5		4	41176		4	41804.5		4	19578.5
rps4-rps14_6570	-	aggcgtaacattggaactgttatgtagacttttgtttaccgagggttcga	44874	50	42	no	4	127.5		4	437.5		4	181.5		4	535		4	201		4	586		4	117.5		4	251.5		4	143.5		4	321		4	151.5		4	286
trnS-GGA-1	+	cggaaagagagggattcgaaccctcggtaaacaaaagtctacataacagt	44889	50	44	no	4	436		4	1400.5		4	768		4	1657		4	661		4	1550.5		4	4036		4	2731.5		4	1025.5		4	2323		4	2549.5		4	1997.5
rps4-rps14_6600	-	tttgtttaccgagggttcgaatccctctctttccgtactttcaacaaatt	44904	50	40	no	3	1730		3	4802		4	1447		4	3053		4	1395		4	2962		4	526		4	1177		4	671.5		4	1045.5		4	510.5		4	1057
rps4-rps14_6630	-	ttccgtactttcaacaaattcaccaatcttacgtgattgaccacaatgta	44934	50	36	no	3	266		3	841		4	235.5		4	543		4	204		4	560		4	743.5		4	982.5		4	518.5		4	920.5		4	772		4	1040
rps4-rps14_6660	-	acgtgattgaccacaatgtatcaaatccaataaaaaagaatcgatataag	44964	50	30	no	4	400		4	3401		4	596.5		4	3155		4	1098		4	2841		4	287.5		4	430.5		4	212		4	402.5		4	315		4	478
rps4-rps14_6690	-	taaaaaagaatcgatataagatctaccttgttttgattttgaaatagatt	44994	50	22	no	4	140		4	454		4	205.5		4	547		4	213		4	591		4	187.5		4	329		4	148		4	300		4	197.5		4	348.5
rps4-rps14_6720	-	ttttgattttgaaatagattctctattcctaatttctttcatatggaaaa	45024	50	22	no	4	222.5		4	799		4	350		4	969		4	342.5		4	920		4	110		4	203.5		4	0		4	195		4	120.5		4	232
rps4-rps14_6750	-	aatttctttcatatggaaaatgctgggaagagcaaacaagggatcccaat	45054	50	38	no	4	3910		4	10849.5		4	4149		4	8438		4	3872.5		4	8243.5		4	168		4	365.5		4	216.5		4	318		4	178		4	381.5
rps4-rps14_6780	-	agcaaacaagggatcccaatctccctaccaatctatgatacatgaatagg	45084	50	42	no	4	537		4	1553		3	876		3	1876		4	761.5		4	1915		4	2816		4	8792.5		4	4227.5		4	8705.5		4	4000		4	10048
rps4-rps14_6810	-	atctatgatacatgaataggaaaaatattctttgacaaaatcccttacct	45114	50	28	no	4	172		4	599.5		4	291		4	664.5		4	239		4	659		4	117		4	245		4	114		4	250		4	135		4	290
rps4-rps14_6840	-	tttgacaaaatcccttaccttgtgcctttttatttttaatggaaaagggg	45144	50	34	no	4	304		4	1549.5		4	284.5		4	1426		4	499.5		4	1304.5		4	1473		4	2575.5		4	1651		4	2851		4	2120		4	3219.5
rps4-rps14_6870	-	tatttttaatggaaaaggggagttgtccgaactcttgtttttagtaattt	45174	50	30	no	4	3384		4	7482.5		4	3458.5		4	7379.5		4	3347		4	6856.5		4	108		4	220		4	139.5		4	254		4	137.5		4	282
rps4-rps14_6900	-	actcttgtttttagtaatttttttttttacttaagttaggtttattaagt	45204	50	18	no	4	257		4	816.5		4	824		4	1667		4	1622.5		4	3303		4	0		4	168		3	0		3	166		4	88		4	207.5
rps4-rps14_6930	-	ttaagttaggtttattaagtctgtcgagagtaatattctacgacaagcaa	45234	50	32	yes	4	261	925.269	4	835.5	1099.94	4	421.5	1253.18	4	998.5	1347.46	4	431	1297.55	4	1136	1535.79	4	155	194.666	4	355.5	228.014	4	220	246.402	4	414.5	282.306	4	209.5	256.691	4	445.5	282.389
rps4-rps14_6960	-	taatattctacgacaagcaattcatttattttcaaaccgacgcatttcct	45264	50	32	yes	4	741	2626.91	4	2412	3175.4	4	893	2655.01	4	2045.5	2760.37	4	730.5	2199.22	4	1861.5	2516.61	4	582.5	731.569	4	1645.5	1055.41	4	886	992.327	4	1543.5	1051.24	4	563.5	690.431	4	1484	940.662
rps4-rps14_6990	-	ttcaaaccgacgcatttcctatctattatttgattgactaacccttcata	45294	50	34	yes	4	1159	4108.76	4	3273	4308.9	4	1676.5	4984.47	4	3455.5	4663.14	4	1769.5	5327.19	4	3750.5	5070.39	4	2115.5	2656.88	4	4650	2982.47	4	2531	2834.74	4	4277	2912.96	4	2393.5	2932.65	4	4732.5	2999.79
rps4-rps14_7020	-	tgattgactaacccttcatattggaatgtgtgaagagtcagatggtttgg	45324	50	40	yes	4	1325.5	4699.02	4	3504	4613.01	4	1219	3624.26	4	2536	3422.29	4	1223.5	3683.42	4	2600	3515	4	1073.5	1348.22	4	3153.5	2022.62	4	1434.5	1606.65	4	3001.5	2044.25	4	1138.5	1394.95	4	2886.5	1829.66
rps4-rps14_7050	-	tgaagagtcagatggtttggcaattcctcaggggcagatgaatcaagaag	45354	50	46	yes	4	479	1698.1	4	1683	2215.67	4	682.5	2029.17	4	1420	1916.27	4	628	1890.63	4	1440.5	1947.45	4	213.5	268.137	4	553	354.689	4	246.5	276.082	4	520.5	354.5	4	237.5	290.998	4	628.5	398.387
rps4-rps14_7080	-	ggggcagatgaatcaagaagattttgaaccaaagttctagagttttgttc	45384	50	38	yes	4	474	1680.37	4	1474	1940.52	4	547	1626.31	4	1110.5	1498.6	4	504.5	1518.83	4	1168	1579.05	4	160	200.946	4	433	277.722	4	208	232.962	4	377	256.765	4	173.5	212.582	4	466	295.383
rps4-rps14_7110	-	aaagttctagagttttgttcatccttcactgtaataatatctcggggttt	45414	50	34	yes	4	3841	13616.7	4	9178	12082.8	4	4343	12912.3	4	9927.5	13397	4	4283	12894.2	4	9844.5	13309	4	1886.5	2369.28	4	4451	2854.83	4	2655	2973.62	4	4161	2833.95	4	2250	2756.82	4	4858.5	3079.66
rps4-rps14_7140	-	gtaataatatctcggggtttgcagcgataacttggtatatcaactatacg	45444	50	38	yes	4	631.5	2238.73	4	1786	2351.27	4	832.5	2475.14	4	1645	2219.9	4	728.5	2193.19	4	1578	2133.34	4	595	747.268	4	1524.5	977.8	4	724.5	811.446	4	1378	938.522	4	564.5	691.656	4	1471.5	932.739
rps4-rps14_7170	-	cttggtatatcaactatacgaccattaactaaaatatgtccatgattaac	45474	50	30	yes	4	307.5	1090.12	4	1005	1323.08	3	562	1670.9	3	1328	1792.11	4	367	1104.88	4	975	1318.13	4	1199	1505.84	4	3686	2364.17	4	1611.5	1804.89	4	3261.5	2221.33	4	1097	1344.1	4	2870	1819.21
rps4-rps14_7200	-	aaaatatgtccatgattaactaattggcgcgcttgaggaatagtcaaagc	45504	50	38	yes	4	527.5	1870.04	4	1791.5	2358.51	4	450	1337.91	4	1299.5	1753.65	4	453	1363.78	4	1295.5	1751.42	4	212	266.253	4	589.5	378.1	4	334.5	374.643	4	633	431.121	4	257.5	315.503	4	620	392.999
rps4-rps14_7230	-	gcttgaggaatagtcaaagccatacccaatcgaaaaaggatgttatccaa	45534	50	40	yes	4	1155.5	4096.35	4	3392.5	4466.22	4	1666	4953.25	4	3135.5	4231.3	4	1669.5	5026.13	4	3617.5	4890.58	4	845.5	1061.87	4	1981	1270.59	4	882	987.847	4	1785.5	1216.06	4	909.5	1114.37	4	2007.5	1272.49
rps4-rps14_7260	-	cgaaaaaggatgttatccaaacgcatttcaagtaattgtagtaaaacttg	45564	50	32	yes	4	447.5	1586.43	4	1424.5	1875.35	3	1080	3210.99	3	2704	3649	4	699	2104.38	4	1747	2361.81	4	325.5	408.8	4	939	602.266	4	506.5	567.284	4	1017	692.654	4	388.5	476.011	4	1021	647.181
rps4-rps14_7290	-	agtaattgtagtaaaacttgacctgttgaccccttggcttttccggctat	45594	50	42	yes	3	215	762.195	3	753	991.324	4	131.5	390.968	4	441.5	595.797	4	131.5	395.889	4	422.5	571.188	3	1264	1587.47	3	2979	1910.7	4	1498.5	1678.33	4	3113	2120.19	4	1504	1842.78	4	3636	2304.75
rps4-rps14_7320	-	cccttggcttttccggctatacgcacatatttaagtaattggtgttctgt	45624	50	42	yes	4	784.5	2781.12	4	2093.5	2756.09	4	676	2009.84	4	1662.5	2243.52	4	681	2050.19	4	1573	2126.58	4	4014.5	5041.86	4	11485.5	7366.69	4	4817	5395.08	4	9470.5	6450.12	4	4827.5	5914.92	4	10558.5	6692.71
rps4-rps14_7350	-	ttaagtaattggtgttctgtaagaccataatgaaaacgcaatttttgttt	45654	50	28	yes	4	1770	6274.81	4	4456	5866.32	4	1915.5	5695.05	4	3947.5	5327.08	4	1809	5446.11	4	4129.5	5582.77	4	343.5	431.406	4	902	578.534	4	419	469.284	4	770.5	524.769	4	350	428.839	4	786	498.221
rps4-rps14_7380	-	tgaaaacgcaatttttgtttttcttctaaacgaatacgatattgagattt	45684	50	26	yes	4	7369.5	26125.5	4	16064.5	21148.9	4	7524	22369.9	4	15567	21007.4	4	6766.5	20371	4	14435	19515	4	360	452.129	4	1009.5	647.484	4	439	491.684	4	922	627.951	4	386	472.948	4	1007.5	638.624
rps4-rps14_7410	-	cgaatacgatattgagatttttttacggagcgtgattggtttctaagatc	45714	50	36	yes	4	1103.5	3912.01	4	3165	4166.72	4	1410.5	4193.61	4	2779.5	3750.89	4	1204	3624.72	4	2772	3747.53	4	310	389.333	4	830	532.354	4	420	470.404	4	727.5	495.482	4	332	406.784	4	777	492.517
rps4-rps14_7440	-	cgtgattggtttctaagatcgcttcctgccttaggccttttactagttag	45744	50	44	yes	4	550.5	1951.57	4	1911.5	2516.49	4	874	2598.52	4	2717	3666.54	4	1105.5	3328.18	4	3521.5	4760.8	4	1445	1814.79	4	2948	1890.82	4	1345	1506.41	4	2574.5	1753.43	4	1673	2049.85	4	3242.5	2055.32
rps4-rps14_7470	-	ttaggccttttactagttagtcccggtaaagcccccagacggcgtatttt	45774	50	48	yes	4	1071	3796.79	4	3321	4372.09	4	1623.5	4826.89	4	3505	4729.94	4	1505.5	4532.4	4	3319	4487.03	4	3951.5	4962.74	4	13995	8976.26	4	6080	6809.65	4	16658	11345.4	4	5719	7007.23	4	20136	12763.6
rps4-rps14_7500	-	gcccccagacggcgtatttttttaaaacgaggccctcggtaacgtgacat	45804	50	52	yes	4	322.5	1143.29	4	1080.5	1422.48	4	373.5	1110.47	4	868	1171.35	4	352	1059.72	4	881	1191.04	4	9399.5	11805	4	30468.5	19542.2	4	8998	10077.8	4	20138.5	13715.8	4	6719	8232.48	4	18960.5	12018.5
rps4-rps14_7530	-	ggccctcggtaacgtgacataaagactccttttttgattgaaattgtaca	45834	50	40	no	4	177		4	622		4	245.5		4	673		4	286		4	736		4	2011.5		4	5208.5		4	1704		4	3889		4	1563		4	4142
rps4-rps14_7560	-	tttttgattgaaattgtacaaaactaaataaaattaaaactgaactaaat	45864	50	16	no	4	419.5		4	2014		4	595.5		4	1761		4	592		4	1528.5		4	0		4	162.5		4	0		4	166.5		4	66.5		4	213.5
rps4-rps14_7590	-	aaattaaaactgaactaaatgataatgataaatgacgtgaaatacactcc	45894	50	26	no	4	10086.5		4	17337		4	6871.5		4	17189		4	10996.5		4	17859.5		4	0		4	233.5		4	0		4	220.5		4	92.5		4	274.5
rps4-rps14_7620	-	aatgacgtgaaatacactccactattggaatacaaagagtaagaagatat	45924	50	32	no	4	229.5		4	823.5		4	382		4	817.5		4	358.5		4	862.5		4	383.5		4	709.5		4	371.5		4	666		4	405.5		4	770.5
rps4-rps14_7650	-	tacaaagagtaagaagatatattctctcaatatacagattttttttattg	45954	50	22	no	4	303		4	1006		4	444.5		4	932		4	436.5		4	1056.5		4	0		4	185.5		4	0		4	175.5		4	95.5		4	223
rps4-rps14_7680	-	tatacagattttttttattgtatatacaatatatataaatcaactaaatc	45984	50	14	no	4	8072		4	18010		4	7399		4	15674.5		4	8226		4	16778		4	0		4	135		4	0		4	136		4	61		4	180.5
rps4-rps14_7710	-	atatataaatcaactaaatcacaaaaattttcctttattttcttgattaa	46014	50	16	no	4	1039		4	2883.5		4	1252.5		4	3086.5		4	1141		4	2914.5		4	0		4	127.5		4	0		4	136.5		4	51		4	174.5
rps4-rps14_7740	-	tcctttattttcttgattaattttgcaaagatcaaactcttttacccaat	46044	50	26	no	4	434.5		4	1791		4	449		4	1404		4	595		4	1636		4	0		4	210.5		4	108.5		4	220.5		4	109.5		4	277.5
rps4-rps14_7770	-	atcaaactcttttacccaatatatattcctaatatggaagtttatatgac	46074	50	26	no	4	848		4	3255		3	1936		3	5083		4	1085.5		4	2951		4	176		4	546		4	247.5		4	546.5		4	290.5		4	793
rps4-rps14_7800	-	aatatggaagtttatatgacataatataaatggagtggtaactcttggaa	46104	50	28	no	4	1061		4	3621.5		4	1229		4	3352		4	1119.5		4	3154.5		4	0		4	190		4	0		4	182.5		4	74.5		4	216.5
rps4-rps14_7830	-	tggagtggtaactcttggaaaaaggtcaaagaagtcttttcaatcttctt	46134	50	36	no	4	702		4	2040.5		4	984.5		4	1858		4	864.5		4	1808.5		4	0		4	190.5		4	0		4	183.5		4	82.5		4	251.5
rps4-rps14_7860	-	gaagtcttttcaatcttctttgattttgaaagtacattaaaaatcatgta	46164	50	24	no	4	1252		4	7986		4	1111		4	7805		4	1576		4	5973		4	0		4	286.5		4	114		4	316.5		4	106		4	334.5
rps4-rps14_7884	-	tttgaaagtacattaaaaatcatgtaaaaaaaaacgaaaaaatatggaaa	46188	50	18	no	4	577.5		4	2098		4	552		4	1682.5		3	635		3	2060		4	0		4	195.5		4	0		4	196.5		4	78.5		4	265
trnT-UGU-1	-	agccggctatcggaatcgaaccgatgaccatcgcattacaaatgcgatgc	46238	50	52	no	4	281.5		4	1169.5		4	403		4	971.5		4	401		4	944		4	12786.5		4	10336		4	5984		4	11279.5		4	9494		4	9574
trnT-UGU-2	-	atgaccatcgcattacaaatgcgatgctctaacctctgagctaagcgggc	46261	50	50	no	4	1262.5		4	3454.5		4	1504.5		4	3507		4	1216		4	3045.5		4	549.5		4	1107		4	628.5		4	1190.5		4	892		4	1346
trnL-UAA-Ex1	+	aagtccgtagcgtctaccaattccgccatatcccc	46910	35	54	no	4	421		4	1152		4	534		4	1213.5		4	440		4	1168		4	61128.5		4	22908		4	58269.5		4	38395		4	60730.5		4	28121
trnL-ex1-in	+	aggctcaatccaattaagtccgtagcgtct	46929	30	47	no	4	808.5		4	2440		4	1056.5		4	2767.5		4	1025		4	2740.5		4	449		4	741		4	421		4	662.5		4	367.5		4	751
trnL-intron_462	+	atttgaaagttatcacttagtaggtttccataccaaggctcaatccaatt	46954	50	34	no	4	6488.5		4	18675		4	6754.5		4	14910.5		4	6279.5		4	14920		4	970		4	609.5		4	549		4	959		4	959.5		4	824
trnL-intron_350	+	ccattgagtctctgcacctatcccttttttcgcgctttgtaaactccggt	47066	50	48	no	4	373.5		4	1169.5		4	375.5		4	936		4	372.5		4	959.5		4	17259		4	17862.5		4	13768.5		4	25610		4	21530.5		4	23652.5
trnL-intron_280	+	gatttgaagtttcgatcgaaggattcctttatgaacacaaggtagtgaac	47136	50	38	no	4	218.5		4	715		4	310		4	667		4	295.5		4	708.5		4	979.5		4	575.5		4	571		4	949		4	1012.5		4	803.5
trnL-intron_210	+	tcgtcatttttgagatcgttttgtgttacctaaatttatacaatataggt	47206	50	28	no	4	270		4	944		4	365.5		4	956.5		4	361.5		4	894		4	657		4	494		4	322.5		4	636.5		4	583		4	641
trnL-intron_140	+	tttcttaaacttcgaattgattcacaacattttgattttgtttataaaaa	47276	50	20	no	4	341		4	1206		4	564		4	1360.5		4	520.5		4	1358		4	1749.5		4	806.5		4	922		4	1385		4	1951		4	1104
trnL-intron_70	+	attaattaagttccatcaaggatctatcagactatgaagtgaataatttt	47346	50	26	no	4	262		4	890.5		4	326.5		4	844		4	331		4	979		4	2333.5		4	1185.5		4	989		4	1893		4	2064		4	1489
trnL-intron_0	+	catcttactataaatttcattgttgtcagtattgacatgtaaaatgggac	47416	50	30	no	4	816.5		4	2629.5		4	1045.5		4	2154.5		4	929		4	2148.5		4	282		4	398		4	282.5		4	525		4	348.5		4	525
trnL-in-ex2	+	aagtcaacggattttcatcttactataaat	47440	30	27	no	4	208.5		4	726.5		4	301		4	665		4	270.5		4	698.5		4	486.5		4	449.5		4	282.5		4	557.5		4	335.5		4	416
trnL-ex1-ex2	+	aagtcaacggattttaagtccgtagcgtct	47441	30	43	no	4	1932		4	5980.5		4	2613.5		4	5374		4	2612		4	6030		4	161.5		4	308.5		4	145.5		4	274.5		4	128.5		4	280
trnL-UAA-spliced	+	acgattttaaaagtcaacggattttaagtccgtagcgtctaccaattccg	47442	50	40	no	4	1250.5		4	4267		4	1912		4	4250.5		4	1679		4	3942.5		4	5508.5		4	9376.5		4	3506		4	9430		4	3495		4	5876
trnL-UAA-Ex2	+	tggggatagagggacttgaaccctcacgattttaaaagtcaacggatttt	47466	50	42	no	4	124		4	457.5		4	151.5		4	418		4	142		4	405.5		4	12820.5		4	6874		4	5696.5		4	12401.5		4	13843.5		4	7788
trnF-GAA-2	+	gtgacacgaggattttcagtcctctgctctaccaactgagctatcccggc	48200	50	54	no	4	417.5		4	3747		4	641.5		4	3277		4	1273		4	2949		4	15525.5		4	10997.5		4	9368		4	16902		4	19130.5		4	12374.5
trnF-GAA-1	+	tgccaagaaccagatttgaactggtgacacgaggattttcagtcctctgc	48223	50	48	no	4	1544.5		4	4204.5		4	1890.5		4	4147.5		4	1855.5		4	4138		4	3040		4	1771		4	2156		4	3817		4	5072.5		4	2530
ndhC-ndhJ_0	-	atatccgaaaggaaaggttaaatgagttccgttgaatcaaacaagtaaaa	48425	50	32	no	4	25062.5		4	39931		4	27255		4	40175.5		4	29502.5		4	42024.5		4	106		4	286		4	119.5		4	254		4	120.5		4	311
ndhC-ndhJ_30	-	gttgaatcaaacaagtaaaaaaaggtctatatgtatagtatactatagtt	48455	50	24	no	4	540		4	2749		4	537		4	2396.5		4	631		4	2294.5		4	0		4	272.5		4	102		4	247		4	104.5		4	319.5
ndhC-ndhJ_60	-	atgtatagtatactatagttgaagggcaaaaataccccaaggttcattag	48485	50	34	no	4	713		4	2249.5		4	871		4	1931.5		4	834		4	1930		4	0		4	341		4	107		4	315		4	106		4	402
ndhC-ndhJ_90	-	aataccccaaggttcattagatacaatagaaatagaattgtatccccccc	48515	50	38	no	4	160		4	511		4	211		4	513		4	207.5		4	543.5		4	807		4	2932.5		4	1193		4	2850		4	1117.5		4	3842.5
ndhC-ndhJ_120	-	aatagaattgtatcccccccttcatttattgctttccgatcttatttatt	48545	50	32	no	4	194		4	606.5		4	248.5		4	573		4	268.5		4	561		4	25165.5		4	65257.5		4	22923.5		4	53114		4	19869		4	64953
ndhC-ndhJ_150	-	gctttccgatcttatttattcattcccagttatgtgactaaagttgacta	48575	50	34	no	4	785		4	2149		4	1073		4	2256		4	914.5		4	2113		4	892.5		4	2469.5		4	901.5		4	1915		4	992		4	2438.5
ndhC-ndhJ_180	-	tatgtgactaaagttgactaagttatgtgcgcgatacaaagttcataatg	48605	50	34	no	4	574		4	2087.5		4	624.5		4	1647.5		4	650		4	1895		4	0		4	218		4	0		4	206.5		4	101		4	274
ndhC-ndhJ_210	-	gcgatacaaagttcataatgcagaactctttttttttagttcatcctatt	48635	50	30	no	4	140.5		4	928		4	155.5		4	571		4	185.5		4	596.5		4	258		4	577.5		4	412		4	682		4	368		4	662.5
ndhC-ndhJ_240	-	tttttttagttcatcctattggctcattttttatcattcaataagcatct	48665	50	26	no	4	219.5		4	788		4	307		4	719.5		4	297		4	765		4	509.5		4	543		4	405		4	581		4	725.5		4	716.5
ndhC-ndhJ_270	-	ttatcattcaataagcatcttgtatttcataaaaattgggggcaatataa	48695	50	26	yes	4	352	1247.87	4	1044.5	1375.08	4	509.5	1514.81	4	969.5	1308.32	4	449.5	1353.25	4	983.5	1329.62	4	161	202.202	4	342.5	219.676	4	177.5	198.802	4	336	228.841	4	207	253.628	4	406	257.351
ndhC-ndhJ_300	-	aaaaattgggggcaatataatccttacgtaaaggccaccctatccaactc	48725	50	42	yes	4	242	857.912	4	1168	1537.67	4	221	657.064	4	743.5	1003.34	4	277.5	835.431	4	809.5	1094.38	4	285	357.935	4	580.5	372.327	4	356.5	399.283	4	603.5	411.029	4	331.5	406.172	4	639.5	405.36
ndhC-ndhJ_330	-	aaggccaccctatccaactctcgggcattaggatccgtttcagtcgtgga	48755	50	54	yes	4	275.5	976.673	4	891.5	1173.66	4	455.5	1354.26	4	928	1252.32	4	372	1119.93	4	886	1197.8	4	4987.5	6263.86	4	16005	10265.5	4	5853.5	6555.97	4	13135.5	8946.27	4	5190.5	6359.68	4	12457.5	7896.43
ndhC-ndhJ_360	-	ggatccgtttcagtcgtggatggctatcataagtgattcctaacatatca	48785	50	42	yes	4	412.5	1462.35	4	1337.5	1760.82	4	629.5	1871.59	4	1381	1863.64	4	566	1703.98	4	1368	1849.43	4	880	1105.2	4	1287	825.47	4	781.5	875.287	4	1298.5	884.376	4	1114.5	1365.55	4	1663	1054.13
ndhC-ndhJ_390	-	aagtgattcctaacatatcataagattcccgttcttgaaaatccgtactt	48815	50	34	yes	4	869	3080.68	4	3512.5	4624.2	4	889	2643.12	4	2728.5	3682.06	4	839.5	2527.37	4	2362.5	3193.92	4	359	450.873	4	886	568.272	4	333	372.963	4	750	510.807	4	323	395.757	4	819.5	519.456
ndhC-ndhJ_420	-	gttcttgaaaatccgtacttttccaaacccagaaaacggatggaattcta	48845	50	38	yes	4	556.5	1972.84	4	1713	2255.16	4	536	1593.6	4	1137.5	1535.04	4	548.5	1651.29	4	1271.5	1718.97	4	1302	1635.2	4	2740.5	1757.73	4	1404	1572.49	4	2465	1678.85	4	1651	2022.89	4	2995	1898.44
ndhC-ndhJ_450	-	agaaaacggatggaattctaggattactcctgtgagtaaatacttttatg	48875	50	34	yes	4	458	1623.65	4	4301	5662.26	4	478.5	1422.65	4	3150	4250.87	4	636	1914.72	4	1995	2697.09	4	237	297.651	4	382	245.011	4	165	184.801	4	362	246.549	4	223.5	273.844	4	417.5	264.641
ndhC-ndhJ_480	-	tgtgagtaaatacttttatgcagacttcttccgcttgattaacaccatat	48905	50	34	yes	4	788	2793.53	4	2471.5	3253.73	4	1068	3175.31	4	2094	2825.82	4	911.5	2744.13	4	2062.5	2788.34	4	528	663.122	4	965.5	619.262	4	455.5	510.164	4	820.5	558.822	4	530	649.385	4	909.5	576.504
ndhC-ndhJ_510	-	ccgcttgattaacaccatattctattctcgtaagatgatacacgctggct	48935	50	42	yes	4	229.5	813.598	4	684.5	901.144	4	300.5	893.428	4	791.5	1068.12	4	316.5	952.843	4	862	1165.36	4	775.5	973.96	4	1508	967.217	4	803.5	899.927	4	1425.5	970.873	4	1055	1292.64	4	1765.5	1119.1
ndhC-ndhJ_540	-	taagatgatacacgctggctaagaggccacctggtgccacatcataggca	48965	50	52	yes	4	976	3460.01	4	2751	3621.69	4	852	2533.11	4	1876	2531.63	4	895	2694.45	4	2060	2784.96	4	363	455.896	4	654.5	419.79	4	387	433.443	4	649	442.018	4	371	454.569	4	670.5	425.01
ndhC-ndhJ_570	-	ctggtgccacatcataggcacattgcgaacgtaaataattgtaaccatat	48995	50	40	yes	4	6255	22174.5	4	14833	19527.6	4	6303	18739.7	4	12448.5	16799	4	6453	19427.2	4	12949	17506.1	4	302	379.286	4	707	453.463	4	312.5	350.003	4	602.5	410.348	4	329.5	403.721	4	760.5	482.058
ndhC-ndhJ_600	-	gtaaataattgtaaccatatacatataaaattacagcaatagaatgccaa	49025	50	24	yes	4	535.5	1898.4	4	3408	4486.63	4	518	1540.09	4	2670	3603.12	4	679.5	2045.68	4	2942	3977.36	3	0	0	3	269	172.534	4	109.5	122.641	4	274.5	186.955	4	116.5	142.742	4	342.5	217.1
ndhC-ndhJ_630	-	ttacagcaatagaatgccaatcttcgggctttatttgtaaagtctctatt	49055	50	34	yes	4	115	407.685	4	446.5	587.817	4	131	389.481	4	478.5	645.727	4	130	391.373	4	443.5	599.578	4	413	518.692	4	529	339.296	4	295.5	330.963	4	512	348.711	4	394	482.75	4	567.5	359.721
ndhC-ndhJ_660	-	ttatttgtaaagtctctattccttgataatcgaagcccaacgatctatga	49085	50	34	yes	4	329	1166.33	4	1088	1432.35	4	459.5	1366.16	4	1080.5	1458.12	4	410	1234.33	4	1064.5	1439.12	4	496.5	623.561	4	1128	723.488	4	507.5	568.404	4	914	622.503	4	551.5	675.728	4	1096.5	695.038
ndhC-ndhJ_690	-	cgaagcccaacgatctatgaaccagcccgcgtttggctagccaaacggac	49115	50	58	yes	4	345	1223.06	4	898	1182.22	4	1014	3014.76	4	2163.5	2919.61	4	1115.5	3358.28	4	2576.5	3483.23	4	2081	2613.55	4	6432	4125.42	4	2729.5	3057.06	4	6234.5	4246.16	4	2591.5	3175.25	4	6388.5	4049.48
ndhC-ndhJ_720	-	gtttggctagccaaacggacaaagtgccctgcatcttttttatttccccc	49145	50	48	yes	4	425.5	1508.44	4	1879	2473.7	4	486.5	1446.43	4	1843	2487.1	4	764	2300.07	4	2108.5	2850.53	4	328	411.939	4	717	459.877	4	281.5	315.282	4	619.5	421.926	4	341.5	418.424	4	742.5	470.648
ndhC-ndhJ_750	-	gcatcttttttatttcccccacaccttttttatataaaattaagtatttc	49175	50	26	no	4	13518.5		4	23153.5		4	19257.5		4	23554.5		4	20546		4	23731.5		4	7878		4	35555		4	10290		4	29751.5		4	7649		4	30186.5
ndhC-ndhJ_780	-	tatataaaattaagtatttcacatttaccgttaattctaatttatgaaga	49205	50	18	no	4	1978.5		4	5143		4	2345		4	4210.5		4	2421.5		4	5016		4	142.5		4	212		4	115		4	222.5		4	182.5		4	272.5
ndhC-ndhJ_810	-	ttaattctaatttatgaagatttttttctgattctctaaaagcctcccta	49235	50	26	no	4	156.5		4	511		4	200		4	504		4	194		4	556.5		3	204		3	381		4	205		4	357.5		4	241.5		4	411.5
ndhC-ndhJ_840	-	attctctaaaagcctccctaattcactaattcgtgggacgatactggact	49265	50	42	yes	4	204	723.199	4	571.5	752.379	4	223	663.01	4	513.5	692.959	4	231	695.44	4	598	808.45	4	3171	3982.5	4	9951	6382.48	4	3436.5	3848.91	4	8449	5754.41	4	3302	4045.79	4	8658	5488.04
ndhC-ndhJ_870	-	tcgtgggacgatactggacttttgtatttaaaaaatgtttcagtagagat	49295	50	34	yes	4	260	921.724	4	842	1108.49	4	329.5	979.649	4	792	1068.79	4	305.5	919.727	4	783.5	1059.23	4	140.5	176.456	4	306	196.265	3	175	196.001	3	297	202.279	4	167	204.617	4	350.5	222.171
ndhC-ndhJ_900	-	aaaaatgtttcagtagagatctctgaagtagatgatggtggatagagtag	49325	50	36	yes	4	354.5	1256.73	4	1018	1340.2	4	555	1650.09	4	1262	1703.05	4	400	1204.22	4	949.5	1283.65	4	0	0	4	211	135.333	4	0	0	4	217	147.793	4	105.5	129.264	4	257	162.904
ndhC-ndhJ_930	-	gatgatggtggatagagtagttcttgatcataatttccaatatgcggact	49355	50	38	yes	4	247.5	877.41	4	854.5	1124.95	4	633.5	1883.48	4	1545	2084.95	4	840.5	2530.38	4	1880.5	2542.29	4	243	305.187	4	629	403.435	4	360	403.203	4	638	434.526	4	335.5	411.073	4	875.5	554.953
ndhC-ndhJ_960	-	taatttccaatatgcggactgcgtacaacaaaaaacttgtgattggtagt	49385	50	36	yes	4	15388	54551.9	4	23565	31023.3	4	12795.5	38042.8	4	21861	29501	4	13909.5	41875.4	4	23076.5	31197.7	4	555	697.032	4	832.5	533.958	4	624	698.885	4	877.5	597.644	4	757.5	928.13	4	1009.5	639.891
ndhC-ndhJ_990	-	aaaaacttgtgattggtagtaaaacaccgattaccctgttgaggtctaat	49415	50	36	yes	4	1092	3871.24	4	3604.5	4745.32	4	1400	4162.39	4	4032.5	5441.79	4	1328.5	3999.53	4	3487.5	4714.83	4	313.5	393.729	4	509	326.468	4	255.5	286.162	4	522.5	355.862	4	317.5	389.018	4	571	361.94
ndhC-ndhJ_1020	-	ttaccctgttgaggtctaattcgatccttatagatttctctagctatttt	49445	50	34	yes	4	706	2502.83	4	2639	3474.24	4	1082.5	3218.42	4	2394	3230.66	4	932.5	2807.35	4	2393	3235.15	4	665	835.182	4	954.5	612.207	4	712.5	798.006	4	984	670.178	4	726.5	890.147	4	995	630.7
ndhC-ndhJ_1050	-	tagatttctctagctattttcttacgaagctttgttatagcgtctataac	49475	50	32	yes	3	127	450.227	3	388	510.802	4	192	570.843	4	419	565.433	4	202	608.133	4	466.5	630.672	4	251.5	315.862	4	557.5	357.575	4	345.5	386.963	4	570	388.213	3	320	392.081	3	606	384.125
ndhC-ndhJ_1080	-	tttgttatagcgtctataacagcctctggtttaggtggacaacccggcaa	49505	50	46	yes	4	176	623.936	4	1553	2044.52	4	246	731.392	4	1400.5	1889.95	4	307	924.242	4	1188.5	1606.76	4	233.5	293.256	4	544.5	349.237	4	252	282.242	4	519	353.478	4	260	318.566	4	624	395.535
ndhC-ndhJ_1110	-	ttaggtggacaacccggcaaatagacatctacaggaattagcttatcaac	49535	50	42	yes	4	801.5	2841.39	4	2450	3225.42	4	1497	4450.79	4	3171.5	4279.88	4	1282.5	3861.05	4	2937	3970.6	4	486	610.374	4	995.5	638.504	4	480	537.604	4	879	598.665	4	498	610.177	4	995	630.7
ndhC-ndhJ_1140	-	acaggaattagcttatcaactcctcgaacagtactataagaatcggtact	49565	50	38	yes	4	903	3201.22	4	2422.5	3189.22	4	956	2842.32	4	2025	2732.7	4	801.5	2412.97	4	1877.5	2538.24	4	747.5	938.795	4	1988.5	1275.4	4	858.5	961.527	4	1634	1112.88	4	895	1096.6	4	1850	1172.66
ndhC-ndhJ_1170	-	gtactataagaatcggtactgaacatcccccctgtaattgtacaggctcc	49595	50	46	yes	4	317	1123.79	4	1112.5	1464.61	4	384	1141.69	4	950.5	1282.68	4	353	1062.73	4	1068	1443.85	4	4572	5742.03	4	12509.5	8023.47	4	4939.5	5532.28	4	12401	8446.02	4	6568	8047.47	4	14764	9358.45
ndhC-ndhJ_1200	-	cctgtaattgtacaggctcccatagcaataacatacttcggttcaggcat	49625	50	44	yes	4	354	1254.96	4	1078.5	1419.84	4	372	1106.01	4	938.5	1266.49	4	271.5	817.368	4	726.5	982.173	4	1352	1697.99	4	3838.5	2461.98	4	1752	1962.25	4	3856	2626.23	4	1812.5	2220.77	4	4724	2994.4
ndhC-ndhJ_1230	-	acatacttcggttcaggcatttgttcatataatcgcactaaagaaggagc	49655	50	40	yes	3	278	985.535	3	974	1282.27	4	283.5	842.885	4	758	1022.91	4	293.5	883.6	4	834.5	1128.18	4	668.5	839.578	4	1098.5	704.567	4	657.5	736.406	4	1026.5	699.124	4	830	1016.96	4	1221	773.955
ndhC-ndhJ_1260	-	aatcgcactaaagaaggagccattttcattgttactgtacctgctgttaa	49685	50	38	yes	4	430	1524.39	4	1428.5	1880.62	4	579.5	1722.93	4	1325.5	1788.74	3	827	2489.73	3	2032	2747.11	4	363.5	456.524	4	496.5	318.45	4	266.5	298.482	4	483.5	329.3	4	480.5	588.735	4	611	387.294
ndhC-ndhJ_1290	-	gttactgtacctgctgttaaaataaggtccgcctgtctaggactcgatct	49715	50	46	yes	4	276.5	980.218	4	1092.5	1438.28	4	379	1126.82	4	996.5	1344.76	4	349	1050.69	4	1010.5	1366.12	4	633.5	795.621	4	1162.5	745.616	4	523	585.764	4	1045.5	712.064	4	601.5	736.99	4	1215.5	770.468
ndhC-ndhJ_1320	-	gcctgtctaggactcgatcttggtactaacccataacgatcaaagtcaaa	49745	50	44	yes	4	107	379.325	4	377	496.32	4	150	445.971	4	383.5	517.527	4	157.5	474.163	4	403.5	545.501	4	1081	1357.64	4	1490.5	955.992	4	668	748.166	4	1300	885.398	4	909.5	1114.37	4	1431	907.067
ndhC-ndhJ_1350	-	ccataacgatcaaagtcaaatcgggagcctattaatgaggcaaattcaat	49775	50	38	yes	4	269	953.63	4	840	1105.86	4	316.5	940.999	4	882	1190.24	4	415	1249.38	4	988	1335.7	4	276	346.632	4	460	295.04	4	275.5	308.562	4	413	281.284	4	323.5	396.37	4	510.5	323.59
ndhC-ndhJ_1380	-	attaatgaggcaaattcaatgaaacaacaactggtaccataaagaagcgg	49805	50	36	yes	4	193	684.203	4	620.5	816.888	4	281.5	836.939	4	742	1001.32	4	323	972.411	4	882.5	1193.07	4	271	340.352	4	481.5	308.83	4	307.5	344.403	4	444.5	302.738	4	342	419.037	4	549	347.994
ndhC-ndhJ_1410	-	ctggtaccataaagaagcggccataggctggaaagtcttgaccaatttga	49835	50	46	yes	4	231.5	820.689	4	756	995.274	4	275.5	819.1	4	661	892.008	4	272	818.873	4	672.5	909.169	4	212	266.253	4	432.5	277.401	4	246	275.522	4	391	266.3	4	214.5	262.817	4	453	287.143
ndhC-ndhJ_1440	-	gaaagtcttgaccaatttgaaagatcatttaacgtagttgaaataacgga	49865	50	32	yes	4	803	2846.71	4	2418	3183.3	4	1083	3219.91	4	2316.5	3126.08	4	986	2968.41	4	2229.5	3014.11	4	115.5	145.058	4	310	198.831	4	144	161.281	4	285	194.106	4	133.5	163.571	4	343	217.417
ndhC-ndhJ_1470	-	aacgtagttgaaataacggaattttttgttgttcgatcaagtatgggaaa	49895	50	32	yes	4	510.5	1809.77	4	1672	2201.19	4	720	2140.66	4	1388	1873.08	4	582	1752.15	4	1343	1815.63	4	102.5	128.731	4	237.5	152.33	4	129	144.481	4	237	161.415	4	143	175.211	4	274.5	173.997
ndhC-ndhJ_1500	-	gttcgatcaagtatgggaaacttaatggaattcataattgtttcaatggt	49925	50	32	yes	4	238.5	845.504	4	805.5	1060.44	4	298	885.995	4	809.5	1092.41	4	253	761.672	4	710	959.866	4	225.5	283.208	4	353.5	226.732	4	188	210.562	4	361	245.868	4	238	291.611	4	398	252.28
ndhC-ndhJ_1530	-	ttcataattgtttcaatggttttttttactttttttttttttattattgt	49955	50	14	no	4	272.5		4	905		4	378.5		4	829.5		4	346.5		4	864.5		4	0		4	148.5		4	131		4	187		4	128.5		4	201.5
ndhC-ndhJ_1560	-	ttttttttttttattattgtatcaagtattcggtaaacgaactaagacca	49985	50	24	no	4	136.5		4	436.5		4	175		4	417		4	172		4	447.5		4	106.5		4	260		4	176		4	294.5		4	130.5		4	309
ndhC-ndhJ_1590	-	cggtaaacgaactaagaccattccaatgctccttttcgccatgcataaac	50015	50	44	yes	4	744	2637.55	4	2250	2962.12	4	1385	4117.8	4	3020.5	4076.11	4	1240.5	3734.6	4	2841.5	3841.49	4	1644	2064.72	4	2847.5	1826.36	4	1756	1966.73	4	2559.5	1743.21	4	1852	2269.17	4	2718	1722.86
ndhC-ndhJ_1620	-	ccttttcgccatgcataaactaaaccaagaattaggataagcacgaaaat	50045	50	36	yes	4	292.5	1036.94	4	944	1242.78	4	492.5	1464.27	4	1105.5	1491.85	4	473.5	1425.5	4	1193	1612.84	4	901	1131.58	4	2379	1525.87	4	944.5	1057.85	4	1950	1328.1	4	1042	1276.72	4	2196	1391.98
ndhC-ndhJ_1650	-	attaggataagcacgaaaatgaaagcttctataaaagcagatacccccag	50075	50	38	yes	4	209	740.924	4	743.5	978.817	4	304	903.834	4	806.5	1088.36	4	289.5	871.558	4	843	1139.67	4	235	295.139	4	649	416.262	4	264.5	296.242	4	513.5	349.732	4	245	300.187	4	542	343.557
ndhC-ndhJ_1680	-	ataaaagcagatacccccagtacatcgaaactcattgcccacggatacag	50105	50	46	yes	4	109.5	388.187	4	375	493.687	3	105	312.18	3	371	500.658	4	125	376.32	4	386.5	522.518	4	8525	10706.7	4	28497.5	18278	4	10341.5	11582.6	4	26865	18297.1	4	9037.5	11073.2	4	25606	16230.9
ndhC-ndhJ_1710	-	ctcattgcccacggatacagaaaaacagtttcaacatcaaaaacaacaaa	50135	50	36	yes	4	2399.5	8506.45	4	7621	10033	4	3405.5	10125	4	7342	9907.9	4	3609	10865.1	4	8089.5	10936.4	4	1351	1696.74	4	3887	2493.08	4	1354.5	1517.05	4	2937.5	2000.66	4	1576	1931	4	3971.5	2517.41
ndhC-ndhJ_1740	-	tcaacatcaaaaacaacaaaaactagagcaaacatataataacggattct	50165	50	28	yes	4	201	712.563	4	661	870.206	4	260.5	774.503	4	683.5	922.371	4	267.5	805.325	4	756.5	1022.73	4	193.5	243.019	4	422	270.667	4	187.5	210.002	4	380	258.809	4	217	265.88	4	486	308.061
ndhC-ndhJ_1770	-	aacatataataacggattctaaattgtaaccaagcatccccgatcggttc	50195	50	38	yes	4	2105	7462.42	4	4821	6346.84	4	3446	10245.4	4	7598.5	10254	4	3813.5	11480.8	4	7952	10750.5	4	361	453.384	4	1005	644.597	4	419.5	469.844	4	940.5	640.551	4	420.5	515.219	4	1126	713.737
ndhC-ndhJ_1800	-	caagcatccccgatcggttctatacctgattcataactagaaagtttctc	50225	50	42	yes	4	604	2141.24	4	3218	4236.5	4	767	2280.4	4	2899.5	3912.83	4	756.5	2277.49	4	2672	3612.34	4	3237	4065.39	4	9602.5	6158.95	4	3957.5	4432.43	4	8792.5	5988.35	4	4659	5708.46	4	11325.5	7178.89
ndhC-ndhJ_1830	-	tcataactagaaagtttctccggccccttcctaattggagataaaactcc	50255	50	42	yes	4	266.5	944.767	4	849	1117.71	4	377.5	1122.36	4	879	1186.2	4	386	1162.08	4	938	1268.1	4	6992.5	8781.97	4	22423.5	14382.2	4	8305	9301.67	4	20533.5	13984.9	4	8670	10623	4	24461.5	15505.4
ndhC-ndhJ_1860	-	ctaattggagataaaactccggaaattagaaatgccaaaacaggaatagc	50285	50	36	yes	4	675	2392.94	4	1912.5	2517.81	4	751.5	2234.31	4	1821	2457.41	4	678	2041.16	4	1812.5	2450.36	4	143.5	180.223	4	308	197.548	4	168	188.161	4	265	180.485	4	141.5	173.373	4	332.5	210.762
ndhC-ndhJ_1890	-	aatgccaaaacaggaatagcacttgatattagtaaaaatgcccagaaaat	50315	50	32	yes	4	645.5	2288.36	4	1962.5	2583.63	4	726.5	2159.99	4	2234	3014.74	4	864.5	2602.63	4	2237.5	3024.93	4	217.5	273.161	4	406.5	260.725	4	190.5	213.362	4	374.5	255.063	4	269.5	330.206	4	492.5	312.181
ndhC-ndhJ_1920	-	agtaaaaatgcccagaaaatatcatattcgtaaagcagaaacatagacga	50345	50	32	yes	4	0	0	4	275	362.037	4	112	332.992	4	319.5	431.16	4	139	418.468	4	410.5	554.965	4	212.5	266.881	4	533	341.861	4	285	319.202	4	503.5	342.921	4	304	372.477	4	667	422.791
ndhC-ndhJ_1950	-	taaagcagaaacatagacgaactcctatgaatgtggaaaaaatacccgct	50375	50	38	no	4	478.5		4	1497.5		4	617.5		4	1487.5		4	583		4	1472		4	515		4	705.5		4	478		4	784.5		4	668.5		4	846.5
ndhC-ndhJ_1980	-	atgtggaaaaaatacccgcttagtcaattccaatcggagtggattgggca	50405	50	44	no	4	849		4	3329		4	1016.5		4	2670		4	940		4	2606		4	512		4	1071.5		4	579.5		4	1153.5		4	649		4	1111.5
ndhC-ndhJ_2010	-	caatcggagtggattgggcaagggatatagaactcttgagtcaaaacaaa	50435	50	42	no	4	160		4	489.5		4	223.5		4	573		4	235		4	664		4	171		4	333.5		4	197		4	316.5		4	189		4	388
ndhC-ndhJ_2040	-	aactcttgagtcaaaacaaaaattcaggttaatcgaatcattttttttcg	50465	50	28	no	4	661.5		4	1931		4	892.5		4	1946.5		4	799		4	1901		4	110.5		4	208.5		4	0		4	197		4	122		4	254.5
ndhC-ndhJ_2070	-	aatcgaatcattttttttcgtttggttgttgtggtagacgtctcgtttta	50495	50	34	no	4	353		4	1107		4	473.5		4	1316.5		4	513.5		4	1347.5		4	172		4	377		4	209.5		4	394.5		4	246.5		4	501
ndhC-ndhJ_2100	-	gtggtagacgtctcgttttaagatttattgatttcttattttcagtacac	50525	50	32	no	4	1667		4	6511.5		4	2205		4	5745.5		4	1914		4	5675		4	204		4	388.5		4	212		4	369.5		4	281.5		4	530.5
ndhC-ndhJ_2130	-	atttcttattttcagtacacttattacttaatagttccatgtttctatta	50555	50	22	no	4	235.5		4	1034.5		4	302		4	905.5		4	322.5		4	842.5		4	212		4	253.5		4	163.5		4	272.5		4	244.5		4	316.5
ndhC-ndhJ_2160	-	atagttccatgtttctattactaatagtttctaatataataatataatat	50585	50	16	no	4	452		4	1430.5		4	481.5		4	1217		4	504.5		4	1349.5		4	771.5		4	1128		4	711		4	1176.5		4	930		4	1442
ndhC-ndhJ_2190	-	ctaatataataatataatattaatctgattaataactagtaatttttttt	50615	50	10	no	4	604		4	1882.5		4	712.5		4	1656		4	660.5		4	1668		4	0		4	133.5		4	0		4	118		4	47.5		4	175.5
trnV-UAC-Ex2	-	tagggctatacggactcgaaccgtagacctgctcg	51215	35	57	no	4	1371		4	3674		4	1465.5		4	4186		4	1469		4	3842		4	19007.5		4	5856.5		4	6656.5		4	14332		4	14717.5		4	5583
trnV-UAC-spliced	-	cggactcgaaccgtagacctgctcggtgtaaacgaggtgctctacctaac	51232	50	56	no	4	413		4	1246		4	509		4	1267.5		4	572		4	1482		4	14209		4	6689		4	6970.5		4	12220		4	14608		4	7587
trnV-ex1-ex2	-	ccgtagacctgctcggtgtaaacgaggtgc	51233	30	60	no	4	350.5		4	1135		4	432.5		4	996.5		4	371.5		4	999.5		4	735.5		4	1439		4	500		4	1069		4	774		4	1504
trnV-in-ex2	-	ccgtagacctgctcggtaaaagagttcgaa	51234	30	50	no	4	7850		4	18078.5		4	11303.5		4	21031		4	10426.5		4	19618.5		4	734.5		4	2028		4	798.5		4	1520		4	844		4	1861.5
trnV-intron_0	-	gtaaaagagttcgaacttattattatcaaaatgattcgaactctttcaaa	51259	50	26	no	4	889		4	2824		4	1208		4	2753.5		4	1109.5		4	2762.5		4	0		4	179		4	0		4	156		4	66		4	203.5
trnV-intron_70	-	ttgcattgggctctttcattaactgatcgaaagatcagttagtctaccat	51329	50	38	no	4	5251		4	12191.5		4	6729.5		4	14059.5		4	6208		4	12866.5		4	998		4	1381		4	779		4	1382		4	1127		4	1365.5
trnV-intron_140	-	taagaaatggttccaagtactctgattgattatttttgaattctaataca	51399	50	26	no	4	314.5		4	1106		4	397.5		4	878.5		4	383.5		4	991.5		4	1546		4	2786		4	1125		4	3394.5		4	1605		4	2954
trnV-intron_210	-	tgtttcaaagaagggttctcttgacgtaggtttgcttttggtctagatca	51469	50	40	no	3	0		3	248		4	412.5		4	959		4	399.5		4	1045		4	1412		4	1409		4	1004		4	2206.5		4	1504		4	2194.5
trnV-intron_280	-	ctaacatcctgattaaaaaatcaaacatgaaacttgatacaccttaaggt	51539	50	30	no	4	3646		4	9517.5		4	6710		4	13372.5		4	7451		4	14044.5		4	940		4	792		4	525		4	900.5		4	998		4	884
trnV-intron_350	-	ttttgagttccttatactcattctacctagcattgagtagactgggtatt	51609	50	36	no	3	509		3	1464		4	167.5		4	757.5		3	293		3	878		4	3007.5		4	2258.5		4	1575		4	2786		4	3857.5		4	3263.5
trnV-intron_420	-	tcaatgatgggttctattcattccctacctaacggggtactttaatagga	51679	50	40	no	4	186.5		4	588.5		4	237.5		4	518.5		4	217		4	555.5		4	2737		4	2159.5		4	1568		4	2930		4	3169.5		4	3289.5
trnV-intron_490	-	ctcctcttttttcctaaaaaaaagtcatggagtaagacatcgatttctta	51749	50	32	no	4	548		4	1547.5		4	623		4	1582.5		4	590.5		4	1495		4	1378		4	2575.5		4	1163.5		4	2451.5		4	1402.5		4	2295.5
trnV-intron_549	-	atcaattagtttgattgcgtgatggactcctctgaaaaactttggcgcac	51808	50	42	no	4	583.5		4	1713		4	809		4	1998.5		4	798.5		4	2023		4	1529		4	1764.5		4	1008		4	2601		4	1666.5		4	2398
trnV-ex1-in	-	aaaactttggcgcacgtgtaaacgaggtgc	51832	30	50	no	4	240		4	719		4	282.5		4	710.5		3	395		3	1028		4	240.5		4	370.5		4	194		4	381		4	296		4	460.5
trnV-UAC-Ex1	-	gtgtaaacgaggtgctctacctaactgagctatagccct	51851	39	49	no	4	216		4	744.5		4	300		4	724		4	269.5		4	735.5		4	22262.5		4	8338		4	12446		4	18182.5		4	16140.5		4	6521.5
atpB-E_0	-	tataatcctatcgatgtgataggtatcccctttccttctctttacaatga	52025	50	36	no	4	350.5		4	1216		4	439		4	952.5		4	397.5		4	989.5		4	901		4	2129		4	861.5		4	1704		4	791		4	1539
atpB-E_30	-	tttccttctctttacaatgataaataacctacttaactcagtggttagag	52055	50	32	no	4	413		4	1292.5		4	549.5		4	1321.5		4	507		4	1376.5		4	1133.5		4	2946		4	1386		4	2279.5		4	1197		4	2472.5
trnM-CAU-2	+	atgactcctgccgtatgaaagcaatactctaaccactgagttaagtaggt	52081	50	42	no	4	140		4	530.5		4	160		4	451		4	169		4	480		4	4016.5		4	5579.5		4	3096.5		4	6679		4	4685		4	6208
atpB-E_60	-	acttaactcagtggttagagtattgctttcatacggcaggagtcattggt	52085	50	42	no	4	235.5		4	759.5		4	315.5		4	638		4	272.5		4	658.5		4	0		4	207.5		4	108.5		4	199.5		4	110.5		4	290
trnM-CAU-1	+	tacctactattggatttgaaccaatgactcctgccgtatgaaagcaatac	52104	50	40	no	4	424		4	1574		4	807		4	1972		4	753		4	2025.5		4	47329.5		4	10918.5		4	26959		4	29574.5		4	47065.5		4	13279
atpB-E_90	-	atacggcaggagtcattggttcaaatccaatagtaggtataacttattag	52115	50	36	no	4	249		4	746.5		4	309		4	715		4	288.5		4	705		4	0		4	226		4	106		4	231		4	106.5		4	288
atpB-E_120	-	tagtaggtataacttattagacaccatgatcaatggtgtctaataagttt	52145	50	30	no	4	1078.5		4	3204.5		4	1431		4	4393		4	1681		4	5009.5		4	0		4	191		4	0		4	188		4	93		4	235.5
atpB-E_150	-	caatggtgtctaataagtttttgtaaccagctttttttattttattgttt	52175	50	24	no	4	577		4	1985.5		4	950		4	1940.5		4	806.5		4	1845.5		4	729.5		4	1154.5		4	817.5		4	1126.5		4	834		4	1195.5
atpB-E_180	-	ctttttttattttattgtttttatcgtctttcgatcctattttttttata	52205	50	18	no	4	529.5		4	1706		4	636.5		4	1452.5		4	631		4	1557		4	365.5		4	424		4	430.5		4	591.5		4	431		4	515
atpB-E_210	-	tcgatcctattttttttatacattctttttttttacacgtcagctagtta	52235	50	26	no	4	217.5		4	641		4	297		4	767.5		4	361.5		4	928.5		4	348		4	497.5		4	416.5		4	630		4	482.5		4	675.5
atpB-E_240	-	ttttacacgtcagctagttacaaaatcaaatcgtattgagagcctcgact	52265	50	38	yes	4	708	2509.92	4	2440	3212.26	4	681	2024.71	4	1810	2442.56	4	735.5	2214.27	4	2063.5	2789.69	4	826	1037.38	4	1479	948.616	4	858	960.967	4	1412	961.678	4	892.5	1093.54	4	1344.5	852.238
atpB-E_270	-	tcgtattgagagcctcgactcgtgtccgagctcgtctgagagctagatta	52295	50	52	yes	4	1377.5	4883.36	4	4333	5704.39	3	2716	8075.05	3	5514	7441.05	4	1482.5	4463.16	4	3651	4935.87	4	2085	2618.58	4	6358	4077.96	4	2863.5	3207.14	4	5802.5	3951.94	4	2247.5	2753.76	4	5859.5	3714.16
atpB-E_300	-	ctcgtctgagagctagattagcctcaattgtctgtctcttaccttcagct	52325	50	46	yes	4	5172.5	18337	4	13260.5	17457.4	4	3991.5	11867.3	4	10575.5	14271.5	4	4786	14408.5	4	11439	15464.7	4	2126	2670.07	4	4964	3183.86	4	2956	3310.75	4	4674.5	3183.69	4	2111	2586.51	4	4495.5	2849.56
atpB-E_330	-	tctgtctcttaccttcagcttttctcaagttagcttctgctatttcaaga	52355	50	38	yes	4	381	1350.68	4	1314.5	1730.54	4	518.5	1541.57	4	1257.5	1696.97	4	434.5	1308.09	4	1108	1497.93	4	6391	8026.54	4	13783	8840.28	4	10582	11851.9	4	14055.5	9572.85	4	8582	10515.1	4	15931	10098.2
atpB-E_360	-	tagcttctgctatttcaagagtttgctgagcttcttgtggatcaatgtca	52385	50	40	yes	4	375	1329.41	4	1436.5	1891.15	4	492	1462.78	4	1245.5	1680.78	4	493.5	1485.71	4	1286.5	1739.25	4	966.5	1213.84	4	2432.5	1560.18	4	1234	1382.09	4	2101	1430.94	4	982	1203.2	4	2305.5	1461.39
atpB-E_390	-	cttcttgtggatcaatgtcactattcttctctgcatcatttactaaaata	52415	50	32	yes	4	123.5	437.819	4	381	501.586	4	152	451.917	4	381	514.153	4	159	478.679	4	421.5	569.836	4	3234.5	4062.25	4	7014	4498.71	4	4442	4975.08	4	6071.5	4135.15	4	3219.5	3944.71	4	6508.5	4125.54
atpB-E_420	-	ctgcatcatttactaaaatagtgatttcattattgcctattctagcaaaa	52445	50	28	yes	4	190	673.567	4	942	1240.14	4	240.5	715.04	4	779	1051.25	4	301	906.179	4	823.5	1113.31	4	1017.5	1277.89	4	2396	1536.77	4	1230	1377.61	4	2168.5	1476.91	4	1010.5	1238.12	4	2138	1355.21
atpB-E_450	-	tattgcctattctagcaaaaccgcccatcagagccatcgttaaccattgg	52475	50	46	yes	4	498	1765.46	4	1995	2626.42	4	719.5	2139.17	4	1829.5	2468.88	4	745.5	2244.37	4	1928.5	2607.18	4	6560.5	8239.42	4	12014	7705.67	4	6326.5	7085.73	4	10802.5	7357.32	4	7037	8622.11	4	12598	7985.49
atpB-E_480	-	gagccatcgttaaccattggttagcaaggcgtattttcaaaatacctata	52505	50	38	yes	4	215.5	763.967	4	745	980.792	4	279	829.506	4	725	978.375	4	268.5	808.336	4	775	1047.74	4	1345	1689.2	4	3155.5	2023.91	4	1334	1494.09	4	2323	1582.14	4	957.5	1173.18	4	2355	1492.76
atpB-E_510	-	gtattttcaaaatacctatatcaacagctgtggcaatcggcgcgtggttt	52535	50	42	yes	4	424	1503.12	4	1178.5	1551.49	4	389.5	1158.04	4	946.5	1277.29	4	413	1243.36	4	1045.5	1413.44	4	1379.5	1732.53	4	3802.5	2438.89	4	2234	2502.1	4	3652	2487.29	4	1687.5	2067.62	4	3896.5	2469.87
atpB-E_540	-	tggcaatcggcgcgtggtttgctaatacaccaatttgtccactattagta	52565	50	44	yes	4	212	751.559	4	707.5	931.423	4	285.5	848.831	4	662	893.358	4	256	770.704	4	650.5	879.426	4	1430	1795.96	4	2883	1849.13	4	1772.5	1985.22	4	2731.5	1860.36	4	1428.5	1750.28	4	2835	1797.02
atpB-E_570	-	caatttgtccactattagtagataaaatgatttcttttacttctgaatcc	52595	50	28	yes	4	395	1400.31	4	1267.5	1668.66	3	1055	3136.66	3	2899	3912.15	4	697	2098.36	4	1938.5	2620.7	4	699.5	878.511	4	1770	1135.26	4	824	922.887	4	1407.5	958.614	4	544.5	667.151	4	1319.5	836.391
atpB-E_600	-	tttcttttacttctgaatcccaaacaattcgattcggagtcagtacacaa	52625	50	36	yes	4	294	1042.26	4	1098.5	1446.17	4	429	1275.48	4	888.5	1199.02	4	387	1165.09	4	927.5	1253.91	4	1834	2303.34	4	4656	2986.31	4	2773.5	3106.34	4	4629	3152.7	4	2345.5	2873.83	4	4865	3083.78
atpB-E_630	-	gattcggagtcagtacacaaagatttaaggtcatttcttcaatttactct	52655	50	34	yes	4	480	1701.64	4	1641.5	2161.03	4	714.5	2124.31	4	1411.5	1904.79	4	634	1908.7	4	1420	1919.73	4	1289	1618.87	4	2998.5	1923.21	4	1384	1550.09	4	2422	1649.56	4	1142.5	1399.85	4	2368	1501
atpB-E_660	-	tcatttcttcaatttactctccatttctaagttcgtagccttcgcagtag	52685	50	38	yes	4	456.5	1618.33	4	1690	2224.88	4	538.5	1601.04	4	1398.5	1887.25	4	452	1360.77	4	1220.5	1650.02	4	13238	16625.8	4	26526	17013.5	4	19762	22133.6	4	26191.5	17838.4	4	15080.5	18477.4	4	31353.5	19874
atpB-E_690	-	gttcgtagccttcgcagtagcttcatcgatgttacccactaagtaaaagg	52715	50	46	yes	4	7138	25304.9	4	17606	23178.3	4	7666	22792.1	4	20341	27449.8	4	7871.5	23697.6	4	19340	26146.2	4	6782	8517.6	4	14694.5	9424.91	4	8664	9703.75	4	13806.5	9403.27	4	7762	9510.42	4	16131	10224.9
atpB-E_720	-	gttacccactaagtaaaaggcctgttcgggaagagaatcaaattctccgg	52745	50	46	yes	4	417	1478.3	4	1364.5	1796.36	4	600.5	1785.37	4	1345	1815.05	4	546	1643.77	4	1320.5	1785.22	4	3714.5	4665.09	4	12256	7860.88	4	3588.5	4019.15	4	7689.5	5237.13	4	1902.5	2331.05	4	5972	3785.47
atpB-E_750	-	aagagaatcaaattctccggaaaggatcaaattaaaccctctaattgttt	52775	50	32	yes	4	132	467.952	4	488	642.452	4	240.5	715.04	4	631.5	852.198	4	223	671.355	4	641.5	867.259	4	295	370.494	4	884.5	567.31	4	396	443.523	4	823.5	560.866	4	292.5	358.387	4	870.5	551.783
atpB-E_780	-	attaaaccctctaattgtttccgctagaccaacatattttcccggagaac	52805	50	40	yes	4	478.5	1696.33	4	1649.5	2171.57	4	480	1427.11	4	1595	2152.42	4	533	1604.63	4	1711	2313.14	4	3950	4960.86	4	9871	6331.17	4	5808	6505.01	4	9251.5	6300.97	4	4673.5	5726.23	4	10999	6971.93
atpB-E_810	-	aacatattttcccggagaacctgtaaatacttctgctacgaaaaagggtt	52835	50	38	yes	4	180	638.116	4	584	768.836	4	260	773.016	4	593	800.243	4	226	680.387	4	612	827.377	4	1208	1517.14	4	3442	2207.67	4	2146	2403.54	4	3684.5	2509.42	4	1625	1991.04	4	4636	2938.62
atpB-E_840	-	ttctgctacgaaaaagggttgtgataagaaacgctcaatttttcgtgctc	52865	50	40	yes	4	335.5	1189.38	4	1034.5	1361.92	4	546.5	1624.82	4	1316	1775.92	4	510.5	1536.89	4	1270	1716.94	4	286	359.191	4	741	475.27	4	443.5	496.724	4	756	514.893	4	335.5	411.073	4	741	469.697
atpB-E_870	-	acgctcaatttttcgtgctcttgctacggttaagcgatcctcttcggata	52895	50	46	yes	4	619	2194.41	4	1908.5	2512.54	4	890	2646.09	4	1829	2468.2	4	759	2285.02	4	1709.5	2311.11	4	3866	4855.36	4	8239.5	5284.74	4	5609.5	6282.69	4	7799	5311.71	4	4045.5	4956.77	4	8674.5	5498.5
atpB-E_900	-	taagcgatcctcttcggataattcatccaaccccaggatagctataatgt	52925	50	42	yes	4	366	1297.5	4	1086.5	1430.38	4	335	996.002	4	833	1124.12	4	349.5	1052.19	4	864	1168.06	4	2814	3534.14	4	10033.5	6435.39	4	4742.5	5311.64	4	9622.5	6553.65	4	4110.5	5036.41	4	12106.5	7673.94
atpB-E_930	-	ccccaggatagctataatgtcctgaagctccttgtaacgttgtaaagttt	52955	50	42	yes	4	446	1581.11	4	1369	1802.29	4	635	1887.94	4	1494	2016.13	4	624.5	1880.1	4	1340	1811.58	4	2788.5	3502.11	4	7747	4968.85	4	3690.5	4133.39	4	7039.5	4794.43	4	2483	3042.31	4	6550.5	4152.16
atpB-E_960	-	cttgtaacgttgtaaagtttgttttacttgttgcgcagtttcataatgtt	52985	50	32	yes	4	1058.5	3752.48	4	3840.5	5056.02	4	1574.5	4681.21	4	3549	4789.31	4	1404.5	4228.33	4	3602	4869.63	4	1438.5	1806.63	4	3598.5	2308.04	4	1780.5	1994.18	4	3052.5	2078.98	4	1150.5	1409.66	4	2845	1803.36
atpB-E_990	-	ttgcgcagtttcataatgttcctcgccaacgattcgaggttgtagcatag	53015	50	46	yes	4	355	1258.51	4	1241.5	1634.43	4	427	1269.53	4	1439.5	1942.58	4	538.5	1621.19	4	1514	2046.81	4	5132	6445.34	4	19549.5	12538.9	4	7222	8088.7	4	16054.5	10934.3	4	5049	6186.31	4	18209.5	11542.4
atpB-E_1020	-	gattcgaggttgtagcatagttgacgttgaatctaaaggatctaccgctg	53045	50	44	yes	4	395	1400.31	4	1316.5	1733.17	4	643	1911.73	4	1549.5	2091.02	4	689.5	2075.78	4	1679.5	2270.56	4	757.5	951.354	4	1836	1177.59	4	1141	1277.93	4	2100.5	1430.6	4	710	869.931	4	1841	1166.95
atpB-E_1050	-	atctaaaggatctaccgctggatagatacctttggcagctaatcctcttg	53075	50	44	yes	4	1468	5204.19	4	4718	6211.24	4	1837.5	5463.14	4	4150.5	5601.03	4	1623.5	4887.65	4	3635	4914.24	4	1150	1444.3	4	2731.5	1751.96	4	1270.5	1422.97	4	2543.5	1732.32	4	1013	1241.18	4	2616	1658.2
atpB-E_1080	-	tttggcagctaatcctcttgatagtacggtagtcgcatctaaatgtgcaa	53105	50	42	yes	4	298.5	1058.21	4	1742	2293.34	4	420	1248.72	4	1645.5	2220.57	4	462	1390.88	4	1540.5	2082.64	4	1473	1849.96	4	3849	2468.71	4	2263	2534.58	4	4030	2744.73	4	1793.5	2197.49	4	4222	2676.2
atpB-E_1110	-	agtcgcatctaaatgtgcaaatgtggtggcaggtgcggggtcagtcaaat	53135	50	50	yes	4	270.5	958.947	4	887.5	1168.39	4	314	933.566	4	718	968.929	4	295	888.116	4	740	1000.42	4	261.5	328.421	4	762	488.74	4	333	372.963	4	674.5	459.385	4	205	251.177	4	630	399.338
atpB-E_1140	-	aggtgcggggtcagtcaaatcatctgcaggtacataaactgcttgaatag	53165	50	46	yes	4	359	1272.69	4	1259.5	1658.13	4	463.5	1378.05	4	1146	1546.51	4	487	1466.14	4	1147.5	1551.33	4	1459.5	1833	4	4203	2695.76	4	2241	2509.94	4	4058.5	2764.14	4	1607	1968.98	4	4221.5	2675.88
atpB-E_1170	-	tacataaactgcttgaatagaggttatggacccctttttcgtagaagtaa	53195	50	36	yes	4	2828	10025.5	4	7149.5	9412.31	4	3252	9668.65	4	8029	10835	4	2969.5	8939.86	4	7224	9766.3	4	843	1058.73	4	2312	1482.89	4	1096.5	1228.09	4	2167	1475.89	4	837	1025.54	4	2337	1481.35
atpB-E_1200	-	cccctttttcgtagaagtaattctttcttgtaaagtacccatttcggtac	53225	50	38	yes	4	331	1173.43	4	1138.5	1498.83	4	372	1106.01	4	1011.5	1365	4	357	1074.77	4	902	1219.44	4	3379	4243.73	4	8053	5165.12	4	3623.5	4058.35	4	7052	4802.94	4	2846.5	3487.69	4	7873.5	4990.77
atpB-E_1230	-	taaagtacccatttcggtactaagggtgggttgataacccacagcagaag	53255	50	46	yes	4	388.5	1377.27	4	1163.5	1531.75	4	545.5	1621.85	4	1320	1781.32	4	633	1905.69	4	1631	2204.99	4	245	307.699	4	613.5	393.493	4	398.5	446.323	4	661.5	450.531	4	290	355.324	4	692.5	438.955
atpB-E_1260	-	ttgataacccacagcagaaggcattctacccaataaggcggatacctcgg	53285	50	50	yes	4	1270	4502.27	4	3403.5	4480.71	4	1469	4367.54	4	2867	3868.97	4	1445.5	4351.77	4	2738.5	3702.24	4	2402.5	3017.33	4	6107	3916.97	4	2624	2938.9	4	5565.5	3790.52	4	2565	3142.78	4	6213.5	3938.55
atpB-E_1290	-	caataaggcggatacctcggatcctgcttgtacgaaacggaagatattgt	53315	50	46	yes	3	369	1308.14	3	1321	1739.1	4	379	1126.82	4	861	1161.9	3	480	1445.07	3	1180	1595.27	4	620	778.666	4	1563	1002.49	4	1029	1152.49	4	1786	1216.4	4	832	1019.41	4	2046.5	1297.21
atpB-E_1320	-	tacgaaacggaagatattgtcgataaatagaagtacgtcttgctcattaa	53345	50	34	yes	4	637	2258.22	4	2061.5	2713.96	4	867.5	2579.2	4	1944.5	2624.07	4	684	2059.22	4	1673	2261.77	4	436	547.578	4	1315	843.428	4	651	729.126	4	1195	813.885	4	432.5	529.922	4	1130	716.273
atpB-E_1350	-	aagtacgtcttgctcattaacatctcggaaatattctgccatagttaagg	53375	50	38	yes	4	1729.5	6131.24	4	5036	6629.89	4	1987.5	5909.11	4	5076	6849.97	4	1757.5	5291.06	4	4994.5	6752.18	4	6220	7811.78	4	14423.5	9251.1	4	8831	9890.79	4	14016	9545.95	4	7539.5	9237.8	4	15854.5	10049.7
atpB-E_1380	-	atattctgccatagttaaggcagtcagaccaactctcatacgagctcctg	53405	50	46	yes	4	454.5	1611.24	4	1425	1876.01	4	762.5	2267.02	4	1636	2207.75	4	767	2309.1	4	1845.5	2494.98	4	891.5	1119.65	4	2086.5	1338.26	4	1321.5	1480.09	4	2383.5	1623.34	4	1144	1401.69	4	2372	1503.54
atpB-E_1410	-	aactctcatacgagctcctggcggttcattcatctgaccataaactaggg	53435	50	48	yes	4	1447	5129.75	4	4356.5	5735.33	4	1553	4617.29	4	5087	6864.82	4	1304	3925.77	4	4135	5590.2	4	4034.5	5066.98	4	11431	7331.73	4	6089	6819.73	4	10683.5	7276.27	4	4868.5	5965.15	4	12321.5	7810.22
atpB-E_1440	-	catctgaccataaactagggccactttggattccgcaagattttgttcat	53465	50	42	yes	4	1062.5	3766.66	4	3067.5	4038.36	4	1163	3457.76	4	2638	3559.94	4	977	2941.32	4	2306.5	3118.21	4	1553	1950.43	4	3972.5	2547.92	3	1777	1990.26	3	3457	2354.48	4	1434	1757.01	4	3423	2169.74
atpB-E_1470	-	ttccgcaagattttgttcattaatgactccagattctttcatttccatgt	53495	50	34	yes	4	348.5	1235.46	4	1217	1602.18	4	541	1608.47	4	1187	1601.84	4	471	1417.97	4	1172.5	1585.13	4	2884.5	3622.68	4	6974.5	4473.38	4	4117	4611.07	4	6501.5	4428.01	4	3037.5	3721.71	4	6486.5	4111.59
atpB-E_1500	-	agattctttcatttccatgtaaagatcatttccttcacgagtccgttcgc	53525	50	40	yes	4	5214.5	18485.9	4	14024.5	18463.2	4	5974.5	17763	4	15225	20545.9	4	6719	20228	4	16681	22551.4	4	4122.5	5177.5	4	9387.5	6021.05	4	5854.5	6557.09	4	9004.5	6132.74	4	4352.5	5332.92	4	9167	5810.68
atpB-E_1530	-	tccttcacgagtccgttcgcctactccaccaaatacggatacaccaccat	53555	50	52	yes	4	799.5	2834.3	4	3882.5	5111.31	4	788	2342.83	4	3293	4443.85	4	1160	3492.25	4	3001.5	4057.8	4	41990.5	52736.4	4	41360	26527.9	4	39116	43810.3	4	38356.5	26123.7	4	35464	43452.4	4	43558.5	27610.4
atpB-E_1560	-	aaatacggatacaccaccatgagctttagcaatgttgttgatcaattcca	53585	50	38	yes	4	503	1783.18	4	1890	2488.18	4	623	1852.27	4	2043	2756.99	4	679.5	2045.68	4	2210.5	2988.43	4	3313.5	4161.47	4	7518.5	4822.29	4	3714	4159.71	4	7098	4834.27	4	3386.5	4149.32	4	8100	5134.34
atpB-E_1590	-	aatgttgttgatcaattccataattagtactgttttacccacgccagccc	53615	50	40	yes	4	602.5	2135.92	4	3137	4129.86	4	843	2506.36	4	2767.5	3734.69	4	887.5	2671.87	4	2516	3401.44	4	1463	1837.4	4	4345	2786.84	4	2031	2274.74	4	4024.5	2740.99	4	1480	1813.38	4	4553.5	2886.32
atpB-E_1620	-	tgttttacccacgccagccccaccgaatagtccaatttttcccccacgac	53645	50	54	yes	3	150	531.764	3	614	808.331	4	196	582.735	4	554.5	748.288	4	201.5	606.628	4	601.5	813.182	4	25664	32231.7	4	50243.5	32225.7	4	25823.5	28922.5	4	40466.5	27560.7	4	25021.5	30657.7	4	47493.5	30104.7
atpB-E_1650	-	tccaatttttcccccacgacgataaggggccaaaagatctactactttaa	53675	50	42	yes	3	565	2002.98	3	1694	2230.15	4	777.5	2311.62	4	1794.5	2421.65	3	1091	3284.52	3	2740	3704.27	4	16025	20126	4	42762	27427.1	4	20235	22663.4	4	38124	25965.3	4	15162.5	18577.9	4	39594	25097.4
atpB-E_1680	-	caaaagatctactactttaattcctgtttcaaaaatcgataattttgtat	53705	50	24	yes	4	206	730.289	4	724.5	953.804	4	251	746.258	4	705.5	952.06	4	277.5	835.431	4	726.5	982.173	4	1360.5	1708.67	4	4411	2829.17	4	1728.5	1935.93	4	3846	2619.42	4	1225.5	1501.55	4	3953.5	2506
atpB-E_1710	-	aaaaatcgataattttgtatctaattctataaaagcaggcgcggatttat	53735	50	28	yes	4	993.5	3522.05	4	3727	4906.59	4	1887.5	5611.8	4	4843	6535.54	4	1681	5060.75	4	4677	6322.95	4	311.5	391.217	4	982.5	630.166	4	394.5	441.843	4	911	620.46	4	317.5	389.018	4	1031.5	653.836
atpB-E_1740	-	aaaagcaggcgcggatttatggataggagatgttgtgcgagtatcgacag	53765	50	48	yes	4	24725	87652.4	4	19439	25591.4	4	20692	61520.2	4	16746	22598.4	4	23065.5	69440.1	4	19308.5	26103.6	4	144	180.851	4	434	278.363	4	234.5	262.642	4	430	292.862	4	170	208.293	4	493	312.498
atpB-E_1770	-	tgttgtgcgagtatcgacaggacctaaattatcaacgggttccccaagca	53795	50	48	yes	4	6096	21610.9	4	14859.5	19562.5	4	6713.5	19960.2	4	15338.5	20699	4	5944.5	17896.3	4	13736.5	18570.7	4	1274	1600.03	4	3738	2397.52	4	1805.5	2022.18	4	3403.5	2318.04	4	1261.5	1545.66	4	3434.5	2177.02
atpB-E_1800	-	atcaacgggttccccaagcacgttgaaaattcgtcctagagtcgctccgc	53825	50	54	yes	4	579	2052.61	4	1787.5	2353.24	4	712.5	2118.36	4	1652.5	2230.02	4	744	2239.86	4	1806	2441.57	4	22435	28176.4	4	65297	41880.9	4	27718.5	31045	4	60368	41115.2	4	20118	24649.7	4	65041.5	41227.8
atpB-E_1830	-	tcgtcctagagtcgctccgccgactggaacacttagaggatttcccatat	53855	50	52	yes	4	2276	8068.63	4	6577.5	8659.27	4	3172.5	9432.28	4	6255	8441.01	4	3152.5	9490.8	4	6785	9172.8	4	8586	10783.3	4	20800	13340.9	4	10531	11794.8	4	18956.5	12910.8	4	8503.5	10419	4	19009	12049.2
atpB-E_1860	-	acttagaggatttcccatatcaaccacgtccattcctctctttaaaccct	53885	50	42	yes	4	452.5	1604.15	4	1667	2194.6	4	595	1769.02	4	1332	1797.51	4	617	1857.52	4	1326	1792.65	4	4524.5	5682.38	4	10480	6721.77	4	5348	5989.81	4	8203	5586.86	4	4273	5235.51	4	8652	5484.24
atpB-E_1890	-	cattcctctctttaaaccctctgtcgcactcatagctacagctctaactc	53915	50	46	yes	4	146.5	519.356	4	500	658.25	4	179	532.192	4	483	651.8	4	168.5	507.28	4	481	650.275	4	7270.5	9131.11	4	16134.5	10348.5	4	7598.5	8510.38	4	12958.5	8825.71	4	6361.5	7794.46	4	14592.5	9249.74
atpB-E_1920	-	catagctacagctctaactcgattatttcctaataattgctgtacttcac	53945	50	36	yes	4	589	2088.06	4	1918.5	2525.7	4	1047	3112.88	4	2519	3399.35	4	1107.5	3334.2	4	2566.5	3469.71	4	5802.5	7287.43	4	13690.5	8780.96	4	8014.5	8976.31	4	11994	8168.82	4	5956.5	7298.23	4	12783	8102.75
atpB-E_1950	-	taataattgctgtacttcacaagtcacattaatttcttgaccaagagtat	53975	50	30	yes	4	1909.5	6769.35	4	4725.5	6221.12	4	1860.5	5531.53	4	5031.5	6789.92	4	2437	7336.74	4	5754.5	7779.64	4	2809	3527.86	4	7233.5	4639.5	4	3919.5	4389.87	4	6650.5	4529.49	4	3520.5	4313.51	4	8060	5108.99
atpB-E_1980	-	aatttcttgaccaagagtatctcgacccttaaccaccagagcattgtaaa	54005	50	40	yes	4	159.5	565.442	4	566	745.139	4	216	642.198	4	560.5	756.385	4	227	683.398	4	623.5	842.924	4	2939	3691.13	4	7943.5	5094.89	4	4161.5	4660.92	4	7689	5236.79	4	3255	3988.2	4	8291.5	5255.73
atpB-E_2010	-	aaccaccagagcattgtaaatattaggcattttgcccggggggaaggcta	54035	50	48	yes	4	2719	9639.1	4	7102.5	9350.44	4	3508.5	10431.3	4	7436	10034.8	4	3573	10756.7	4	7665	10362.5	4	1126.5	1414.79	4	3399	2180.09	4	1501.5	1681.69	4	2909.5	1981.59	4	943.5	1156.03	4	2740	1736.8
atpB-E_2040	-	tttgcccggggggaaggctacatccagtaccggaccaatgatttgggcga	54065	50	58	yes	4	1090	3864.15	4	4391.5	5781.41	4	1298.5	3860.62	4	3320	4480.28	4	1154	3474.19	4	3497.5	4728.35	4	538.5	676.309	4	1667	1069.2	4	760	851.206	4	1748	1190.52	4	680.5	833.786	4	2055.5	1302.92
atpB-E_2070	-	cggaccaatgatttgggcgatacgtcccaggttttttttttcacgtatcg	54095	50	46	yes	4	461	1634.29	4	1448	1906.29	4	830.5	2469.19	4	1871	2524.88	4	691	2080.3	4	1747	2361.81	4	974.5	1223.89	4	2755	1767.03	4	1311.5	1468.89	4	2741.5	1867.17	4	987.5	1209.94	4	2808	1779.91
atpB-E_2100	-	gttttttttttcacgtatcgaaacctctggatttgaagtagtaggatttg	54125	50	34	yes	4	2211.5	7839.97	4	6809.5	8964.7	4	2820	8384.25	4	7069.5	9540.17	4	2840.5	8551.5	4	7271.5	9830.51	4	2529.5	3176.83	4	6086	3903.5	4	3497	3916.67	4	6439.5	4385.78	4	2856	3499.33	4	7387	4682.39
atpB-E_2130	-	atttgaagtagtaggatttgttctcataataaaaaaaatatgttaaattt	54155	50	18	yes	4	156.5	554.807	4	496.5	653.642	4	190	564.896	4	496.5	670.018	4	198	596.091	4	543	734.095	4	483	606.606	4	1461	937.071	4	621	695.525	4	1214.5	827.166	4	394	482.75	4	1189.5	753.988
atpB-E_2160	-	aaaaaaaatatgttaaattttgttacgaattttttcgaatacagaaaaaa	54185	50	16	no	4	3124		4	8269		4	4388.5		4	9287		4	3818.5		4	8082		4	123.5		4	342.5		4	157		4	295		4	140.5		4	384
atpB-E_2190	-	tttttcgaatacagaaaaaatcttcgatagcaaattaatcggttaattca	54215	50	26	no	4	271.5		4	992		4	317		4	911.5		4	268		4	806.5		4	0		4	180		4	0		4	167.5		4	80.5		4	222
atpB-E_2220	-	caaattaatcggttaattcaataaaaagtgggagtaagcactcgatttcg	54245	50	34	no	4	654.5		4	1976		4	871		4	2019		4	846		4	2141		4	0		4	197.5		4	0		4	190.5		4	90		4	258.5
atpB-E_2250	-	ggagtaagcactcgatttcgttggtcccacccaagcggatgtggaattca	54275	50	52	no	4	286		4	997.5		4	362		4	866.5		4	300		4	848.5		4	5366.5		4	23022.5		4	7481		4	24409.5		4	6564.5		4	27872
atpB-E_2280	-	ccaagcggatgtggaattcaattttttattcattcaatgaaggaatagtc	54305	50	34	no	4	158.5		4	530		4	208.5		4	508.5		4	200.5		4	554.5		4	0		4	214		4	111.5		4	209		4	111		4	248
atpB-E_2310	-	cattcaatgaaggaatagtcattttcaagctcaactaactgaaacctagt	54335	50	34	no	4	1478.5		4	5553		4	1467.5		4	4625		4	1734.5		4	4277		4	171.5		4	292.5		4	162		4	306.5		4	225.5		4	356.5
atpB-E_2340	-	tcaactaactgaaacctagttttaaaataaaaaatatatgaataaaaaaa	54365	50	16	no	4	154.5		4	518		4	171.5		4	459.5		4	197		4	492		4	0		4	227.5		4	0		4	216.5		4	86		4	251.5
atpB-E_2370	-	aaaatatatgaataaaaaaattttttgcggaaagtcttttatttttttat	54395	50	14	no	4	494		4	2709		4	671		4	2275.5		4	984.5		4	2325		4	0		4	124.5		4	0		4	120		4	49		4	160
atpB-E_2400	-	aaagtcttttatttttttatcataataggaataggcaagcctttgtttta	54425	50	24	no	4	140.5		4	470.5		4	265.5		4	559		4	245		4	599		4	0		4	193.5		4	0		4	192		4	97		4	233
atpB-E_2430	-	ataggcaagcctttgttttatctagcgaattcgaaacggaactttagtta	54455	50	36	no	4	735.5		4	2376.5		4	989		4	2038.5		4	898.5		4	1952.5		4	166.5		4	370.5		4	234		4	334.5		4	207		4	417
atpB-E_2451	-	ctagcgaattcgaaacggaactttagttatgattcattatttcgatctca	54476	50	34	no	4	268.5		4	887		4	387		4	851.5		4	379.5		4	927		4	110.5		4	218		4	117		4	214		4	136		4	254
rbcL-petA_8190	+	ctttttataaatccaaatatttaatattaaaattaaaatattaataaaat	54686	50	6	no	4	562.5		4	4388		4	470.5		4	3343		4	643		4	3153.5		4	0		4	108		4	0		4	120		4	39.5		4	165
rbcL-petA_8160	+	atacttctttttcaagttttgaatctttgactttttataaatccaaatat	54716	50	20	no	4	620		4	1943		4	783		4	2414		4	805.5		4	2331		4	110.5		4	279		4	107		4	245.5		4	129		4	323
rbcL-petA_8130	+	tatattctttcatatgtatagcgcaacctaatacttctttttcaagtttt	54746	50	26	no	4	382.5		4	1129.5		4	547		4	1310.5		4	568.5		4	1300.5		4	141		4	230		4	111.5		4	212		4	163		4	272
rbcL-petA_8100	+	atatttgattcgccaaatacatcattattgtatattctttcatatgtata	54776	50	22	no	4	758.5		4	2361		4	1362.5		4	3545		4	1232.5		4	3095		4	1644.5		4	1989		4	1235.5		4	3503		4	1510.5		4	2681
rbcL-petA_8070	+	ctaatcagaattattctttattagaccatgatatttgattcgccaaatac	54806	50	28	no	4	173		4	630.5		4	228.5		4	599		4	208		4	604		4	3290		4	3054		4	2443.5		4	4833		4	3448		4	3642.5
rbcL-petA_8040	+	tttcacaggaatctttcacaaaattatcaactaatcagaattattcttta	54836	50	24	no	4	186		4	563.5		3	280		3	718		4	275.5		4	699		4	6652.5		4	3669		4	3486		4	4717.5		4	6989.5		4	4228.5
rbcL-petA_8010	+	cataaattaggaatagatttaattaacctttttcacaggaatctttcaca	54866	50	26	no	4	847.5		4	3566.5		4	1117		4	3302		4	1220		4	3110		4	833.5		4	555.5		4	401		4	638		4	592.5		4	491.5
rbcL-petA_7980	+	caataaaacaaaacaacaaggtctactcgacataaattaggaatagattt	54896	50	28	no	4	698		4	2255.5		4	1041.5		4	2408.5		4	997		4	2384.5		4	3072.5		4	3593		4	2754.5		4	5345		4	3614		4	4451.5
rbcL-petA_7950	+	tccctacaagtcatgaatttagaattcttgcaataaaacaaaacaacaag	54926	50	30	no	4	513.5		4	1726		4	841.5		4	1964		4	743.5		4	1757.5		4	8783.5		4	10107.5		4	7369.5		4	13559.5		4	8774.5		4	11616
rbcL-petA_7920	+	ttagtctctgtttgtggtgacataagtccctccctacaagtcatgaattt	54956	50	40	no	4	132.5		4	422.5		4	157.5		4	407		4	155.5		4	421		4	31434		4	32905		4	27640		4	38159		4	28807.5		4	35215.5
rbcL-petA_7890	+	ttaacaccagctttgaacccaacacttgctttagtctctgtttgtggtga	54986	50	42	yes	4	190.5	675.34	4	638.5	840.585	4	226	671.929	4	596.5	804.966	4	216	650.281	4	609.5	823.997	4	34975	43925.5	4	31119	19959.4	4	32765	36697.1	4	37814	25754.2	4	35917	44007.5	4	38422	24354.5
rbcL-petA_7860	+	tcaggagtatagtaagtcaatttatactctttaacaccagctttgaaccc	55016	50	36	yes	4	309.5	1097.21	4	996	1311.23	4	498	1480.62	4	1227.5	1656.49	4	609	1833.43	4	1543.5	2086.69	4	7723.5	9700.04	4	17410.5	11166.9	4	10465.5	11721.4	4	17017.5	11590.2	4	7473.5	9156.94	4	16324.5	10347.6
rbcL-petA_7830	+	gccaagatatcagtatccttggtttcatattcaggagtatagtaagtcaa	55046	50	36	yes	4	2980	10564.4	4	9392.5	12365.2	4	1736.5	5162.86	4	8904	12015.8	4	3335	10040.2	4	7691.5	10398.3	4	7209	9053.87	4	23068	14795.6	4	7336	8216.38	4	21814	14857	4	5892	7219.2	4	27522	17445.4
rbcL-petA_7800	+	actccaggttgaggagttactcggaatgctgccaagatatcagtatcctt	55076	50	46	yes	4	386.5	1370.18	4	1175	1546.89	4	438	1302.23	4	1115	1504.67	4	357	1074.77	4	996	1346.52	4	5159	6479.25	4	10501.5	6735.56	4	5165.5	5785.4	4	10253.5	6983.41	4	4613.5	5652.71	4	9754.5	6183.08
rbcL-petA_7770	+	gctaccgcagcccctgcttcttcaggtggaactccaggttgaggagttac	55106	50	58	yes	4	157	556.579	4	527.5	694.453	4	206	612.467	4	525	708.478	4	209	629.207	4	575.5	778.032	4	32296	40561	4	38062	24412.6	4	29881.5	33467.5	4	41017.5	27936	4	28783.5	35267.1	4	41654	26403.2
rbcL-petA_7740	+	gttgtccatgtaccagtagaagattcagcagctaccgcagcccctgcttc	55136	50	54	yes	4	381.5	1352.45	4	1512.5	1991.21	4	468	1391.43	4	1273.5	1718.57	4	425.5	1280.99	4	1307.5	1767.64	4	14093	17699.6	4	24793.5	15902.3	4	15499	17359	4	26862	18295	4	16281.5	19949	4	27149.5	17209.2
rbcL-petA_7710	+	tcaaggctggtaagcccatcggtccacacagttgtccatgtaccagtaga	55166	50	52	yes	4	1914	6785.3	4	7611	10019.9	4	2065.5	6141.02	4	6632	8949.77	4	2211	6656.35	4	5066	6848.85	4	18042	22659.2	4	36323	23297.2	4	23670.5	26511.2	4	35364.5	24085.9	4	21078.5	25826.5	4	39403	24976.4
rbcL-petA_7680	+	tcgatgtggtagcatcgtcctttgtaacgatcaaggctggtaagcccatc	55196	50	50	yes	4	1841.5	6528.29	4	4404.5	5798.52	4	1294.5	3848.73	4	2650	3576.13	4	1681.5	5062.26	4	3544.5	4791.89	4	16435	20640.9	4	28596.5	18341.5	4	16076	18005.3	4	23860	16250.5	4	13589	16650	4	24663	15633.1
rbcL-petA_7650	+	ataaattgagtttcttctcctggaacgggctcgatgtggtagcatcgtcc	55226	50	48	yes	4	140.5	498.085	4	527.5	694.453	4	131.5	390.968	4	495	667.994	4	137	412.447	4	504.5	682.045	4	15456.5	19412	4	28722.5	18422.3	4	18123	20297.9	4	31236.5	21274.4	4	16495	20210.6	4	30658.5	19433.5
rbcL-petA_7620	+	aaaaggtctaagggataagctacatacgcaataaattgagtttcttctcc	55256	50	36	yes	4	1591	5640.24	4	5195	6839.21	4	2354	6998.77	4	6588	8890.39	4	2728	8212.81	4	7998.5	10813.4	4	8090.5	10161	4	20580.5	13200.1	4	9523.5	10666.4	4	18254.5	12432.7	4	5945	7284.14	4	15781.5	10003.4
rbcL-petA_7590	+	gtaaacatgttagtaaccgaaccttcttcaaaaaggtctaagggataagc	55286	50	38	yes	4	672	2382.3	4	2182.5	2873.26	4	820	2437.97	4	1863.5	2514.76	4	695.5	2093.85	4	1621.5	2192.14	4	12139	15245.5	4	24168.5	15501.4	4	13869	15533.4	4	25202	17164.5	4	11723	14363.7	4	24220.5	15352.6
rbcL-petA_7560	+	ttgaacccaaatacattacccacaatcgaggtaaacatgttagtaaccga	55316	50	38	yes	4	621	2201.5	4	2026.5	2667.89	4	670	1992	4	1515	2044.47	4	637	1917.73	4	1523	2058.98	4	21319	26774.8	4	36674	23522.4	4	24395.5	27323.2	4	39265.5	26742.8	4	21451	26282.9	4	39525	25053.7
rbcL-petA_7530	+	agatcctctagacgtagagcagccagggctttgaacccaaatacattacc	55346	50	48	yes	4	8667	30725.3	4	17991.5	23685.8	4	10303.5	30633.7	4	20085.5	27105	4	9613.5	28942	4	19012.5	25703.4	4	8962.5	11256.1	4	15896	10195.5	4	11039.5	12364.3	4	20274.5	13808.5	4	9702	11887.4	4	17264.5	10943.4
rbcL-petA_7500	+	aaagttttagtataagcaggagggattcgcagatcctctagacgtagagc	55376	50	44	yes	4	188.5	668.25	4	620	816.23	4	240.5	715.04	4	491	662.596	4	233	701.461	4	591.5	799.663	4	2709.5	3402.9	4	8333.5	5345.03	4	3800.5	4256.59	4	7964	5424.08	4	2840.5	3480.33	4	8625	5467.12
rbcL-petA_7470	+	tcaacttggataccatgaggtggtccttggaaagttttagtataagcagg	55406	50	42	yes	4	486.5	1724.69	4	1556	2048.47	4	633.5	1883.48	4	1423	1920.31	4	570.5	1717.53	4	1399	1891.34	4	5589.5	7019.92	4	15260.5	9787.94	4	5264	5895.72	4	10994	7487.74	4	3372.5	4132.17	4	9497	6019.86
rbcL-petA_7440	+	ggacgtccatacttgttcaatttatctctttcaacttggataccatgagg	55436	50	40	yes	4	217	769.285	4	679	893.903	4	367.5	1092.63	4	901.5	1216.56	4	337	1014.56	4	909.5	1229.57	4	26600	33407.3	4	44331	28433.5	4	33301	37297.4	4	42343.5	28839.1	4	27622	33844	4	52841	33494.3
rbcL-petA_7410	+	aattttggtttaatagtacatcctaataggggacgtccatacttgttcaa	55466	50	34	yes	4	426.5	1511.98	4	1476.5	1943.81	4	525.5	1562.38	4	1297	1750.28	4	447.5	1347.23	4	1245	1683.14	4	9115	11447.6	4	20051.5	12860.8	4	9437.5	10570.1	4	17392	11845.3	4	5985	7333.15	4	16301.5	10333
rbcL-petA_7380	+	gctctaccatagtttttcgcggataaccccaattttggtttaatagtaca	55496	50	38	yes	4	194	687.748	4	752	990.008	4	250.5	744.771	4	667	900.105	4	253	761.672	4	688	930.123	4	32588.5	40928.3	4	34211	21942.6	4	32888.5	36835.4	4	38276.5	26069.2	4	30912.5	37875.7	4	39498.5	25036.9
rbcL-petA_7350	+	tcaagtccaccacgtagacattcataaactgctctaccatagtttttcgc	55526	50	42	yes	4	267.5	948.312	4	835	1099.28	4	279.5	830.992	4	670.5	904.828	4	246.5	742.103	4	672.5	909.169	4	23589	29625.7	4	40302.5	25849.6	4	24822	27800.9	4	37364	25447.7	4	20603	25243.9	4	42012.5	26630.4
rbcL-petA_7320	+	gagttcacattctcatcatctttggtaaaatcaagtccaccacgtagaca	55556	50	40	yes	4	365.5	1295.73	4	1263.5	1663.4	4	497.5	1479.14	4	1141.5	1540.43	4	452	1360.77	4	1107.5	1497.26	4	32912.5	41335.2	4	46112	29575.8	4	37716.5	42242.8	4	43135.5	29378.5	4	31793	38954.5	4	52260.5	33126.3
rbcL-petA_7290	+	aaacggtctctccaacgcataaatggttgggagttcacattctcatcatc	55586	50	44	yes	4	560	1985.25	4	1680	2211.72	4	808.5	2403.78	4	1753.5	2366.32	4	747	2248.89	4	1843.5	2492.27	4	14963.5	18792.8	4	33925	21759.2	4	18745.5	20995.1	4	30911.5	21053.1	4	15250	18685.1	4	32254	20444.8
rbcL-petA_7260	+	gatttataaatagcttcggcacaaaataagaaacggtctctccaacgcat	55616	50	38	yes	4	269.5	955.402	4	806	1061.1	4	333.5	991.542	4	717	967.579	4	359.5	1082.3	4	890	1203.21	4	5437.5	6829.03	4	14478.5	9286.37	4	8325	9324.07	4	17163	11689.3	4	6868.5	8415.66	4	16704	10588.2
rbcL-petA_7230	+	tgccctttgatttcacctgtttcagcctgtgatttataaatagcttcggc	55646	50	42	yes	4	1722	6104.65	4	5470.5	7201.91	4	2485.5	7389.74	4	6092.5	8221.72	4	2521	7589.63	4	6176.5	8350.16	4	47786	60015	4	36568.5	23454.7	4	47849.5	53591.8	4	42072.5	28654.5	4	46303.5	56733.6	4	47486.5	30100.2
rbcL-petA_7200	+	tcgcatgtacccgcagtagcattcaaataatgccctttgatttcacctgt	55676	50	44	yes	4	176	623.936	4	696	916.284	4	215.5	640.711	4	544.5	734.793	4	193.5	582.544	4	592.5	801.015	4	26287	33014.2	4	34453.5	22098.1	4	30295.5	33931.2	4	41426.5	28214.6	4	27820.5	34087.2	4	39933.5	25312.6
rbcL-petA_7170	+	ctggcaaatacagctcttttgatcatttcttcgcatgtacccgcagtagc	55706	50	46	yes	4	560	1985.25	4	2184.5	2875.89	4	760.5	2261.07	4	2380.5	3212.44	4	739.5	2226.31	4	2197	2970.18	4	28793.5	36162.1	4	40027.5	25673.3	4	33714.5	37760.5	4	39747	27070.7	4	29761.5	36465.4	4	45408	28782.7
rbcL-petA_7140	+	tcatgcattacgataggaactcccaattctctggcaaatacagctctttt	55736	50	40	yes	4	1032	3658.53	4	3306.5	4353.01	4	1343	3992.93	4	3624.5	4891.2	4	1246.5	3752.67	4	3123.5	4222.73	4	25931.5	32567.7	4	38756	24857.7	4	34048	38134	4	41317.5	28140.3	4	29457.5	36092.9	4	44876.5	28445.8
rbcL-petA_7110	+	gtatttgcggtgaatccccctgttaagtagtcatgcattacgataggaac	55766	50	44	yes	4	2132.5	7559.91	4	6264	8246.55	4	4140.5	12310.3	4	9386	12666.2	4	4366.5	13145.6	4	9309	12585.1	4	39181.5	49208.5	4	34775.5	22304.7	4	41726.5	46734	4	45481.5	30976.3	4	37788.5	46300.5	4	43775.5	27748
rbcL-petA_7080	+	ccattatctcggcaataatgagacaaactagtatttgcggtgaatccccc	55796	50	44	yes	4	1044.5	3702.85	4	2866.5	3773.75	4	1553	4617.29	4	3107	4192.84	4	1475.5	4442.08	4	3137.5	4241.66	4	9726.5	12215.6	4	14271.5	9153.6	4	9181	10282.8	4	17293.5	11778.2	4	8549.5	10475.3	4	12777.5	8099.27
rbcL-petA_7050	+	tgcattgcacggtggatgtgaagaagtaggccattatctcggcaataatg	55826	50	46	yes	3	214	758.65	3	842	1108.49	4	224.5	667.47	4	603	813.738	4	284	855	4	599	809.802	4	3044	3823	4	6996.5	4487.49	4	2573	2881.78	4	5588	3805.85	4	1847	2263.04	4	4728	2996.94
rbcL-petA_7020	+	ccatgattcttctgtctatcaataacagcgtgcattgcacggtggatgtg	55856	50	46	yes	4	1115.5	3954.55	4	3746.5	4932.27	4	1550.5	4609.85	4	3521	4751.53	4	1440	4335.21	4	2971	4016.57	4	18841.5	23663.3	4	34142.5	21898.7	4	20572	23040.8	4	35352.5	24077.7	4	15354.5	18813.2	4	36025	22835.2
rbcL-petA_6990	+	aaagctttagctagtacacggaagtgcataccatgattcttctgtctatc	55886	50	40	yes	4	141	499.858	4	504	663.516	4	180	535.165	4	446.5	602.544	4	185	556.954	4	453	612.421	4	9277	11651.1	4	19518.5	12519	4	12482	13979.9	4	19194	13072.6	4	8527.5	10448.4	4	17097	10837.3
rbcL-petA_6960	+	gcgtgaatatgatctccaccagatagacgtaaagctttagctagtacacg	55916	50	44	yes	4	3657	12964.4	4	8594.5	11314.7	4	4091.5	12164.6	4	7480	10094.1	4	3744.5	11273	4	7159	9678.42	4	23324.5	29293.5	4	37136	23818.7	4	25127.5	28143	4	38467	26198.9	4	21280	26073.4	4	41743	26459.6
rbcL-petA_6930	+	tctccttcaagtttacctactactgtacccgcgtgaatatgatctccacc	55946	50	46	yes	4	1416	5019.85	4	4002.5	5269.29	4	1838.5	5466.12	4	4874	6577.38	4	1977.5	5953.39	4	5079	6866.42	4	37888.5	47584.6	4	40113	25728.1	4	40387	45233.8	4	41600.5	28333.1	4	36414.5	44617	4	45371	28759.3
rbcL-petA_6900	+	aaatcaacaaagcccaaagttgactccctgtctccttcaagtttacctac	55976	50	42	yes	4	308	1091.89	4	958	1261.21	4	388.5	1155.06	4	915	1234.78	4	377	1134.98	4	929	1255.94	4	40757	51187.2	4	37050	23763.5	4	37600.5	42112.9	4	39106.5	26634.5	4	37233.5	45620.5	4	45026.5	28540.9
rbcL-petA_6870	+	cgatctttttcaacataatcatcgcgcagtaaatcaacaaagcccaaagt	56006	50	38	yes	4	2793.5	9903.21	4	9758.5	12847.1	4	3533.5	10505.6	4	8576	11573.2	4	3469	10443.6	4	9069.5	12261.3	4	29721	37327	4	50389	32319	4	40194.5	45018.2	4	45147.5	30748.8	4	30355	37192.6	4	54994.5	34859.3
rbcL-petA_6840	+	caatcttgagtgaaaaagataccgcggcttcgatctttttcaacataatc	56036	50	38	yes	4	206	730.289	4	713.5	939.322	4	268.5	798.288	4	592.5	799.569	4	253	761.672	4	622.5	841.572	4	8092	10162.8	4	20869.5	13385.5	4	8483	9501.03	4	17047	11610.3	4	5084	6229.19	4	13326.5	8447.26
rbcL-petA_6810	+	gccacaggcagaacaccaggtagtgagacccaatcttgagtgaaaaagat	56066	50	48	yes	4	278	985.535	4	2017	2655.38	4	381	1132.77	4	1621	2187.51	4	442	1330.67	4	1606.5	2171.87	4	8751.5	10991.1	4	18569.5	11910.3	4	11581.5	12971.4	4	25263	17206	4	10972.5	13444.1	4	22861.5	14491.2
rbcL-petA_6780	+	ggcatatgccaaacgtgaataccccctgaagccacaggcagaacaccagg	56096	50	56	yes	4	1784.5	6326.22	4	5750.5	7570.53	4	1936	5756	4	5020	6774.4	4	1888	5683.94	4	4392.5	5938.32	4	27247.5	34220.5	4	43041.5	27606.4	4	30612	34285.7	4	43062	29328.5	4	27555.5	33762.5	4	48144	30517
rbcL-petA_6750	+	gaatcatctccaaagatctcggtcaaagcaggcatatgccaaacgtgaat	56126	50	44	yes	4	2518.5	8928.31	4	8334.5	10972.4	4	2972.5	8837.66	4	7249	9782.4	4	2517.5	7579.09	4	6189	8367.06	4	11957	15016.9	4	20895.5	13402.2	4	17298	19373.9	4	27672	18846.7	4	16111.5	19740.7	4	28016	17758.5
rbcL-petA_6720	+	cctaaagttcctccaccgaattgtagtacagaatcatctccaaagatctc	56156	50	42	yes	4	2202	7806.29	4	7916	10421.4	4	3191.5	9488.77	4	7586	10237.2	4	2913	8769.77	4	7817	10568	4	34905.5	43838.3	4	45406.5	29123.3	4	37088	41538.9	4	43663.5	29738.1	4	35662	43695	4	48712.5	30877.4
rbcL-petA_6690	+	acggcacccggtgcatttccccaagggtggcctaaagttcctccaccgaa	56186	50	60	yes	4	672	2382.3	4	2119	2789.66	4	817	2429.05	4	1883.5	2541.75	4	819	2465.65	4	1916	2590.29	4	27635.5	34707.8	4	44566.5	28584.5	4	32187	36049.7	4	42113.5	28682.5	4	28297.5	34671.6	4	49768	31546.4
rbcL-petA_6660	+	acacatgcttccagagctactcggttggctacggcacccggtgcatttcc	56216	50	58	yes	4	172.5	611.528	4	531	699.061	4	207.5	616.926	4	547.5	738.842	4	236.5	711.998	4	601	812.506	4	12937	16247.7	4	19227	12332	4	13767.5	15419.7	4	23638	16099.3	4	15439	18916.7	4	23249	14736.8
rbcL-petA_6630	+	gcaagatcacgtccctcattacgagcttgtacacatgcttccagagctac	56246	50	50	yes	4	667	2364.58	4	1805	2376.28	4	477.5	1419.67	4	1191.5	1607.91	4	473	1424	4	1224	1654.75	4	37756.5	47418.9	4	38331	24585.1	4	37462	41957.8	4	39411	26841.9	4	39211.5	48044.1	4	45673.5	28951
rbcL-petA_6600	+	gcttcacggataatttcattaccctcgactgcaagatcacgtccctcatt	56276	50	46	yes	4	7880.5	27937.1	4	17179	22616.1	4	7405	22016.1	4	16514.5	22286	4	7104	21387	4	15059.5	20359.3	4	20244.5	25425.3	4	31833.5	20417.7	4	21485.5	24063.9	4	32257	21969.4	4	18721	22938	4	33450	21202.9
rbcL-petA_6570	+	gcagcagctagttcaggactccatttgcaagcttcacggataatttcatt	56306	50	44	yes	4	313	1109.61	4	1394	1835.2	4	355.5	1056.95	4	1254	1692.25	4	374.5	1127.46	4	1173	1585.81	4	23214	29154.8	4	33754	21649.5	4	24590	27541	4	35698.5	24313.4	4	21672.5	26554.3	4	36676.5	23248.1
rbcL-petA_6540	+	ttaaatgtgatctctttccatacttcacaagcagcagctagttcaggact	56336	50	40	yes	4	463	1641.38	4	1420.5	1870.09	4	805	2393.38	4	1680	2267.13	4	684	2059.22	4	1520	2054.92	4	34545.5	43386.1	4	42121	27016	4	36759.5	41171	4	41474.5	28247.3	4	33136.5	40600.6	4	48227.5	30569.9
rbcL-petA_6510	+	tggccatctaatttatcgatggttgggaagttaaatgtgatctctttcca	56366	50	38	yes	4	429.5	1522.62	4	1268	1669.32	4	404	1201.15	4	949	1280.66	4	414	1246.37	4	1021	1380.31	4	4338	5448.15	4	11178	7169.46	4	4976.5	5573.72	4	10018	6823.01	4	3528	4322.7	4	9402	5959.64
rbcL-petA_6480	+	gtgaattactaaatctaattcatctactcttggccatctaatttatcgat	56396	50	30	yes	4	182	645.207	4	607.5	799.773	4	244	725.446	4	620.5	837.354	4	263.5	793.283	4	724	978.793	4	6865.5	8622.47	4	11965	7674.24	4	6303.5	7059.97	4	11530.5	7853.14	4	6637	8132.01	4	10039.5	6363.73
rbcL-petA_6450	+	gccgagtgcaattaaactaataaaacaaacgtgaattactaaatctaatt	56426	50	28	no	4	453.5		4	1727.5		4	482		4	1263		4	529		4	1478		4	358.5		4	587		4	302.5		4	543		4	325.5		4	549.5
rbcL-petA_6420	+	ctcaatcttttttagtaaaaaaaagattgagccgagtgcaattaaactaa	56456	50	28	no	4	162		4	878.5		4	289.5		4	1219		4	482		4	1382.5		4	0		4	165.5		4	0		4	164		4	65		4	213
rbcL-petA_6390	+	aaaaatagtatatacaacagataacctcggctcaatcttttttagtaaaa	56486	50	26	no	4	121		4	371		4	152		4	398.5		4	157		4	432		4	570.5		4	1096.5		4	539		4	1037.5		4	456.5		4	776.5
rbcL-petA_6360	+	ctatctaaatttaagtatgtatctatcaaaaaaaatagtatatacaacag	56516	50	20	no	4	821		4	2591		4	872.5		4	2235		4	881		4	2507		4	0		4	173.5		4	0		4	182		4	71		4	237.5
rbcL-petA_6330	+	tcttcttttttttattgaagagttttttttctatctaaatttaagtatgt	56546	50	18	no	4	1973.5		4	5953.5		4	2673		4	5674.5		4	2233		4	5000.5		4	0		4	235.5		4	105		4	204		4	101.5		4	250
rbcL-petA_6300	+	ctacaataacaaaattgtagttgtgtttaatcttcttttttttattgaag	56576	50	22	no	4	275.5		4	1125		4	309		4	860.5		4	272		4	771.5		4	0		4	122.5		4	0		4	122.5		4	58		4	170
rbcL-petA_6270	+	tttcgtataggatttcttgtggacacaacactacaataacaaaattgtag	56606	50	32	no	4	159		4	517.5		4	185		4	430.5		4	193		4	470.5		4	134		4	276		4	136		4	249.5		4	156.5		4	319.5
rbcL-petA_6240	+	tataacactcctaagaattaagaatccatgtttcgtataggatttcttgt	56636	50	30	no	4	626		4	1880		4	784		4	1576		4	689.5		4	1568		4	127		4	290		4	165		4	299		4	176.5		4	342.5
rbcL-petA_6210	+	atacttggttcaagccctgacacgaaagaatataacactcctaagaatta	56666	50	36	no	4	785		4	2234		4	645.5		4	1568		4	563		4	1313		4	287.5		4	634		4	275.5		4	552.5		4	312.5		4	655.5
rbcL-petA_6180	+	aacatgcaggatggggtagaagaagcggggatacttggttcaagccctga	56696	50	52	no	4	183.5		4	539		4	196.5		4	484		4	220		4	548.5		4	127.5		4	296.5		4	195		4	291		4	152		4	334.5
rbcL-petA_6150	+	tattccaatacggaatgaaaagaaaaggacaacatgcaggatggggtaga	56726	50	40	no	4	320		4	1163		4	433.5		4	1018.5		4	326		4	925		4	103.5		4	238		4	137		4	231		4	108		4	268
rbcL-petA_6120	+	tcgtatactaatataaaaaaaaactttttttattccaatacggaatgaaa	56756	50	20	no	4	230		4	752.5		4	281.5		4	658		4	273.5		4	687		4	0		4	165		4	0		4	148.5		4	63.5		4	202
rbcL-petA_6090	+	aagaatattaagaacttttttagtaaaatctcgtatactaatataaaaaa	56786	50	16	no	4	148.5		4	436.5		4	197.5		4	477.5		4	203.5		4	527.5		4	0		4	170.5		4	0		4	163		4	66.5		4	215
rbcL-petA_6060	+	aagaaatatttgttcttcgcttatgaatataagaatattaagaacttttt	56816	50	20	no	4	1132.5		4	3402.5		4	1215.5		4	2762		4	1188.5		4	2824.5		4	0		4	237.5		4	103.5		4	227.5		4	112		4	293
rbcL-petA_6030	+	ttatattgtgtaaaattctcataaaaaaaaaagaaatatttgttcttcgc	56846	50	20	no	4	479.5		4	1630.5		4	752		4	1937		4	853.5		4	2192.5		4	0		4	177.5		4	0		4	176.5		4	68.5		4	218.5
rbcL-petA_6000	+	ttttaattctaaatgaaaagaaggattttcttatattgtgtaaaattctc	56876	50	20	no	4	176.5		4	553.5		4	251		4	602		4	278		4	717		4	0		4	151		4	0		4	148.5		4	68		4	189
rbcL-petA_5970	+	ttattaagtaaagtaattgaaatgaatcaattttaattctaaatgaaaag	56906	50	16	no	4	447		4	1466		4	521		4	1110		4	457		4	1084.5		4	0		4	157.5		4	0		4	159.5		4	67		4	194.5
rbcL-petA_5940	+	aagcaaaacatatcgatgcaattgctaagattattaagtaaagtaattga	56936	50	26	no	4	2773.5		4	7580		4	3629		4	8987.5		4	3451		4	8338		4	0		4	217.5		4	0		4	200		3	104		3	255
rbcL-petA_5910	+	tttttgaatagttcattttctattcagagtaagcaaaacatatcgatgca	56966	50	28	no	4	1866.5		4	6886		4	2761.5		4	6746.5		4	2184		4	6176.5		4	0		4	190.5		4	0		4	192.5		4	89.5		4	236
rbcL-petA_5880	+	ttcaatgaaaaaattgaaaaatgcaaaatttttttgaatagttcattttc	56996	50	18	no	4	1474		4	4237.5		4	1827.5		4	4535.5		4	1819		4	4414.5		4	0		4	152.5		4	0		4	141		4	63.5		4	183
rbcL-petA_5850	+	gaaaatacaataacaatagatgaatagtcattcaatgaaaaaattgaaaa	57026	50	20	no	4	256		4	839		4	311		4	750		4	323		4	771		4	0		4	248		4	0		4	226.5		4	92		4	282
rbcL-petA_5820	+	ttccatagagcttctggcctctatttaaatgaaaatacaataacaataga	57056	50	30	no	4	6534.5		4	14799.5		4	8345.5		4	18788.5		4	5311.5		4	12652		4	533.5		4	1392		4	542		4	1184		4	532.5		4	1431
rbcL-petA_5790	+	cttagaaaacataaaattgaaccacgatttttccatagagcttctggcct	57086	50	36	yes	4	652.5	2313.17	4	2343	3084.56	4	1116	3318.02	4	2327	3140.25	4	1014.5	3054.21	4	2174	2939.08	4	214	268.765	4	569.5	365.272	4	282	315.842	4	500.5	340.878	4	247	302.638	4	588.5	373.032
rbcL-petA_5760	+	acttagctcacctctgtattccaattctcccttagaaaacataaaattga	57116	50	34	yes	4	16302.5	57793.8	4	32420	42680.9	4	21025.5	62511.7	4	34543.5	46615.9	4	16027.5	48251.8	4	33689	45545	4	1955.5	2455.94	4	5375.5	3447.79	4	2074.5	2323.46	4	4532.5	3086.97	4	1999.5	2449.9	4	5058.5	3206.43
rbcL-petA_5730	+	ttcaccaggagcaaaactatccattgctttacttagctcacctctgtatt	57146	50	40	yes	4	993	3520.28	4	3746.5	4932.27	4	1438	4275.37	4	3719.5	5019.4	4	1466	4413.48	4	3786	5118.38	4	1202	1509.61	4	2624.5	1683.33	4	1346.5	1508.09	4	2250	1532.42	4	1209.5	1481.95	4	2357	1494.03
rbcL-petA_5700	+	tataaaacggtcttgacttatagtagtcttttcaccaggagcaaaactat	57176	50	34	yes	4	511	1811.54	4	1581	2081.39	4	612	1819.56	4	1461.5	1972.27	4	593.5	1786.77	4	1489.5	2013.69	4	295	370.494	4	715	458.594	4	366.5	410.483	4	648	441.337	4	293.5	359.612	4	703	445.61
rbcL-petA_5670	+	ccaaccataaaagtttttatccatatcatatataaaacggtcttgactta	57206	50	28	yes	4	704.5	2497.52	4	2121	2792.3	4	1219.5	3625.74	4	2747.5	3707.7	4	1071	3224.31	4	2503.5	3384.54	4	470	590.279	4	1347	863.953	4	725	812.006	4	1363	928.306	4	531	650.61	4	1417	898.193
rbcL-petA_5640	+	ataactagaagaataactagaacgctcatcccaaccataaaagtttttat	57236	50	30	yes	4	397.5	1409.17	4	1482.5	1951.71	4	454	1349.81	4	1194.5	1611.96	4	420	1264.44	4	1175.5	1589.19	4	1866.5	2344.16	4	7898.5	5066.02	4	3436	3848.35	4	6925	4716.45	4	2409	2951.64	4	7123	4515.05
rbcL-petA_5610	+	ggagctaactaaaagatcaacattattggaataactagaagaataactag	57266	50	30	yes	4	1157	4101.67	4	3347.5	4406.98	4	1670.5	4966.63	4	3648	4922.91	4	1528	4600.14	4	3841	5192.74	4	138.5	173.944	4	399.5	256.235	4	191	213.922	4	385.5	262.555	3	172	210.744	3	435	275.733
rbcL-petA_5580	+	gtcatccgatatgaaattgcgaatgtccttggagctaactaaaagatcaa	57296	50	38	yes	4	467	1655.56	4	1557	2049.79	4	694.5	2064.85	4	1389.5	1875.11	4	538	1619.68	4	1292	1746.69	4	346	434.546	4	925	593.286	4	436.5	488.884	4	778	529.877	4	362	443.542	4	847.5	537.204
rbcL-petA_5550	+	attcttattactatccctaacaaaaaaggtgtcatccgatatgaaattgc	57326	50	32	yes	4	1286	4558.99	4	4950	6516.67	4	1351	4016.71	4	3430	4628.73	4	1225	3687.94	4	3238.5	4378.2	4	935	1174.28	4	2528	1621.44	4	1242.5	1391.61	4	2333	1588.95	4	1070.5	1311.63	4	2583	1637.29
rbcL-petA_5520	+	tttttttttatcaaaaaatatagaataactattcttattactatccctaa	57356	50	16	yes	4	428	1517.3	4	1655.5	2179.46	4	842	2503.38	4	1972	2661.18	4	781.5	2352.75	4	2088.5	2823.49	4	0	0	4	201.5	129.24	4	0	0	4	192	130.766	4	79.5	97.4077	4	225.5	142.938
rbcL-petA_5490	+	actaaaatcattgtcaatctcaaaaatttttttttttttatcaaaaaata	57386	50	14	yes	4	181.5	643.434	4	587	772.785	4	227.5	676.389	4	540.5	729.395	4	208	626.197	4	525.5	710.436	4	142.5	178.968	4	510.5	327.43	4	194	217.282	4	446	303.76	4	163.5	200.329	4	461	292.214
rbcL-petA_5460	+	acaataactataaaaaaatttttctaggtcactaaaatcattgtcaatct	57416	50	22	yes	4	142	503.403	4	554	729.341	4	324.5	964.784	4	710.5	958.807	4	281	845.968	4	762.5	1030.84	4	0	0	4	273.5	175.42	4	0	0	4	229	155.966	3	81	99.2456	3	259	164.172
rbcL-petA_5430	+	tttagatctattatttagataactagaactacaataactataaaaaaatt	57446	50	16	yes	4	717.5	2543.6	4	2174	2862.07	4	796	2366.62	4	1586	2140.28	4	721	2170.62	4	1592.5	2152.94	4	0	0	4	311.5	199.793	4	142.5	159.601	4	310.5	211.474	4	100	122.525	4	306.5	194.281
rbcL-petA_5400	+	gtaaggatcatagtgcagatcgttgtcacctttagatctattatttagat	57476	50	34	yes	4	496	1758.37	4	1778	2340.74	4	632.5	1880.51	4	1489	2009.38	4	599	1803.33	4	1552	2098.19	4	618.5	776.782	4	1641.5	1052.84	4	830.5	930.167	4	1399	952.824	4	631	773.135	4	1372.5	869.986
rbcL-petA_5370	+	attagtacaattatatttagtatccttaatgtaaggatcatagtgcagat	57506	50	26	yes	4	225	797.646	4	792.5	1043.33	4	287.5	854.778	4	626.5	845.451	4	241.5	727.051	4	630.5	852.388	4	162	203.458	4	460.5	295.36	4	190.5	213.362	4	393.5	268.003	4	177	216.87	4	483	306.159
rbcL-petA_5340	+	aaaataagaatcaatgcaactattaatgtgattagtacaattatatttag	57536	50	20	yes	4	521.5	1848.77	4	1847	2431.57	4	824.5	2451.35	4	2277.5	3073.45	4	1045.5	3147.54	4	2677.5	3619.78	4	125.5	157.617	4	365	234.108	4	180	201.602	4	352.5	240.079	4	145.5	178.275	4	381.5	241.821
rbcL-petA_5310	+	aaagttattatcaatacagatgtaagaacgaaaataagaatcaatgcaac	57566	50	26	yes	4	536.5	1901.94	4	1622	2135.36	4	605	1798.75	4	1272	1716.54	4	517	1556.46	4	1245.5	1683.82	4	0	0	4	299	191.776	4	127.5	142.801	4	281.5	191.723	4	111.5	136.616	4	323	204.74
rbcL-petA_5280	+	actttcattaaaattattactatcgattaaaaagttattatcaatacaga	57596	50	18	yes	4	2189	7760.2	4	5461.5	7190.06	4	2240.5	6661.32	4	5543	7480.18	4	2106	6340.24	4	4980	6732.58	4	0	0	4	201.5	129.24	4	0	0	4	195.5	133.15	4	81.5	99.8582	4	234.5	148.642
rbcL-petA_5250	+	gctttcactacaaatgaaattataaatgtaactttcattaaaattattac	57626	50	20	yes	4	421.5	1494.26	4	1557	2049.79	4	512	1522.25	4	1297.5	1750.95	4	409	1231.32	4	1062.5	1436.42	4	177	222.297	4	527.5	338.333	4	234.5	262.642	4	444.5	302.738	4	207.5	254.24	4	526.5	333.732
rbcL-petA_5220	+	cttgtaatttttactttcacgaatctttccgctttcactacaaatgaaat	57656	50	30	yes	4	231	818.916	4	753.5	991.982	4	316	939.512	4	780.5	1053.27	4	326.5	982.948	4	872.5	1179.55	4	1095	1375.22	4	2484	1593.21	4	1504.5	1685.05	4	2279.5	1552.51	4	1121	1373.51	4	2166	1372.96
rbcL-petA_5190	+	taaattactacgattcctattagttcttatcttgtaatttttactttcac	57686	50	24	yes	4	162.5	576.077	4	523.5	689.187	4	193.5	575.302	4	480	647.752	4	186	559.964	4	524.5	709.084	4	605	759.827	4	1402	899.229	4	720	806.406	4	1323.5	901.403	4	632.5	774.973	4	1409.5	893.439
rbcL-petA_5160	+	ttgagttatatcgaaatccttagaacttattaaattactacgattcctat	57716	50	26	yes	4	2279	8079.26	4	7843	10325.3	4	2773.5	8246	4	10218.5	13789.7	4	3108	9356.83	4	10457	14137.1	4	233.5	293.256	4	690	442.559	4	380.5	426.163	4	675.5	460.066	4	262	321.017	4	691	438.004
rbcL-petA_5130	+	gtcgcattgaatccacaattgattgtagttttgagttatatcgaaatcct	57746	50	34	yes	4	412	1460.58	4	1773.5	2334.81	4	443	1317.1	4	1389	1874.43	4	439	1321.64	4	1297.5	1754.12	4	360	452.129	4	1351.5	866.839	4	398.5	446.323	4	1253.5	853.728	4	355	434.965	4	1301	824.664
rbcL-petA_5100	+	gactttcttatacattaatccataacaattgtcgcattgaatccacaatt	57776	50	30	yes	4	373.5	1324.09	4	1159	1525.82	4	488	1450.89	4	1152	1554.6	4	493	1484.21	4	1127	1523.62	4	792.5	995.311	4	2125	1362.95	4	1221	1367.53	4	2024.5	1378.84	4	946	1159.09	4	2052	1300.7
rbcL-petA_5070	+	atgtccacattgttcacaaacattcattttgactttcttatacattaatc	57806	50	28	yes	4	341	1208.88	4	1137.5	1497.52	4	498.5	1482.11	4	1458.5	1968.22	4	532.5	1603.12	4	1600.5	2163.75	4	1094	1373.97	4	2645	1696.48	4	1247	1396.65	4	2379	1620.28	4	1216.5	1490.52	4	2630.5	1667.39
rbcL-petA_5040	+	gattctttctgaactactcattttcaaataatgtccacattgttcacaaa	57836	50	30	yes	4	1396.5	4950.72	4	3880	5108.02	4	1645.5	4892.3	4	3299	4451.94	4	1379	4151.56	4	3051	4124.72	4	845.5	1061.87	4	2178	1396.95	4	1175.5	1316.57	4	1943	1323.33	4	974	1193.4	4	2012	1275.35
rbcL-petA_5010	+	attccaagtacccggatcaatcaaaagctcgattctttctgaactactca	57866	50	40	yes	4	468	1659.1	4	1588.5	2091.26	4	604.5	1797.26	4	1386	1870.38	4	543.5	1636.24	4	1378.5	1863.63	4	1318	1655.29	4	3371	2162.13	4	1851.5	2073.7	4	3183	2167.86	4	1574	1928.55	4	3756	2380.81
rbcL-petA_4980	+	atccgcagagaccatgtcttcatccataggattccaagtacccggatcaa	57896	50	48	yes	4	314	1113.16	4	1066.5	1404.05	4	564.5	1678.34	4	1312.5	1771.2	4	504	1517.32	4	1286.5	1739.25	4	1049.5	1318.08	4	2625	1683.65	4	1257.5	1408.41	4	2565.5	1747.3	4	1206	1477.66	4	2790	1768.5
rbcL-petA_4950	+	aggttcctccttcgaatgaaatttaatgggatccgcagagaccatgtctt	57926	50	44	yes	4	379	1343.59	4	1110	1461.31	4	496.5	1476.16	4	1303	1758.38	4	1280	3853.52	4	3111	4205.83	4	10942.5	13742.8	4	27126.5	17398.7	4	11967.5	13403.7	4	23921	16292	4	7518	9211.46	4	19254	12204.5
rbcL-petA_4920	+	tttttgcgcagagtcaatacggtttttataaggttcctccttcgaatgaa	57956	50	38	yes	4	716.5	2540.06	4	2344	3085.87	4	972.5	2891.38	4	2564	3460.07	4	900	2709.51	4	2302.5	3112.8	4	570	715.87	4	1566	1004.42	4	789	883.687	4	1548.5	1054.65	4	674.5	826.434	4	1552.5	984.082
rbcL-petA_4890	+	tgtttgaacagcgtcagtcaatcctgtagttttttgcgcagagtcaatac	57986	50	42	yes	4	1085	3846.42	4	3387.5	4459.64	4	1300.5	3866.57	4	2665	3596.37	4	1158.5	3487.74	4	2653.5	3587.33	4	563	707.079	4	1194.5	766.141	4	795.5	890.967	4	1275.5	868.712	4	708	867.48	4	1370.5	868.718
rbcL-petA_4860	+	taccggaataccgtttagttgacctgtacctgtttgaacagcgtcagtca	58016	50	46	yes	4	161	570.76	4	536.5	706.302	4	240	713.553	4	589.5	795.52	4	226.5	681.892	4	601.5	813.182	4	612.5	769.247	4	1432.5	918.792	4	879	984.487	4	1402	954.868	4	729	893.21	4	1526.5	967.602
rbcL-petA_4830	+	cataaaccgaaaatccataaccccaagggctaccggaataccgtttagtt	58046	50	44	yes	4	317	1123.79	4	1068	1406.02	3	590	1754.15	3	1215	1639.62	4	354	1065.74	4	771	1042.33	4	1897	2382.47	4	7491.5	4804.98	4	3084.5	3454.67	4	6588.5	4487.26	4	2622	3212.62	4	7596.5	4815.19
rbcL-petA_4800	+	ttcgcctactacggatcccatactaccccccataaaccgaaaatccataa	58076	50	46	yes	4	449	1591.75	4	1398	1840.47	4	635.5	1889.43	4	1617	2182.11	4	740	2227.82	4	1810	2446.98	4	27467	34496.2	4	34351	22032.4	4	20682	23164	4	39547	26934.5	4	26614	32608.9	4	32908.5	20859.7
rbcL-petA_4770	+	ggtagcatactcgatcaaacgagttattttttcgcctactacggatccca	58106	50	44	yes	4	416	1474.76	4	1595	2099.82	4	470.5	1398.86	4	1328.5	1792.79	4	541	1628.71	4	1613	2180.65	4	764	959.517	4	1407	902.436	4	776.5	869.687	4	1261.5	859.177	4	792	970.401	4	1347	853.822
rbcL-petA_4740	+	acacactaaaataagaggtaaacattgattggtagcatactcgatcaaac	58136	50	34	yes	4	382	1354.22	4	1178.5	1551.49	4	785	2333.91	4	1771	2389.93	4	684.5	2060.73	4	1685.5	2278.67	4	192.5	241.763	4	461.5	296.002	4	224	250.882	4	404	275.154	4	188	230.348	4	439	278.269
rbcL-petA_4710	+	tccttcttgcattcgtgctcctccggaagaacacactaaaataagaggta	58166	50	44	yes	4	332	1176.97	4	1031.5	1357.97	4	379	1126.82	4	1064.5	1436.52	4	400	1204.22	4	1130	1527.67	4	7474.5	9387.32	4	17545.5	11253.5	4	8836	9896.39	4	16057.5	10936.4	4	8697	10656	4	17389	11022.4
rbcL-petA_4680	+	aattttagccatttgcatcaaacttaaacttccttcttgcattcgtgctc	58196	50	36	yes	4	368	1304.59	4	1131.5	1489.62	4	709	2107.96	4	1510	2037.72	4	801	2411.46	4	1880	2541.62	4	1012.5	1271.61	4	2697.5	1730.15	4	1345.5	1506.97	4	2533	1725.16	4	1184	1450.7	4	2563	1624.61
rbcL-petA_4650	+	acttgattgataatcacataaaaccgaagaaattttagccatttgcatca	58226	50	30	yes	4	597	2116.42	4	1881	2476.34	4	733.5	2180.8	4	1640	2213.15	4	698.5	2102.88	4	1604	2168.49	4	217.5	273.161	4	526.5	337.692	4	228	255.362	4	476.5	324.532	4	214.5	262.817	4	495.5	314.082
rbcL-petA_4620	+	tgtaagaattgatatatagaataactttttacttgattgataatcacata	58256	50	20	yes	4	420.5	1490.71	4	1567.5	2063.61	4	509	1513.33	4	1272	1716.54	4	521.5	1570.01	4	1226.5	1658.13	4	0	0	4	213	136.616	4	0	0	4	203.5	138.599	4	73	89.4436	4	255.5	161.954
rbcL-petA_4590	+	actagctgtcactccaccggtagtaggagatgtaagaattgatatataga	58286	50	40	yes	4	1008.5	3575.22	4	2723.5	3585.49	4	1473.5	4380.92	4	3680.5	4966.77	4	1508	4539.93	4	3827	5173.81	4	3109.5	3905.26	4	8692	5574.97	4	3612.5	4046.03	4	8308	5658.37	4	2586.5	3169.12	4	6689.5	4240.27
rbcL-petA_4560	+	ggcaataatgatatcccccaacataccaaaactagctgtcactccaccgg	58316	50	48	yes	4	184	652.297	4	594.5	782.659	4	262	778.962	4	609.5	822.51	4	251.5	757.156	4	639	863.879	4	6026	7568.13	4	21919	14058.6	4	7552.5	8458.86	4	22389.5	15248.9	4	7369.5	9029.51	4	25507	16168.1
rbcL-petA_4530	+	acccgcaaatgcaatataggcatagggttcggcaataatgatatccccca	58346	50	46	yes	4	875.5	3103.73	4	3033.5	3993.6	4	1226.5	3646.56	4	3119	4209.04	4	1236.5	3722.56	4	3285	4441.07	4	414.5	520.576	4	1285.5	824.507	4	438.5	491.124	4	1068	727.388	4	448.5	549.527	4	1169	740.993
rbcL-petA_4500	+	ttttttcaatgtttgttcaattactcttttacccgcaaatgcaatatagg	58376	50	30	yes	4	192	680.657	4	642	845.193	4	270.5	804.234	4	660	890.659	4	262.5	790.272	4	725.5	980.821	4	771.5	968.937	4	2073	1329.6	4	1196	1339.53	4	1997.5	1360.45	4	1002.5	1228.32	4	2244	1422.4
rbcL-petA_4470	+	ttcagccgcttgtgaaccttcaggcacggcttttttcaatgtttgttcaa	58406	50	44	yes	4	1194	4232.84	4	3114.5	4100.24	4	1082	3216.94	4	2788.5	3763.03	4	1100	3311.62	4	2980.5	4029.41	4	1816.5	2281.37	4	4504.5	2889.14	4	2903	3251.38	4	5031	3426.49	4	3468.5	4249.79	4	6997.5	4435.5
rbcL-petA_4440	+	tgcatccaataagcccttacgtaataaagattcagccgcttgtgaacctt	58436	50	42	yes	4	7098.5	25164.8	4	21303.5	28046	4	8279	24614.6	4	23811.5	32133.2	4	8967	26995.7	4	23170.5	31324.7	4	803	1008.5	4	1991	1277.01	4	984	1102.09	4	1827	1244.32	4	913.5	1119.27	4	2152.5	1364.4
rbcL-petA_4410	+	aacaccttttaaaagattacgtggtacaattgcatccaataagcccttac	58466	50	36	yes	4	380	1347.13	4	1075.5	1415.9	4	607	1804.7	4	1434.5	1935.83	4	618	1860.53	4	1590	2149.56	4	399.5	501.737	4	1028.5	659.67	4	454	508.484	4	828	563.93	4	361	442.317	4	901	571.116
rbcL-petA_4380	+	aaaagcatggagctgaaataactcgctcagaacaccttttaaaagattac	58496	50	36	yes	4	281	996.171	4	896.5	1180.24	4	330.5	982.622	4	675.5	911.576	4	310.5	934.779	4	716	967.977	4	295	370.494	4	770	493.871	4	409.5	458.643	4	717.5	488.672	4	318	389.631	4	726	460.189
rbcL-petA_4350	+	ctattttatttaatttgtgttcaaaggaaaaaaagcatggagctgaaata	58526	50	26	yes	4	832.5	2951.29	4	2208.5	2907.49	4	1087	3231.8	4	2619	3534.3	4	1175	3537.41	4	3076	4158.52	4	0	0	4	225	144.313	4	0	0	4	207.5	141.323	4	86.5	105.984	4	256	162.271
rbcL-petA_4320	+	ttttcgtttaattctgataaactaaccgttctattttatttaatttgtgt	58556	50	22	no	4	285.5		4	1052.5		4	341		4	1070		4	326.5		4	1018		4	143		4	191		4	119.5		4	195		4	172		4	244.5
rbcL-petA_4290	+	tgatttgaaagaaaaatgcatttttctgggttttcgtttaattctgataa	58586	50	26	no	4	242		4	777.5		4	315.5		4	766		4	317		4	804		4	0		4	135.5		4	0		4	134.5		4	63.5		4	161
rbcL-petA_4260	+	gtagtaaacaagaatatcgataaaaaaaaatgatttgaaagaaaaatgca	58616	50	22	no	4	272		4	810.5		4	502		4	1188		4	602.5		4	1472		4	0		4	212.5		4	0		4	208.5		4	84		4	284
rbcL-petA_4230	+	ctttttagcttgttgatagaggtttactaagtagtaaacaagaatatcga	58646	50	30	no	4	1344		4	4229.5		4	1905		4	6074		4	2237.5		4	6638.5		4	109.5		4	239.5		4	113.5		4	225		4	120.5		4	272
rbcL-petA_4200	+	taatttgaacttcccccccaaaaaaattcactttttagcttgttgataga	58676	50	32	no	4	2965		4	8504.5		4	3277		4	8645.5		4	3341.5		4	8224		4	26839.5		4	57788		4	28455.5		4	50980.5		4	25382		4	60938
rbcL-petA_4170	+	gaaaatgaacttttttttgtttgtctagtctaatttgaacttccccccca	58706	50	34	no	4	399.5		4	1321.5		4	725		4	1500		4	666		4	1543.5		4	481		4	1289.5		4	517.5		4	1264		4	547.5		4	1291.5
rbcL-petA_4140	+	gaattatctatacatatgcaagcaagggaggaaaatgaacttttttttgt	58736	50	30	no	4	19119		4	25229		4	14620.5		4	23298.5		4	21334		4	23278.5		4	0		4	172.5		4	0		4	197		4	76.5		4	227.5
rbcL-petA_4110	+	ctctctatagatctgcatctatctatatttgaattatctatacatatgca	58766	50	28	no	4	167		4	884		4	172.5		4	615		4	208.5		4	646		4	273		4	342.5		4	124		4	316.5		4	248		4	381
rbcL-petA_4080	+	aattttcgggaaatgcaaaaagatggaagactctctatagatctgcatct	58796	50	36	no	4	138		4	455		4	167.5		4	476.5		4	174		4	545		4	129.5		4	279		4	152.5		4	241		4	139.5		4	305.5
rbcL-petA_4050	+	tagaaattagaatctgatctaacaacagggaattttcgggaaatgcaaaa	58826	50	32	no	4	1293.5		4	7419		4	2063.5		4	6486.5		4	1906.5		4	5376		4	112		4	222		4	123		4	247		4	132.5		4	283.5
rbcL-petA_4020	+	tcttccattacaaatttctacaaaattgattagaaattagaatctgatct	58856	50	24	no	4	128		4	743		4	144.5		4	666		4	165.5		4	579		4	194.5		4	465.5		4	188		4	405		4	246.5		4	512
rbcL-petA_3990	+	agttaatagtcattaataaagaaaaatttttcttccattacaaatttcta	58886	50	18	no	3	469		3	1378		4	1059.5		4	2301.5		4	1160.5		4	2575		4	0		4	149.5		4	0		4	145		4	60		4	189
rbcL-petA_3960	+	attattctttttgtcttaatatcttataatagttaatagtcattaataaa	58916	50	14	no	4	300.5		4	1409		4	480.5		4	1386.5		4	442		4	1351		4	109		4	277.5		4	160.5		4	286		4	143		4	313.5
rbcL-petA_3930	+	tagatgtatcataatccccttgttagatttattattctttttgtcttaat	58946	50	24	no	4	496.5		4	1354		3	714		3	1434		4	618.5		4	1469		4	792		4	1214.5		4	778.5		4	1195		4	1049		4	1427.5
rbcL-petA_3900	+	acttattcatctttcaaaatcaactacaactagatgtatcataatcccct	58976	50	30	no	4	393		4	1593		4	487.5		4	1271.5		4	446		4	1279.5		4	573.5		4	796		4	535		4	830		4	730.5		4	951.5
rbcL-petA_3870	+	ggtacaaaaaaagccaaactaaataaatggacttattcatctttcaaaat	59006	50	26	no	4	500.5		4	1869		4	484		4	1659.5		4	481.5		4	1348.5		4	133.5		4	313.5		4	134.5		4	281.5		4	151		4	361
rbcL-petA_3840	+	gaatagaaatagaaatagaataaaaaaataggtacaaaaaaagccaaact	59036	50	22	no	4	624.5		4	1866		4	767.5		4	1695.5		4	578.5		4	1504		4	0		4	295.5		4	103.5		4	250		4	109.5		4	328.5
rbcL-petA_3810	+	caacctaatagaaatatatagaatagaaccgaatagaaatagaaatagaa	59066	50	24	no	4	728		4	2359		4	878.5		4	2038.5		4	832.5		4	2021.5		4	126		4	295.5		4	138.5		4	282.5		4	175		4	333.5
rbcL-petA_3780	+	ttaagtaaatatatatctaatattaatatacaacctaatagaaatatata	59096	50	12	no	4	981		4	3011		4	1192.5		4	2734		4	1170.5		4	2947		4	0		4	173.5		4	0		4	176		3	66		3	220
rbcL-petA_3750	+	atatctattatataattatactaagtatctttaagtaaatatatatctaa	59126	50	12	no	4	1310.5		4	11189.5		4	1294.5		4	10956		4	2703		4	8254		4	0		4	175.5		4	0		4	203		4	86.5		4	220
rbcL-petA_3720	+	agaatatcttgtatttttattatttctattatatctattatataattata	59156	50	10	no	4	1960.5		4	5118.5		4	2731.5		4	5022.5		4	2441		4	4585		4	130.5		4	229.5		4	160		4	235.5		4	151		4	266.5
rbcL-petA_3690	+	ttgttatattctgaattctaaagatatcttagaatatcttgtatttttat	59186	50	18	no	4	1865		4	5371.5		4	1924.5		4	4393		4	1862.5		4	4679		4	125.5		4	174.5		4	0		4	170.5		4	105		4	197.5
rbcL-petA_3660	+	ggtacctcaatttaatatttgtacctgttattgttatattctgaattcta	59216	50	26	no	4	1469.5		4	3726		4	2014.5		4	3554		4	1783		4	3409		4	228		4	400		4	261		4	397.5		4	255.5		4	428
rbcL-petA_3630	+	gggtaagttattgaaagttgtcataaaatgggtacctcaatttaatattt	59246	50	28	no	4	1114.5		4	3345.5		4	1390		4	3734		4	1361		4	3497.5		4	1066		4	2868		4	1571		4	2510		4	887		4	1961
rbcL-petA_3600	+	gactaggcctactaaaggcacaaaaatagagggtaagttattgaaagttg	59276	50	38	yes	4	246	872.092	4	824	1084.8	4	318.5	946.945	4	735	991.87	4	400	1204.22	4	772.5	1044.36	4	239.5	300.791	4	572.5	367.196	4	310.5	347.763	4	557.5	379.7	4	214	262.204	4	508	322.006
rbcL-petA_3570	+	aaataaagaagccattgcaattgccggaaagactaggcctactaaaggca	59306	50	42	yes	4	134.5	476.815	4	461	606.906	4	161.5	480.162	4	477	643.703	4	175.5	528.354	4	505.5	683.397	4	583.5	732.825	4	1437.5	921.999	4	1043.5	1168.73	4	1893.5	1289.62	4	923.5	1131.52	4	1967	1246.82
rbcL-petA_3540	+	ctaaaaaatcttatttttttgaatatgaagaaataaagaagccattgcaa	59336	50	22	yes	4	434	1538.57	4	1257	1654.84	4	581.5	1728.88	4	1478	1994.54	4	510	1535.39	4	1403	1896.75	4	0	0	4	178	114.168	4	0	0	4	169	115.102	4	68.5	83.9299	4	217	137.55
rbcL-petA_3510	+	aaaaggtgatatgattcggtctcagccgatctaaaaaatcttattttttt	59366	50	30	no	4	206.5		4	691.5		4	261.5		4	628.5		4	250.5		4	670.5		4	1097.5		4	1101.5		4	739.5		4	1210		4	998		4	1120
rbcL-petA_3480	+	tatcgaatcgaagtttttaaaataaaaaaaaaaaggtgatatgattcggt	59396	50	24	no	4	758.5		4	2325		4	1222.5		4	3029		4	1480.5		4	3845.5		4	111.5		4	297		4	158		4	266.5		4	133.5		4	342.5
rbcL-petA_3450	+	gtgttatacaacattctaccaaatgggtcttatcgaatcgaagtttttaa	59426	50	32	no	4	385.5		4	1246.5		4	412		4	824.5		4	402.5		4	925.5		4	1327.5		4	1093.5		4	922.5		4	1225.5		4	1509		4	1277
rbcL-petA_3420	+	ttttttttatttatgtttgtaggaatctatgtgttatacaacattctacc	59456	50	24	no	4	260.5		4	892		4	310.5		4	790.5		4	278.5		4	794.5		4	164.5		4	282		3	190		3	276		4	166.5		4	310
rbcL-petA_3390	+	aatttttttacgtttacacatgcataagagttttttttatttatgtttgt	59486	50	20	no	4	10142.5		4	21355		4	13202		4	24129		4	14525.5		4	25158.5		4	475		4	455.5		4	317		4	537.5		4	539		4	544
rbcL-petA_3360	+	cgacgatgatccatttttcaaaagagcgcaaatttttttacgtttacaca	59516	50	34	no	4	224		4	744		4	290		4	719.5		4	432		4	885.5		4	268.5		4	452.5		4	284.5		4	462.5		4	303		4	516.5
rbcL-petA_3330	+	atagattgactggaatttcagacatcggcccgacgatgatccatttttca	59546	50	42	no	4	175.5		4	677		4	242		4	574		4	226		4	609.5		4	531.5		4	579.5		4	417.5		4	736.5		4	621.5		4	717.5
rbcL-petA_3300	+	gatcccctatagttatatacatacaaataaatagattgactggaatttca	59576	50	28	no	4	344.5		4	1919.5		4	422		4	1116.5		4	324.5		4	984.5		4	5639		4	11695		4	5624		4	11336.5		4	4852		4	11081.5
rbcL-petA_3270	+	ctaaaaaaataacatctccttcctttatatgatcccctatagttatatac	59606	50	28	no	4	2057		4	8099.5		4	2970.5		4	7101.5		4	2371.5		4	6299		4	3116		4	6006		4	2340.5		4	5218		4	3091		4	5620.5
rbcL-petA_3240	+	cttaggagtaattcatagaattgtttatatctaaaaaaataacatctcct	59636	50	24	no	4	596		4	1803.5		4	802.5		4	1744		4	781.5		4	1799.5		4	171		4	240.5		4	125.5		4	238		4	176.5		4	281
rbcL-petA_3210	+	aatataaactattttgttgtgaacctttaccttaggagtaattcatagaa	59666	50	26	no	4	201.5		4	640.5		4	228.5		4	526.5		4	228		4	534.5		4	335.5		4	391.5		4	226		4	397.5		4	336.5		4	457.5
rbcL-petA_3180	+	ccttttttttgttttcaaagtaactcttataatataaactattttgttgt	59696	50	20	no	4	720		4	2387.5		4	1059.5		4	2592		4	1185		4	3032		4	171		4	317.5		4	218.5		4	363.5		4	231		4	375.5
rbcL-petA_3150	+	aattttttggaattgagaaaatatgactttccttttttttgttttcaaag	59726	50	22	no	4	1372.5		4	5114		4	1607.5		4	5275.5		4	1771		4	4757.5		4	116.5		4	196.5		4	119.5		4	223.5		4	134.5		4	259
rbcL-petA_3120	+	ccaactcatatatattagatccagttatacaattttttggaattgagaaa	59756	50	26	no	4	202.5		4	666		4	257.5		4	605		4	232.5		4	618.5		4	818.5		4	1530.5		4	837.5		4	1672		4	934		4	1655.5
rbcL-petA_3090	+	tataaattctatccatatagattctgatcgccaactcatatatattagat	59786	50	26	yes	4	661	2343.31	4	2518	3314.95	4	827.5	2460.27	4	2339	3156.44	4	813.5	2449.09	4	2417.5	3268.28	4	1069.5	1343.2	4	1533.5	983.572	4	971	1087.53	4	1620.5	1103.68	4	1217	1491.13	4	1615	1023.7
rbcL-petA_3060	+	gcagaaattacttgtttttcgagaccccgttataaattctatccatatag	59816	50	34	yes	4	2328	8252.97	4	7065	9301.07	4	2861	8506.15	4	5203.5	7022.03	4	2464	7418.02	4	5097.5	6891.43	4	1545	1940.39	4	3806.5	2441.45	4	1685.5	1887.77	4	3323.5	2263.55	4	1536	1881.99	4	3251	2060.71
[truncated: 2,068 more rows]
[truncated: 73 more columns]
