# Supplementary material for: De-etiolation-induced protein 1 (DEIP1) mediates assembly of the cytochrome b6f complex in Arabidopsis
Source: Nat Commun. 2022 Jul 13;13:4045. doi: 10.1038/s41467-022-31758-7 (PMC9279372; doi:10.1038/s41467-022-31758-7)
Supplement: Supplementary file 6 — Source Data [file 41467_2022_31758_MOESM6_ESM.xlsx]

## Sheet: Figure1B
UBQ10	Ct						DEIP1	Ct
Col-0	21.7552						Col-0	24.1728
	21.838							24.3575
	21.6647							23.8297					ANOVA; Tukey adjusted p value
													Tukey's multiple comparisons test	Mean Diff.	95.00% CI of diff.	Significant?	Summary	Adjusted P Value
bcg1.1	21.8911						bcg1.1	32.9326					deip1-1 vs. WT	-0.994	-1.184 to -0.8040	Yes	****	7.78998e-07
	21.8243							35.2999					deip1-2 vs. WT	-0.7047	-0.8947 to -0.5146	Yes	****	1.09118e-05
	21.6943							32.5053					deip1-3 vs. WT	-0.985	-1.175 to -0.7950	Yes	****	8.39214e-07
bcg1.2	21.6714						bcg1.2	25.292
	21.7973							25.7784
	21.6488							25.7929
bcg1.3	22.821						bcg1.3	30.7605
	22.9109							30.6795
	22.6279							30.4841
Col-0	21.5972						Col-0	23.966
	21.4914							24.086
	21.5363							23.9655					ANOVA; no adjusted p value
	21.8405												Uncorrected Fisher's LSD	Mean Diff.	95.00% CI of diff.	Significant?	Summary	Individual P Value
bcg1.1	21.8405						bcg1.1	30.3965					deip1-1 vs. WT	-0.994	-1.131 to -0.8572	Yes	****	1.63362e-07
	21.6545							30.2222					deip1-2 vs. WT	-0.7047	-0.8415 to -0.5678	Yes	****	2.32284e-06
	21.7201							32.6411					deip1-3 vs. WT	-0.985	-1.122 to -0.8482	Yes	****	1.75371e-07
bcg1.2	21.6063						bcg1.2	26.2606
	21.8172							25.964
	21.6973							25.4795
bcg1.3	22.7788						bcg1.3	30.7197
	22.8694							30.8448
	22.4733							32.5709
Col-0	21.7733						Col-0	24.3024
	21.9162							23.9775
	21.8575							23.9368
								32.5184
bcg1.1	21.9651						bcg1.1	32.5184
	21.7775							noCT
	21.9725							31.5975
								25.9491
bcg1.2	21.7028						bcg1.2	25.9491
	21.6397							25.8154
	21.8366							25.6856
bcg1.3	22.6874						bcg1.3	32.4919
	22.8259							31.9774
	23.1619							32.9817

## Sheet: Figure 2A
R1						R2						R3
Y(ii)						Y(ii)						Y(ii)
	Col-0	deip1.1	deip1.2	deip1-3			Col-0	deip1.1	deip1.2	deip1-3			Col-0	deip1.1	deip1.2	CCAS
Fv/Fm	0.811417	0.438	0.811	0.628417		Fv/Fm	0.81975	0.49625	0.826	0.583214		Fv/Fm	0.844833	0.529	0.847083	0.654125
LL	0.633833	0.0989091	0.618583	0.144333		LL	0.63375	0.07825	0.605583	0.108286		LL	0.628	0.0904	0.611583	0.109375
HL	0.179917	0.00263636	0.135167	0		HL	0.188833	0	0.151667	0		HL	0.291667	0	0.204833	0
dark recovery	0.581083	0.234364	0.626833	0.47225		dark recovery	0.594667	0.245083	0.640167	0.362286		dark recovery	0.645917	0.2292	0.668167	0.420125
dark recovery	0.701	0.281	0.7145	0.519		dark recovery	0.70525	0.282333	0.711167	0.407		dark recovery	0.714583	0.2804	0.722	0.449937
dark recovery	0.740583	0.310273	0.74175	0.538083		dark recovery	0.742333	0.327083	0.743333	0.440429		dark recovery	0.742333	0.3118	0.747	0.476687
	ANOVA; Tukey adjusted p value									ANOVA; no adjusted p value
	Tukey's multiple comparisons test	Mean Diff.	90.00% CI of diff.	Significant?	Summary	Adjusted P Value				Uncorrected Fisher's LSD	Mean Diff.	90.00% CI of diff.	Significant?	Summary	Individual P Value
	Fv/Fm									Fv/Fm
	WT vs. deip1-1	0.3376	0.2811 to 0.3941	Yes	****	1.414e-12				WT vs. deip1-1	0.3376	0.2976 to 0.3775	Yes	****	2.41e-13
	WT vs. deip1-2	-0.002694	-0.05921 to 0.05382	No	ns	0.999434				WT vs. deip1-2	-0.002694	-0.04264 to 0.03725	No	ns	0.909082
	WT vs. deip1-3	0.2034	0.1469 to 0.2599	Yes	****	3.90953e-08				WT vs. deip1-3	0.2034	0.1635 to 0.2434	Yes	****	6.74146e-09
	LL									LL
	WT vs. deip1-1	0.5427	0.4862 to 0.5992	Yes	****	1.8e-14				WT vs. deip1-1	0.5427	0.5027 to 0.5826	Yes	****	<0.000000000000001
	WT vs. deip1-2	0.01994	-0.03657 to 0.07646	No	ns	0.827943				WT vs. deip1-2	0.01994	-0.02000 to 0.05989	No	ns	0.401386
	WT vs. deip1-3	0.5112	0.4547 to 0.5677	Yes	****	1.8e-14				WT vs. deip1-3	0.5112	0.4713 to 0.5511	Yes	****	<0.000000000000001
	HL									HL
	WT vs. deip1-1	0.2193	0.1627 to 0.2758	Yes	****	9.59817e-09				WT vs. deip1-1	0.2193	0.1793 to 0.2592	Yes	****	1.65036e-09
	WT vs. deip1-2	0.05625	-0.0002622 to 0.1128	No	ns	0.102224				WT vs. deip1-2	0.05625	0.01631 to 0.09619	Yes	*	0.0240111
	WT vs. deip1-3	0.2201	0.1636 to 0.2767	Yes	****	8.89435e-09				WT vs. deip1-3	0.2201	0.1802 to 0.2601	Yes	****	1.52913e-09

## Sheet: Figure 2B
R1						R2						R3
NPQ						NPQ						NPQ
	Col-0	deip1.1	deip1.2	deip1-3			Col-0	deip1.1	deip1.2	deip1-3			Col-0	deip1.1	deip1.2	deip1.3
Dark	0	0	0	0		Dark	0	0	0	0		Dark	0	0	0	0
LL	0.111333	0.0793636	0.09725	0.0545833		LL	0.104833	0.0586667	0.0931667	0.0694286		LL	0.104917	0.0628	0.0911667	0.057
HL	0.633667	0.361273	0.635833	0.337333		HL	0.607833	0.310583	0.576833	0.3085		HL	0.482	0.3116	0.47675	0.309
dark recovery	0.2685	0.255818	0.2175	0.163583		dark recovery	0.237167	0.19875	0.19	0.180857		dark recovery	0.18725	0.2054	0.167583	0.154375
dark recovery	0.138583	0.202909	0.121	0.11825		dark recovery	0.126583	0.163333	0.1235	0.139643		dark recovery	0.123583	0.1568	0.121333	0.116875
dark recovery	0.0890833	0.162636	0.08625	0.0918333		dark recovery	0.0784167	0.121667	0.0826667	0.107714		dark recovery	0.0834167	0.1218	0.0838333	0.0919375
		ANOVA; Tukey adjusted p value									ANOVA; no adjusted p value
		Tukey's multiple comparisons test	Mean Diff.	90.00% CI of diff.	Significant?	Summary	Adjusted P Value				Uncorrected Fisher's LSD	Mean Diff.	90.00% CI of diff.	Significant?	Summary	Individual P Value
		D									D
		WT vs. deip1-1	8.327e-17	-0.06840 to 0.06840	No	ns	>0.999999999999999				WT vs. deip1-1	8.327e-17	-0.04834 to 0.04834	No	ns	>0.999999999999999
		WT vs. deip1-2	8.327e-17	-0.06840 to 0.06840	No	ns	>0.999999999999999				WT vs. deip1-2	8.327e-17	-0.04834 to 0.04834	No	ns	>0.999999999999999
		WT vs. deip1-3	8.327e-17	-0.06840 to 0.06840	No	ns	>0.999999999999999				WT vs. deip1-3	8.327e-17	-0.04834 to 0.04834	No	ns	>0.999999999999999
		LL									LL
		WT vs. deip1-1	0.04008	-0.02831 to 0.1085	No	ns	0.500426				WT vs. deip1-1	0.04008	-0.008257 to 0.08843	No	ns	0.168861
		WT vs. deip1-2	0.01317	-0.05523 to 0.08156	No	ns	0.965773				WT vs. deip1-2	0.01317	-0.03518 to 0.06151	No	ns	0.645433
		WT vs. deip1-3	0.04669	-0.02170 to 0.1151	No	ns	0.369781				WT vs. deip1-3	0.04669	-0.001651 to 0.09503	No	ns	0.111468
		HL									HL
		WT vs. deip1-1	0.2467	0.1783 to 0.3151	Yes	****	3.76781e-08				WT vs. deip1-1	0.2467	0.1983 to 0.2950	Yes	****	6.49654e-09
		WT vs. deip1-2	0.01136	-0.05703 to 0.07976	No	ns	0.9775				WT vs. deip1-2	0.01136	-0.03698 to 0.05970	No	ns	0.691172
		WT vs. deip1-3	0.2562	0.1878 to 0.3246	Yes	****	1.86107e-08				WT vs. deip1-3	0.2562	0.2079 to 0.3046	Yes	****	3.20405e-09

## Sheet: Figure 2C
R1						R2						R3
qL						qL						qL
	Col-0	deip1.1	deip1.2	deip1-3			Col-0	deip1.1	deip1.2	deip1-3			Col-0	deip1.1	deip1.2	deip1.3
Dark	1	1	1	1		Dark	1	1	1	1		Dark	1	1	1	1
LL	0.579333	0.153	0.5085	0.10475		LL	0.53325	0.084	0.424667	0.0993571		LL	0.432333	0.0826	0.372167	0.0578125
HL	0.2255	0	0.137833	0		HL	0.204583	0	0.118583	0		HL	0.2365	0	0.117167	0
dark recovery	0.896833	0.557182	0.942417	0.76		dark recovery	0.77875	0.408833	0.798917	0.537571		dark recovery	0.713667	0.3368	0.73975	0.503688
dark recovery	0.998917	0.676636	0.9905	0.842833		dark recovery	0.92325	0.473583	0.910667	0.620214		dark recovery	0.81175	0.425	0.836417	0.526
dark recovery	0.99975	0.735273	0.993917	0.859417		dark recovery	0.910833	0.57175	0.903417	0.678		dark recovery	0.78375	0.4736	0.798417	0.555562
		ANOVA; Tukey adjusted p value									ANOVA; no adjusted p value
		Tukey's multiple comparisons test	Mean Diff.	95.00% CI of diff.	Significant?	Summary	Adjusted P Value				Uncorrected Fisher's LSD	Mean Diff.	95.00% CI of diff.	Significant?	Summary	Individual P Value
		D									D
		WT vs. deip1-1	8.327e-17	-0.07795 to 0.07795	No	ns	>0.999999999999999				WT vs. deip1-1	8.327e-17	-0.05832 to 0.05832	No	ns	>0.999999999999999
		WT vs. deip1-2	8.327e-17	-0.07795 to 0.07795	No	ns	>0.999999999999999				WT vs. deip1-2	8.327e-17	-0.05832 to 0.05832	No	ns	>0.999999999999999
		WT vs. deip1-3	8.327e-17	-0.07795 to 0.07795	No	ns	>0.999999999999999				WT vs. deip1-3	8.327e-17	-0.05832 to 0.05832	No	ns	>0.999999999999999
		LL									LL
		WT vs. deip1-1	0.04008	-0.03786 to 0.1180	No	ns	0.500426				WT vs. deip1-1	0.04008	-0.01823 to 0.09840	No	ns	0.168861
		WT vs. deip1-2	0.01317	-0.06478 to 0.09111	No	ns	0.965773				WT vs. deip1-2	0.01317	-0.04515 to 0.07148	No	ns	0.645433
		WT vs. deip1-3	0.04669	-0.03126 to 0.1246	No	ns	0.369781				WT vs. deip1-3	0.04669	-0.01163 to 0.1050	No	ns	0.111468
		HL									HL
		WT vs. deip1-1	0.2467	0.1687 to 0.3246	Yes	****	3.76781e-08				WT vs. deip1-1	0.2467	0.1884 to 0.3050	Yes	****	6.49654e-09
		WT vs. deip1-2	0.01136	-0.06658 to 0.08931	No	ns	0.9775				WT vs. deip1-2	0.01136	-0.04695 to 0.06968	No	ns	0.691172
		WT vs. deip1-3	0.2562	0.1783 to 0.3342	Yes	****	1.86107e-08				WT vs. deip1-3	0.2562	0.1979 to 0.3145	Yes	****	3.20405e-09

## Sheet: Figure 2D
ETR						ETR						ETR
	Col-0	deip1.1	deip1.2	deip1-3			Col-0	deip1.1	deip1.2	deip1-3			Col-0	deip1.1	deip1.2	deip1-3
Dark	0	0	0	0		Dark	0	0	0	0		Dark	0	0	0	0
LL	14.9	2.30909	14.55	3.40833		LL	14.8917	1.84167	14.225	2.56429		LL	14.775	2.14	14.375	2.5875
HL	34.8333	0.5	26.15	0		HL	36.5833	0	29.3583	0		HL	56.475	0	39.6167	0
dark recovery	0	0	0	0		dark recovery	0	0	0	0		dark recovery	0	0	0	0
dark recovery	0	0	0	0		dark recovery	0	0	0	0		dark recovery	0	0	0	0
dark recovery	0	0	0	0		dark recovery	0	0	0	0		dark recovery	0	0	0	0
				ANOVA; Tukey adjusted p value									ANOVA; no adjusted p value
				Tukey's multiple comparisons test	Mean Diff.	90.00% CI of diff.	Significant?	Summary	Adjusted P Value				Uncorrected Fisher's LSD	Mean Diff.	90.00% CI of diff.	Significant?	Summary	Individual P Value
				LL									LL
				WT vs. deip1-1	12.76	2.740 to 22.78	Yes	*	0.027373				WT vs. deip1-1	12.76	5.732 to 19.79	Yes	**	0.00594151
				WT vs. deip1-2	0.4722	-9.546 to 10.49	No	ns	0.999397				WT vs. deip1-2	0.4722	-6.555 to 7.499	No	ns	0.908062
				WT vs. deip1-3	12	1.984 to 22.02	Yes	*	0.039584				WT vs. deip1-3	12	4.975 to 19.03	Yes	**	0.00880423
				HL									HL
				WT vs. deip1-1	42.46	32.45 to 52.48	Yes	****	7.21783e-08				WT vs. deip1-1	42.46	35.44 to 49.49	Yes	****	1.29706e-08
				WT vs. deip1-2	10.92	0.9039 to 20.94	Yes	ns	0.0661341				WT vs. deip1-2	10.92	3.895 to 17.95	Yes	*	0.0153367
				WT vs. deip1-3	42.63	32.61 to 52.65	Yes	****	6.83071e-08				WT vs. deip1-3	42.63	35.60 to 49.66	Yes	****	1.22734e-08

## Sheet: Figure 2E
Time	Col-0	Col-0	Col-0	Col-0	Col-0	Col-0	Col-0	Col-0	Col-0	Col-0	Col-0	Col-0	Col-0	deip1-1	deip1-1	deip1-1	deip1-1	deip1-1	deip1-1	deip1-1	deip1-1	deip1-1	deip1-1	deip1-3	deip1-3	deip1-3	deip1-3	deip1-2	deip1-2	deip1-2	deip1-2	deip1-2	deip1-2	deip1-2	deip1-2	deip1-2	deip1-2	Time	WT	deip1-1	deip1-3	deip1-2
0.5	0	0	0	0	0	0	0	0	0	0	0	0	0	0	0	0	0	0	0	0	0	0	0	0	0	0	0	0	0	0	0	0	0	0	0	0	0	0.5	0	0	0	0
1	0	0	0	0	0	0	0	0	0	0	0	0	0	0	0	0	0	0	0	0	0	0	0	0	0	0	0	0	0	0	0	0	0	0	0	0	0	1	0	0	0	0
1.5	0	0	0	0	0	0	0	0	0	0	0	0	0	0	0	0	0	0	0	0	0	0	0	0	0	0	0	0	0	0	0	0	0	0	0	0	0	1.5	0	0	0	0
2	0.669	0.701	0.574	0.754	0.552	0.464	0.381	0.132	0.422	0.439	0.298	0.991	0.642	0.586	0.767	0.215	0.225	0.264	0.601	0.776	0.208	0.361	0.251	0.134	0.422	0.151	0.125	0.483	0.923	0.327	0.445703	0.461488	0.67929	0.458917	0.45507	0.392555	0.422863	2	0.539923	0.4254	0.208	0.539771
2.5	0.669	0.701	0.574	0.754	0.552	0.464	0.381	0.132	0.422	0.439	0.298	0.991	0.642	0.586	0.767	0.215	0.225	0.264	0.601	0.776	0.208	0.361	0.251	0.134	0.422	0.151	0.125	0.483	0.923	0.327	0.445703	0.461488	0.67929	0.458917	0.45507	0.392555	0.422863	2.5	0.539923	0.4254	0.208	0.539771
3	0.664	0.696	0.574	0.75	0.544	0.461	0.381	0.127	0.42	0.437	0.298	0.986	0.64	0.583	0.757	0.215	0.222	0.259	0.596	0.771	0.205	0.361	0.244	0.125	0.417	0.149	0.12	0.481	0.923	0.325	0.442372	0.458196	0.67929	0.456482	0.448475	0.390017	0.422863	3	0.536769	0.4213	0.20275	0.537906
3.5	0.664	0.696	0.574	0.75	0.544	0.461	0.381	0.127	0.42	0.437	0.298	0.986	0.64	0.583	0.757	0.215	0.222	0.259	0.596	0.771	0.205	0.361	0.244	0.125	0.417	0.149	0.12	0.481	0.923	0.325	0.442372	0.458196	0.67929	0.456482	0.448475	0.390017	0.422863	3.5	0.536769	0.4213	0.20275	0.537906
4	0.669	0.696	0.579	0.742	0.544	0.459	0.383	0.129	0.427	0.439	0.298	0.986	0.64	0.581	0.754	0.215	0.22	0.256	0.593	0.771	0.205	0.366	0.242	0.125	0.413	0.146	0.12	0.483	0.923	0.325	0.445703	0.458196	0.685207	0.451613	0.448475	0.388325	0.425083	4	0.537769	0.4203	0.201	0.538817
4.5	0.669	0.696	0.579	0.742	0.544	0.459	0.383	0.129	0.427	0.439	0.298	0.986	0.64	0.581	0.754	0.215	0.22	0.256	0.593	0.771	0.205	0.366	0.242	0.125	0.413	0.146	0.12	0.483	0.923	0.325	0.445703	0.458196	0.685207	0.451613	0.448475	0.388325	0.425083	4.5	0.537769	0.4203	0.201	0.538817
5	0.667	0.693	0.579	0.747	0.542	0.466	0.386	0.134	0.427	0.442	0.298	0.984	0.642	0.576	0.752	0.215	0.217	0.256	0.591	0.774	0.208	0.366	0.239	0.125	0.415	0.144	0.117	0.483	0.93	0.327	0.44437	0.456221	0.685207	0.454656	0.446826	0.394247	0.428413	5	0.539	0.4194	0.20025	0.540065
5.5	1.501	1.519	0.845	1.643	1.213	1.182	0.901	0.383	0.552	0.564	0.449	1.077	0.845	1.125	1.255	0.447	0.295	0.271	0.977	0.95	0.483	0.593	0.276	0.183	0.54	0.203	0.142	1.067	1.226	0.793	1	1	1	1	1	1	1	5.5	0.974923	0.6672	0.267	1.01229
6	2.339	2.346	1.111	2.542	1.885	1.899	1.418	0.635	0.679	0.688	0.601	1.169	1.05	1.677	1.76	0.679	0.374	0.286	1.365	1.125	0.762	0.823	0.315	0.244	0.667	0.264	0.168	1.65	1.523	1.262	1.55829	1.54444	1.31479	1.54717	1.554	1.6066	1.57381	6	1.41246	0.9166	0.33575	1.48567
6.5	1.504	1.521	0.845	1.646	1.213	1.184	0.903	0.386	0.554	0.566	0.449	1.077	0.847	1.128	1.257	0.447	0.295	0.271	0.979	0.95	0.486	0.596	0.278	0.186	0.542	0.205	0.144	1.067	1.228	0.796	1.002	1.00132	1	1.00183	1	1.00169	1.00222	6.5	0.976538	0.6687	0.26925	1.01373
7	0.667	0.693	0.579	0.747	0.542	0.466	0.386	0.134	0.427	0.442	0.298	0.984	0.642	0.576	0.752	0.215	0.217	0.256	0.591	0.774	0.208	0.366	0.239	0.125	0.415	0.144	0.117	0.483	0.93	0.327	0.44437	0.456221	0.685207	0.454656	0.446826	0.394247	0.428413	7	0.539	0.4194	0.20025	0.540065
7.5	0.667	0.693	0.579	0.747	0.542	0.466	0.386	0.134	0.427	0.442	0.298	0.984	0.642	0.576	0.752	0.215	0.217	0.256	0.591	0.774	0.208	0.366	0.239	0.125	0.415	0.144	0.117	0.483	0.93	0.327	0.44437	0.456221	0.685207	0.454656	0.446826	0.394247	0.428413	7.5	0.539	0.4194	0.20025	0.540065
8	0.664	0.693	0.581	0.747	0.552	0.464	0.371	0.137	0.427	0.447	0.3	0.984	0.623	0.579	0.747	0.215	0.215	0.256	0.591	0.771	0.208	0.374	0.234	0.132	0.41	0.144	0.117	0.486	0.92	0.332	0.442372	0.456221	0.687574	0.454656	0.45507	0.392555	0.411765	8	0.537692	0.419	0.20075	0.539832
8.5	1.123	1.152	0.793	1.277	0.947	0.735	0.557	0.242	0.52	0.53	0.415	1.018	0.789	0.627	0.793	0.261	0.234	0.264	0.64	0.803	0.247	0.417	0.229	0.139	0.437	0.159	0.12	0.557	1.064	0.508	0.748168	0.758394	0.938462	0.777237	0.780709	0.621827	0.618202	8.5	0.776769	0.4515	0.21375	0.764466
9	1.125	1.155	0.793	1.282	0.95	0.737	0.562	0.244	0.525	0.527	0.417	1.018	0.793	0.63	0.793	0.266	0.234	0.264	0.64	0.806	0.249	0.417	0.234	0.139	0.439	0.161	0.127	0.559	1.067	0.513	0.7495	0.760369	0.938462	0.78028	0.783182	0.623519	0.623751	9	0.779077	0.4533	0.2165	0.766802
9.5	1.118	1.152	0.793	1.274	0.938	0.72	0.547	0.242	0.52	0.52	0.417	1.016	0.789	0.627	0.798	0.259	0.234	0.261	0.637	0.808	0.244	0.408	0.234	0.134	0.435	0.156	0.122	0.559	1.055	0.505	0.744837	0.758394	0.938462	0.775411	0.773289	0.609137	0.607103	9.5	0.772769	0.451	0.21175	0.7623
10	1.118	1.152	0.793	1.274	0.938	0.72	0.547	0.242	0.52	0.52	0.417	1.016	0.789	0.627	0.798	0.259	0.234	0.261	0.637	0.808	0.244	0.408	0.234	0.134	0.435	0.156	0.122	0.559	1.055	0.505	0.744837	0.758394	0.938462	0.775411	0.773289	0.609137	0.607103	10	0.772769	0.451	0.21175	0.7623
10.5	1.111	1.138	0.786	1.26	0.923	0.708	0.537	0.234	0.518	0.518	0.413	1.013	0.784	0.627	0.796	0.254	0.237	0.259	0.637	0.808	0.242	0.408	0.234	0.137	0.432	0.159	0.122	0.559	1.052	0.5	0.740173	0.749177	0.930178	0.76689	0.760923	0.598985	0.596004	10.5	0.764846	0.4502	0.2125	0.756774
11	1.111	1.138	0.786	1.26	0.923	0.708	0.537	0.234	0.518	0.518	0.413	1.013	0.784	0.627	0.796	0.254	0.237	0.259	0.637	0.808	0.242	0.408	0.234	0.137	0.432	0.159	0.122	0.559	1.052	0.5	0.740173	0.749177	0.930178	0.76689	0.760923	0.598985	0.596004	11	0.764846	0.4502	0.2125	0.756774
11.5	1.094	1.121	0.776	1.238	0.913	0.693	0.52	0.229	0.513	0.513	0.41	1.011	0.786	0.63	0.798	0.251	0.234	0.259	0.635	0.808	0.244	0.403	0.234	0.134	0.432	0.156	0.122	0.557	1.057	0.486	0.728847	0.737986	0.918343	0.7535	0.752679	0.586294	0.577137	11.5	0.755154	0.4496	0.211	0.748382
12	1.094	1.121	0.776	1.238	0.913	0.693	0.52	0.229	0.513	0.513	0.41	1.011	0.786	0.63	0.798	0.251	0.234	0.259	0.635	0.808	0.244	0.403	0.234	0.134	0.432	0.156	0.122	0.557	1.057	0.486	0.728847	0.737986	0.918343	0.7535	0.752679	0.586294	0.577137	12	0.755154	0.4496	0.211	0.748382
12.5	1.074	1.094	0.767	1.216	0.896	0.676	0.508	0.222	0.51	0.51	0.405	1.013	0.781	0.63	0.796	0.247	0.234	0.259	0.632	0.806	0.244	0.403	0.239	0.132	0.427	0.154	0.122	0.557	1.05	0.471	0.715523	0.720211	0.907692	0.74011	0.738664	0.571912	0.563818	12.5	0.744	0.449	0.20875	0.737362
13	1.074	1.094	0.767	1.216	0.896	0.676	0.508	0.222	0.51	0.51	0.405	1.013	0.781	0.63	0.796	0.247	0.234	0.259	0.632	0.806	0.244	0.403	0.239	0.132	0.427	0.154	0.122	0.557	1.05	0.471	0.715523	0.720211	0.907692	0.74011	0.738664	0.571912	0.563818	13	0.744	0.449	0.20875	0.737362
13.5	1.052	1.062	0.757	1.184	0.874	0.657	0.496	0.212	0.505	0.51	0.398	1.011	0.774	0.63	0.796	0.244	0.234	0.261	0.63	0.803	0.242	0.398	0.237	0.129	0.425	0.156	0.125	0.554	1.04	0.454	0.700866	0.699144	0.895858	0.720633	0.720528	0.555838	0.550499	13.5	0.730154	0.4475	0.20875	0.7235
14	1.052	1.062	0.757	1.184	0.874	0.657	0.496	0.212	0.505	0.51	0.398	1.011	0.774	0.63	0.796	0.244	0.234	0.261	0.63	0.803	0.242	0.398	0.237	0.129	0.425	0.156	0.125	0.554	1.04	0.454	0.700866	0.699144	0.895858	0.720633	0.720528	0.555838	0.550499	14	0.730154	0.4475	0.20875	0.7235
14.5	1.042	1.055	0.752	1.174	0.867	0.649	0.491	0.21	0.503	0.513	0.396	1.011	0.774	0.63	0.796	0.244	0.234	0.261	0.627	0.803	0.239	0.398	0.237	0.129	0.422	0.154	0.125	0.554	1.04	0.452	0.694204	0.694536	0.889941	0.714547	0.714757	0.549069	0.54495	14.5	0.725923	0.4469	0.2075	0.71989
15	1.03	1.045	0.747	1.165	0.857	0.642	0.483	0.205	0.5	0.515	0.393	1.013	0.774	0.627	0.798	0.242	0.237	0.261	0.625	0.806	0.237	0.396	0.237	0.129	0.417	0.151	0.125	0.552	1.042	0.447	0.686209	0.687953	0.884024	0.709069	0.706513	0.543147	0.536071	15	0.720692	0.4466	0.2055	0.715465
15.5	1.003	1.018	0.735	1.138	0.835	0.625	0.469	0.195	0.5	0.51	0.386	1.013	0.764	0.623	0.796	0.239	0.237	0.259	0.625	0.808	0.237	0.396	0.237	0.127	0.417	0.149	0.122	0.552	1.035	0.432	0.668221	0.670178	0.869822	0.692635	0.688376	0.528765	0.520533	15.5	0.707	0.4457	0.20375	0.702837
16	1.003	1.016	0.735	1.138	0.835	0.627	0.471	0.195	0.498	0.508	0.386	1.016	0.767	0.625	0.796	0.242	0.239	0.259	0.625	0.806	0.237	0.396	0.239	0.127	0.42	0.151	0.122	0.552	1.038	0.43	0.668221	0.668861	0.869822	0.692635	0.688376	0.530457	0.522752	16	0.707308	0.4464	0.205	0.702791
16.5	0.979	0.989	0.735	1.104	0.813	0.605	0.461	0.188	0.493	0.505	0.381	1.008	0.764	0.623	0.791	0.242	0.234	0.254	0.625	0.801	0.232	0.396	0.237	0.127	0.42	0.149	0.122	0.554	1.033	0.422	0.652232	0.651086	0.869822	0.671942	0.670239	0.511844	0.511654	16.5	0.694231	0.4435	0.2045	0.69344
17	0.979	0.989	0.735	1.104	0.813	0.605	0.461	0.188	0.493	0.505	0.381	1.008	0.764	0.623	0.791	0.242	0.234	0.254	0.625	0.801	0.232	0.396	0.237	0.127	0.42	0.149	0.122	0.554	1.033	0.422	0.652232	0.651086	0.869822	0.671942	0.670239	0.511844	0.511654	17	0.694231	0.4435	0.2045	0.69344
17.5	0.945	0.955	0.723	1.072	0.786	0.588	0.452	0.181	0.483	0.498	0.374	1.006	0.752	0.62	0.784	0.239	0.229	0.251	0.618	0.796	0.229	0.393	0.234	0.129	0.42	0.151	0.122	0.547	1.028	0.41	0.62958	0.628703	0.855621	0.652465	0.64798	0.497462	0.501665	17.5	0.678077	0.4393	0.2055	0.678767
18	0.945	0.955	0.723	1.072	0.786	0.588	0.452	0.181	0.483	0.498	0.374	1.006	0.752	0.62	0.784	0.239	0.229	0.251	0.618	0.796	0.229	0.393	0.234	0.129	0.42	0.151	0.122	0.547	1.028	0.41	0.62958	0.628703	0.855621	0.652465	0.64798	0.497462	0.501665	18	0.678077	0.4393	0.2055	0.678767
18.5	0.916	0.925	0.71	1.033	0.767	0.571	0.439	0.178	0.479	0.491	0.364	0.996	0.745	0.61	0.769	0.234	0.227	0.249	0.61	0.781	0.222	0.391	0.232	0.127	0.413	0.146	0.122	0.537	1.013	0.398	0.61026	0.608953	0.840237	0.628728	0.632317	0.48308	0.487236	18.5	0.662615	0.4325	0.202	0.662311
19	0.916	0.925	0.71	1.033	0.767	0.571	0.439	0.178	0.479	0.491	0.364	0.996	0.745	0.61	0.769	0.234	0.227	0.249	0.61	0.781	0.222	0.391	0.232	0.127	0.413	0.146	0.122	0.537	1.013	0.398	0.61026	0.608953	0.840237	0.628728	0.632317	0.48308	0.487236	19	0.662615	0.4325	0.202	0.662311
19.5	0.911	0.911	0.71	1.016	0.754	0.566	0.437	0.176	0.479	0.491	0.361	0.999	0.745	0.613	0.774	0.237	0.225	0.251	0.613	0.786	0.225	0.391	0.232	0.129	0.415	0.146	0.122	0.542	1.016	0.398	0.606929	0.599737	0.840237	0.618381	0.621599	0.478849	0.485017	19.5	0.658154	0.4347	0.203	0.660183
20	0.911	0.911	0.71	1.016	0.754	0.566	0.437	0.176	0.479	0.491	0.361	0.999	0.745	0.613	0.774	0.237	0.225	0.251	0.613	0.786	0.225	0.391	0.232	0.129	0.415	0.146	0.122	0.542	1.016	0.398	0.606929	0.599737	0.840237	0.618381	0.621599	0.478849	0.485017	20	0.658154	0.4347	0.203	0.660183
20.5	0.894	0.891	0.708	0.999	0.74	0.559	0.432	0.173	0.479	0.488	0.361	0.999	0.745	0.613	0.774	0.232	0.227	0.254	0.613	0.786	0.222	0.391	0.234	0.127	0.415	0.146	0.122	0.542	1.018	0.396	0.595603	0.58657	0.83787	0.608034	0.610058	0.472927	0.479467	20.5	0.651385	0.4346	0.2025	0.654868
21	0.894	0.891	0.708	0.999	0.74	0.559	0.432	0.173	0.479	0.488	0.361	0.999	0.745	0.613	0.774	0.232	0.227	0.254	0.613	0.786	0.222	0.391	0.234	0.127	0.415	0.146	0.122	0.542	1.018	0.396	0.595603	0.58657	0.83787	0.608034	0.610058	0.472927	0.479467	21	0.651385	0.4346	0.2025	0.654868
21.5	0.881	0.881	0.703	0.979	0.728	0.557	0.435	0.168	0.476	0.486	0.359	1.001	0.742	0.608	0.776	0.232	0.227	0.254	0.615	0.791	0.222	0.386	0.234	0.127	0.415	0.149	0.122	0.54	1.023	0.386	0.586942	0.579987	0.831953	0.595861	0.600165	0.471235	0.482797	21.5	0.645846	0.4345	0.20325	0.649106
22	0.881	0.881	0.703	0.979	0.728	0.557	0.435	0.168	0.476	0.486	0.359	1.001	0.742	0.608	0.776	0.232	0.227	0.254	0.615	0.791	0.222	0.386	0.234	0.127	0.415	0.149	0.122	0.54	1.023	0.386	0.586942	0.579987	0.831953	0.595861	0.600165	0.471235	0.482797	22	0.645846	0.4345	0.20325	0.649106
22.5	0.864	0.864	0.701	0.967	0.713	0.552	0.432	0.166	0.474	0.483	0.356	0.999	0.737	0.608	0.771	0.234	0.229	0.254	0.613	0.791	0.22	0.388	0.234	0.127	0.417	0.146	0.125	0.537	1.021	0.386	0.575616	0.568795	0.829586	0.588558	0.587799	0.467005	0.479467	22.5	0.639077	0.4342	0.20375	0.643794
23	0.85	0.852	0.696	0.955	0.703	0.547	0.43	0.164	0.476	0.483	0.356	0.996	0.737	0.608	0.776	0.237	0.227	0.256	0.613	0.791	0.22	0.388	0.234	0.127	0.417	0.146	0.125	0.535	1.018	0.383	0.566289	0.560895	0.823669	0.581254	0.579555	0.462775	0.477248	23	0.634231	0.435	0.20375	0.638301
23.5	0.85	0.852	0.698	0.955	0.703	0.547	0.43	0.161	0.474	0.481	0.356	0.996	0.737	0.605	0.774	0.237	0.227	0.256	0.615	0.793	0.22	0.388	0.234	0.127	0.417	0.149	0.125	0.537	1.016	0.383	0.566289	0.560895	0.826036	0.581254	0.579555	0.462775	0.477248	23.5	0.633846	0.4349	0.2045	0.638639
24	0.837	0.842	0.691	0.945	0.696	0.54	0.42	0.159	0.471	0.479	0.354	0.994	0.735	0.608	0.774	0.232	0.229	0.256	0.61	0.793	0.217	0.388	0.232	0.129	0.417	0.146	0.125	0.54	1.018	0.378	0.557628	0.554312	0.817751	0.575167	0.573784	0.456853	0.466149	24	0.627923	0.4339	0.20425	0.634408
24.5	0.837	0.842	0.691	0.945	0.696	0.54	0.42	0.159	0.471	0.479	0.354	0.994	0.735	0.608	0.774	0.232	0.229	0.256	0.61	0.793	0.217	0.388	0.232	0.129	0.417	0.146	0.125	0.54	1.018	0.378	0.557628	0.554312	0.817751	0.575167	0.573784	0.456853	0.466149	24.5	0.627923	0.4339	0.20425	0.634408
25	0.825	0.828	0.686	0.933	0.686	0.54	0.422	0.159	0.469	0.479	0.354	0.994	0.737	0.613	0.776	0.229	0.229	0.256	0.608	0.791	0.22	0.391	0.239	0.129	0.417	0.149	0.12	0.54	1.018	0.376	0.549634	0.545095	0.811834	0.567864	0.56554	0.456853	0.468368	25	0.624	0.4352	0.20375	0.629775
25.5	0.825	0.828	0.686	0.933	0.686	0.54	0.422	0.159	0.469	0.479	0.354	0.994	0.737	0.613	0.776	0.229	0.229	0.256	0.608	0.791	0.22	0.391	0.239	0.129	0.417	0.149	0.12	0.54	1.018	0.376	0.549634	0.545095	0.811834	0.567864	0.56554	0.456853	0.468368	25.5	0.624	0.4352	0.20375	0.629775
26	0.818	0.82	0.684	0.923	0.681	0.535	0.42	0.156	0.469	0.476	0.352	0.996	0.74	0.61	0.776	0.232	0.227	0.254	0.61	0.793	0.22	0.388	0.237	0.129	0.417	0.146	0.12	0.532	1.023	0.371	0.54497	0.539829	0.809467	0.561777	0.561418	0.452623	0.466149	26	0.620769	0.4347	0.203	0.626006
26.5	0.818	0.82	0.684	0.923	0.681	0.535	0.42	0.156	0.469	0.476	0.352	0.996	0.74	0.61	0.776	0.232	0.227	0.254	0.61	0.793	0.22	0.388	0.237	0.129	0.417	0.146	0.12	0.532	1.023	0.371	0.54497	0.539829	0.809467	0.561777	0.561418	0.452623	0.466149	26.5	0.620769	0.4347	0.203	0.626006
27	0.811	0.811	0.679	0.916	0.671	0.532	0.417	0.156	0.466	0.476	0.349	0.996	0.735	0.61	0.774	0.232	0.225	0.251	0.608	0.793	0.222	0.393	0.234	0.129	0.42	0.144	0.12	0.53	1.018	0.369	0.540306	0.533904	0.80355	0.557517	0.553174	0.450085	0.462819	27	0.616538	0.4342	0.20325	0.621754
27.5	0.811	0.811	0.679	0.916	0.671	0.532	0.417	0.156	0.466	0.476	0.349	0.996	0.735	0.61	0.774	0.232	0.225	0.251	0.608	0.793	0.222	0.393	0.234	0.129	0.42	0.144	0.12	0.53	1.018	0.369	0.540306	0.533904	0.80355	0.557517	0.553174	0.450085	0.462819	27.5	0.616538	0.4342	0.20325	0.621754
28	0.806	0.801	0.676	0.908	0.662	0.522	0.415	0.156	0.464	0.476	0.344	1.001	0.732	0.608	0.776	0.227	0.227	0.254	0.608	0.793	0.222	0.391	0.234	0.127	0.417	0.144	0.12	0.53	1.013	0.366	0.536975	0.527321	0.8	0.552648	0.545754	0.441624	0.460599	28	0.612538	0.434	0.202	0.617992
28.5	0.806	0.801	0.676	0.908	0.662	0.522	0.415	0.156	0.464	0.476	0.344	1.001	0.732	0.608	0.776	0.227	0.227	0.254	0.608	0.793	0.222	0.391	0.234	0.127	0.417	0.144	0.12	0.53	1.013	0.366	0.536975	0.527321	0.8	0.552648	0.545754	0.441624	0.460599	28.5	0.612538	0.434	0.202	0.617992
29	0.801	0.793	0.674	0.901	0.657	0.522	0.413	0.159	0.461	0.474	0.337	1.003	0.73	0.608	0.771	0.229	0.227	0.251	0.605	0.789	0.222	0.388	0.237	0.127	0.415	0.146	0.117	0.53	1.011	0.364	0.533644	0.522054	0.797633	0.548387	0.541632	0.441624	0.45838	29	0.609615	0.4327	0.20125	0.615245
29.5	0.801	0.793	0.674	0.901	0.657	0.522	0.413	0.159	0.461	0.474	0.337	1.003	0.73	0.608	0.771	0.229	0.227	0.251	0.605	0.789	0.222	0.388	0.237	0.127	0.415	0.146	0.117	0.53	1.011	0.364	0.533644	0.522054	0.797633	0.548387	0.541632	0.441624	0.45838	29.5	0.609615	0.4327	0.20125	0.615245
30	0.793	0.786	0.671	0.891	0.649	0.52	0.415	0.161	0.466	0.471	0.337	1.001	0.723	0.608	0.769	0.225	0.227	0.251	0.605	0.789	0.22	0.388	0.237	0.127	0.415	0.144	0.117	0.525	1.011	0.364	0.528314	0.517446	0.794083	0.542301	0.535037	0.439932	0.460599	30	0.606462	0.4319	0.20075	0.611735
30.5	0.793	0.786	0.671	0.891	0.649	0.52	0.415	0.161	0.466	0.471	0.337	1.001	0.723	0.608	0.769	0.225	0.227	0.251	0.605	0.789	0.22	0.388	0.237	0.127	0.415	0.144	0.117	0.525	1.011	0.364	0.528314	0.517446	0.794083	0.542301	0.535037	0.439932	0.460599	30.5	0.606462	0.4319	0.20075	0.611735
31	0.784	0.784	0.667	0.886	0.642	0.52	0.41	0.159	0.469	0.474	0.332	0.996	0.72	0.608	0.769	0.222	0.227	0.254	0.601	0.786	0.215	0.391	0.239	0.129	0.415	0.146	0.12	0.525	1.008	0.359	0.522318	0.516129	0.789349	0.539257	0.529266	0.439932	0.45505	31	0.603308	0.4312	0.2025	0.608436
31.5	0.776	0.776	0.664	0.876	0.637	0.518	0.413	0.156	0.466	0.474	0.332	0.999	0.713	0.603	0.769	0.222	0.229	0.256	0.598	0.786	0.22	0.391	0.237	0.125	0.417	0.142	0.122	0.53	1.011	0.354	0.516989	0.510862	0.785799	0.533171	0.525144	0.43824	0.45838	31.5	0.6	0.4311	0.2015	0.605974
32	0.776	0.776	0.664	0.876	0.637	0.518	0.413	0.156	0.466	0.474	0.332	0.999	0.713	0.603	0.769	0.222	0.229	0.256	0.598	0.786	0.22	0.391	0.237	0.125	0.417	0.142	0.122	0.53	1.011	0.354	0.516989	0.510862	0.785799	0.533171	0.525144	0.43824	0.45838	32	0.6	0.4311	0.2015	0.605974
32.5	0.769	0.774	0.664	0.874	0.632	0.515	0.413	0.154	0.461	0.471	0.334	0.999	0.713	0.605	0.767	0.225	0.225	0.256	0.598	0.793	0.222	0.391	0.234	0.127	0.417	0.142	0.12	0.532	1.008	0.352	0.512325	0.509546	0.785799	0.531954	0.521022	0.435702	0.45838	32.5	0.597923	0.4316	0.2015	0.604518
33	0.769	0.774	0.664	0.874	0.632	0.515	0.413	0.154	0.461	0.471	0.334	0.999	0.713	0.605	0.767	0.225	0.225	0.256	0.598	0.793	0.222	0.391	0.234	0.127	0.417	0.142	0.12	0.532	1.008	0.352	0.512325	0.509546	0.785799	0.531954	0.521022	0.435702	0.45838	33	0.597923	0.4316	0.2015	0.604518
33.5	0.764	0.769	0.662	0.869	0.63	0.515	0.415	0.154	0.464	0.476	0.334	0.996	0.713	0.608	0.767	0.227	0.227	0.259	0.596	0.789	0.222	0.388	0.234	0.125	0.417	0.144	0.12	0.527	1.013	0.352	0.508994	0.506254	0.783432	0.528911	0.519373	0.435702	0.460599	33.5	0.597	0.4317	0.2015	0.602799
34	0.764	0.769	0.662	0.869	0.63	0.515	0.415	0.154	0.464	0.476	0.334	0.996	0.713	0.608	0.767	0.227	0.227	0.259	0.596	0.789	0.222	0.388	0.234	0.125	0.417	0.144	0.12	0.527	1.013	0.352	0.508994	0.506254	0.783432	0.528911	0.519373	0.435702	0.460599	34	0.597	0.4317	0.2015	0.602799
34.5	0.759	0.767	0.657	0.869	0.627	0.51	0.41	0.154	0.459	0.471	0.332	0.999	0.715	0.605	0.764	0.227	0.229	0.254	0.598	0.789	0.22	0.383	0.237	0.127	0.417	0.146	0.12	0.525	1.008	0.354	0.505663	0.504937	0.777515	0.528911	0.5169	0.431472	0.45505	34.5	0.594538	0.4306	0.2025	0.600575
35	0.759	0.767	0.657	0.869	0.627	0.51	0.41	0.154	0.459	0.471	0.332	0.999	0.715	0.605	0.764	0.227	0.229	0.254	0.598	0.789	0.22	0.383	0.237	0.127	0.417	0.146	0.12	0.525	1.008	0.354	0.505663	0.504937	0.777515	0.528911	0.5169	0.431472	0.45505	35	0.594538	0.4306	0.2025	0.600575
35.5	0.757	0.767	0.662	0.859	0.623	0.513	0.408	0.156	0.457	0.471	0.332	0.999	0.715	0.605	0.764	0.227	0.227	0.249	0.598	0.791	0.217	0.383	0.237	0.125	0.417	0.144	0.125	0.522	1.006	0.352	0.50433	0.504937	0.783432	0.522824	0.513603	0.43401	0.45283	35.5	0.593769	0.4298	0.20275	0.599361
36	0.757	0.767	0.662	0.859	0.623	0.513	0.408	0.156	0.457	0.471	0.332	0.999	0.715	0.605	0.764	0.227	0.227	0.249	0.598	0.791	0.217	0.383	0.237	0.125	0.417	0.144	0.125	0.522	1.006	0.352	0.50433	0.504937	0.783432	0.522824	0.513603	0.43401	0.45283	36	0.593769	0.4298	0.20275	0.599361
36.5	0.754	0.764	0.662	0.854	0.623	0.513	0.405	0.154	0.457	0.466	0.33	0.999	0.715	0.605	0.764	0.229	0.225	0.251	0.598	0.791	0.22	0.383	0.237	0.122	0.417	0.144	0.122	0.52	1.006	0.352	0.502332	0.502962	0.783432	0.519781	0.513603	0.43401	0.449501	36.5	0.592	0.4303	0.20125	0.598072
37	0.754	0.764	0.662	0.854	0.623	0.513	0.405	0.154	0.457	0.466	0.33	0.999	0.715	0.605	0.764	0.229	0.225	0.251	0.598	0.791	0.22	0.383	0.237	0.122	0.417	0.144	0.122	0.52	1.006	0.352	0.502332	0.502962	0.783432	0.519781	0.513603	0.43401	0.449501	37	0.592	0.4303	0.20125	0.598072
37.5	0.752	0.757	0.654	0.847	0.623	0.508	0.4	0.154	0.459	0.466	0.332	0.999	0.715	0.601	0.764	0.232	0.225	0.254	0.601	0.789	0.217	0.388	0.234	0.127	0.415	0.144	0.12	0.52	1.001	0.352	0.500999	0.498354	0.773964	0.51552	0.513603	0.42978	0.443951	37.5	0.589692	0.4305	0.2015	0.594548
38	0.747	0.754	0.652	0.84	0.62	0.503	0.403	0.149	0.457	0.466	0.33	0.999	0.71	0.596	0.762	0.229	0.222	0.251	0.601	0.786	0.217	0.391	0.234	0.125	0.415	0.146	0.12	0.518	0.999	0.352	0.497668	0.496379	0.771598	0.51126	0.511129	0.42555	0.447281	38	0.586923	0.4289	0.2015	0.592272
38.5	0.747	0.75	0.652	0.837	0.618	0.5	0.403	0.146	0.457	0.466	0.327	0.996	0.708	0.593	0.762	0.229	0.22	0.251	0.603	0.784	0.217	0.388	0.234	0.125	0.413	0.146	0.12	0.52	0.996	0.354	0.497668	0.493746	0.771598	0.509434	0.509481	0.423012	0.447281	38.5	0.585154	0.4281	0.201	0.591778
39	0.742	0.742	0.645	0.83	0.608	0.496	0.4	0.144	0.454	0.459	0.325	0.989	0.701	0.591	0.759	0.227	0.225	0.249	0.596	0.779	0.215	0.391	0.232	0.122	0.413	0.144	0.122	0.515	0.994	0.349	0.494337	0.488479	0.763314	0.505173	0.501237	0.419628	0.443951	39	0.579615	0.4264	0.20025	0.587043
39.5	0.742	0.742	0.645	0.83	0.608	0.496	0.4	0.144	0.454	0.459	0.325	0.989	0.701	0.591	0.759	0.227	0.225	0.249	0.596	0.779	0.215	0.391	0.232	0.122	0.413	0.144	0.122	0.515	0.994	0.349	0.494337	0.488479	0.763314	0.505173	0.501237	0.419628	0.443951	39.5	0.579615	0.4264	0.20025	0.587043
40	0.728	0.735	0.637	0.823	0.601	0.493	0.396	0.142	0.449	0.457	0.322	0.984	0.693	0.586	0.754	0.222	0.225	0.249	0.588	0.771	0.212	0.386	0.232	0.122	0.41	0.142	0.12	0.51	0.984	0.347	0.48501	0.483871	0.753846	0.500913	0.495466	0.41709	0.439512	40	0.573846	0.4225	0.1985	0.580663
40.5	0.728	0.735	0.637	0.823	0.601	0.493	0.396	0.142	0.449	0.457	0.322	0.984	0.693	0.586	0.754	0.222	0.225	0.249	0.588	0.771	0.212	0.386	0.232	0.122	0.41	0.142	0.12	0.51	0.984	0.347	0.48501	0.483871	0.753846	0.500913	0.495466	0.41709	0.439512	40.5	0.573846	0.4225	0.1985	0.580663
41	0.73	0.732	0.642	0.825	0.601	0.5	0.396	0.146	0.454	0.461	0.325	0.994	0.691	0.588	0.754	0.222	0.222	0.251	0.591	0.774	0.212	0.383	0.232	0.125	0.413	0.139	0.117	0.513	0.989	0.344	0.486342	0.481896	0.759763	0.50213	0.495466	0.423012	0.439512	41	0.576692	0.4229	0.1985	0.582305
41.5	0.73	0.732	0.642	0.825	0.601	0.5	0.396	0.146	0.454	0.461	0.325	0.994	0.691	0.588	0.754	0.222	0.222	0.251	0.591	0.774	0.212	0.383	0.232	0.125	0.413	0.139	0.117	0.513	0.989	0.344	0.486342	0.481896	0.759763	0.50213	0.495466	0.423012	0.439512	41.5	0.576692	0.4229	0.1985	0.582305
42	0.73	0.73	0.64	0.823	0.603	0.498	0.398	0.144	0.454	0.461	0.327	0.999	0.691	0.588	0.752	0.225	0.225	0.254	0.596	0.781	0.215	0.386	0.229	0.127	0.42	0.144	0.12	0.513	0.994	0.347	0.486342	0.480579	0.757396	0.500913	0.497115	0.42132	0.441731	42	0.576769	0.4251	0.20275	0.582747
42.5	0.73	0.73	0.64	0.823	0.603	0.498	0.398	0.144	0.454	0.461	0.327	0.999	0.691	0.588	0.752	0.225	0.225	0.254	0.596	0.781	0.215	0.386	0.229	0.127	0.42	0.144	0.12	0.513	0.994	0.347	0.486342	0.480579	0.757396	0.500913	0.497115	0.42132	0.441731	42.5	0.576769	0.4251	0.20275	0.582747
43	0.73	0.73	0.64	0.823	0.603	0.498	0.398	0.144	0.454	0.461	0.327	0.999	0.691	0.588	0.752	0.225	0.225	0.254	0.596	0.781	0.215	0.386	0.229	0.127	0.42	0.144	0.12	0.513	0.994	0.347	0.486342	0.480579	0.757396	0.500913	0.497115	0.42132	0.441731	43	0.576769	0.4251	0.20275	0.582747
43.5	0.73	0.732	0.642	0.828	0.601	0.496	0.398	0.144	0.452	0.461	0.325	0.999	0.696	0.586	0.752	0.225	0.222	0.254	0.601	0.786	0.217	0.388	0.234	0.127	0.417	0.144	0.12	0.515	0.999	0.344	0.486342	0.481896	0.759763	0.503956	0.495466	0.419628	0.441731	43.5	0.577231	0.4265	0.202	0.58428
44	0.73	0.732	0.642	0.828	0.601	0.496	0.398	0.144	0.452	0.461	0.325	0.999	0.696	0.586	0.752	0.225	0.222	0.254	0.601	0.786	0.217	0.388	0.234	0.127	0.417	0.144	0.12	0.515	0.999	0.344	0.486342	0.481896	0.759763	0.503956	0.495466	0.419628	0.441731	44	0.577231	0.4265	0.202	0.58428
44.5	0.728	0.735	0.645	0.823	0.601	0.498	0.398	0.146	0.447	0.464	0.327	1.001	0.691	0.588	0.754	0.225	0.225	0.259	0.601	0.781	0.22	0.388	0.232	0.127	0.415	0.142	0.12	0.515	0.996	0.347	0.48501	0.483871	0.763314	0.500913	0.495466	0.42132	0.441731	44.5	0.577231	0.4273	0.201	0.584444
45	0.725	0.732	0.642	0.82	0.601	0.498	0.393	0.146	0.447	0.466	0.327	0.999	0.698	0.586	0.757	0.227	0.225	0.259	0.598	0.784	0.22	0.386	0.234	0.127	0.413	0.144	0.117	0.52	0.999	0.344	0.483011	0.481896	0.759763	0.499087	0.495466	0.42132	0.436182	45	0.576462	0.4276	0.20025	0.583823
45.5	1.179	1.189	0.73	1.35	0.967	0.835	0.579	0.217	0.493	0.518	0.376	1.04	0.776	0.996	1.118	0.359	0.276	0.271	0.879	0.896	0.386	0.554	0.259	0.164	0.488	0.181	0.137	0.796	1.14	0.603	0.785476	0.782752	0.863905	0.821668	0.797197	0.70643	0.642619	45.5	0.788385	0.5994	0.2425	0.827543
46	1.948	1.965	0.891	2.146	1.584	1.501	1.106	0.449	0.588	0.593	0.479	1.106	0.891	1.409	1.514	0.542	0.33	0.281	1.184	1.03	0.605	0.72	0.293	0.215	0.598	0.234	0.151	1.155	1.318	1.013	1.2978	1.29361	1.05444	1.30615	1.30585	1.26988	1.22752	46	1.17285	0.7908	0.2995	1.20543
46.5	2.214	2.224	1.023	2.422	1.794	1.75	1.296	0.557	0.64	0.645	0.552	1.133	0.967	1.541	1.636	0.62	0.344	0.286	1.284	1.086	0.688	0.774	0.3	0.234	0.632	0.251	0.159	1.311	1.443	1.172	1.47502	1.46412	1.21065	1.47413	1.47898	1.48054	1.4384	46.5	1.32438	0.8559	0.319	1.36427
47	2.297	2.314	1.099	2.51	1.863	1.833	1.362	0.591	0.664	0.664	0.583	1.138	1.023	1.589	1.665	0.64	0.354	0.278	1.323	1.106	0.723	0.793	0.303	0.244	0.645	0.256	0.159	1.389	1.545	1.216	1.53031	1.52337	1.30059	1.52769	1.53586	1.55076	1.51165	47	1.38008	0.8774	0.326	1.43314
47.5	2.334	2.358	1.152	2.551	1.902	1.895	1.401	0.623	0.676	0.696	0.61	1.157	1.106	1.638	1.709	0.674	0.366	0.278	1.353	1.123	0.752	0.806	0.31	0.247	0.662	0.266	0.161	1.582	1.667	1.257	1.55496	1.55234	1.36331	1.55265	1.56801	1.60321	1.55494	47.5	1.42008	0.9009	0.334	1.50418
48	2.373	2.405	1.206	2.593	1.941	1.958	1.443	0.654	0.688	0.73	0.64	1.177	1.191	1.689	1.755	0.71	0.381	0.281	1.384	1.143	0.784	0.818	0.317	0.249	0.679	0.276	0.164	1.775	1.792	1.299	1.58095	1.58328	1.42722	1.57821	1.60016	1.65651	1.60155	48	1.46146	0.9262	0.342	1.57652
48.5	2.349	2.368	1.165	2.563	1.909	1.912	1.409	0.63	0.681	0.706	0.618	1.157	1.123	1.646	1.719	0.684	0.369	0.281	1.362	1.125	0.759	0.808	0.313	0.244	0.664	0.269	0.164	1.597	1.689	1.265	1.56496	1.55892	1.3787	1.55995	1.57378	1.6176	1.56382	48.5	1.43	0.9066	0.33525	1.51622
49	2.322	2.332	1.123	2.532	1.877	1.863	1.372	0.603	0.671	0.681	0.596	1.135	1.055	1.599	1.68	0.654	0.354	0.283	1.338	1.106	0.732	0.796	0.305	0.237	0.649	0.259	0.161	1.418	1.584	1.228	1.54697	1.53522	1.32899	1.54108	1.5474	1.57614	1.52275	49	1.39708	0.8847	0.3265	1.45461
49.5	2.336	2.341	1.191	2.512	1.875	1.875	1.377	0.613	0.664	0.703	0.625	1.143	1.157	1.638	1.711	0.679	0.359	0.283	1.355	1.128	0.745	0.806	0.315	0.239	0.654	0.266	0.164	1.497	1.746	1.248	1.5563	1.54115	1.40947	1.52891	1.54575	1.58629	1.5283	49.5	1.41631	0.9019	0.33075	1.50383
50	2.317	2.334	1.179	2.512	1.873	1.877	1.372	0.608	0.671	0.698	0.618	1.133	1.147	1.636	1.726	0.674	0.356	0.278	1.35	1.123	0.752	0.813	0.315	0.239	0.659	0.264	0.161	1.492	1.746	1.238	1.54364	1.53654	1.39527	1.52891	1.54411	1.58799	1.52275	50	1.41069	0.9023	0.33075	1.49719
50.5	2.314	2.319	1.169	2.505	1.875	1.877	1.37	0.608	0.662	0.706	0.613	1.135	1.145	1.643	1.726	0.679	0.361	0.281	1.348	1.121	0.742	0.813	0.308	0.239	0.654	0.266	0.161	1.504	1.746	1.245	1.54164	1.52666	1.38343	1.52465	1.54575	1.58799	1.52053	50.5	1.40754	0.9022	0.33	1.49591
51	2.297	2.302	1.162	2.478	1.858	1.86	1.367	0.608	0.654	0.696	0.605	1.13	1.145	1.631	1.716	0.681	0.366	0.283	1.35	1.121	0.747	0.803	0.305	0.234	0.652	0.266	0.164	1.501	1.741	1.245	1.53031	1.51547	1.37515	1.50822	1.53174	1.5736	1.5172	51	1.39708	0.9003	0.329	1.48802
51.5	2.29	2.297	1.15	2.485	1.858	1.86	1.353	0.61	0.662	0.696	0.603	1.135	1.13	1.643	1.716	0.681	0.364	0.291	1.355	1.121	0.747	0.815	0.31	0.239	0.654	0.264	0.161	1.504	1.731	1.238	1.52565	1.51218	1.36095	1.51248	1.53174	1.5736	1.50166	51.5	1.39454	0.9043	0.3295	1.48346
52	2.285	2.275	1.138	2.471	1.841	1.855	1.348	0.598	0.652	0.681	0.591	1.128	1.118	1.638	1.721	0.676	0.359	0.286	1.348	1.118	0.75	0.803	0.305	0.237	0.652	0.264	0.161	1.492	1.721	1.245	1.52232	1.4977	1.34675	1.50396	1.51772	1.56937	1.49612	52	1.38315	0.9004	0.3285	1.47553
52.5	2.275	2.28	1.13	2.471	1.846	1.851	1.335	0.598	0.649	0.671	0.588	1.13	1.118	1.643	1.726	0.667	0.364	0.281	1.35	1.116	0.75	0.808	0.305	0.237	0.654	0.266	0.159	1.492	1.716	1.24	1.51566	1.50099	1.33728	1.50396	1.52185	1.56599	1.48169	52.5	1.38015	0.901	0.329	1.47227
53	2.278	2.275	1.121	2.458	1.838	1.851	1.331	0.598	0.652	0.667	0.586	1.138	1.104	1.643	1.731	0.674	0.361	0.286	1.36	1.125	0.752	0.808	0.308	0.237	0.654	0.261	0.161	1.492	1.702	1.233	1.51765	1.4977	1.32663	1.49604	1.51525	1.56599	1.47725	53	1.37669	0.9048	0.32825	1.46643
53.5	2.263	2.268	1.108	2.454	1.831	1.846	1.321	0.598	0.645	0.662	0.579	1.143	1.096	1.641	1.731	0.679	0.356	0.288	1.357	1.13	0.747	0.815	0.308	0.239	0.654	0.261	0.159	1.492	1.682	1.233	1.50766	1.49309	1.31124	1.49361	1.50948	1.56176	1.46615	53.5	1.37031	0.9052	0.32825	1.45894
54	2.246	2.251	1.094	2.444	1.816	1.831	1.313	0.596	0.64	0.652	0.566	1.133	1.089	1.643	1.724	0.681	0.356	0.281	1.357	1.125	0.75	0.813	0.308	0.237	0.654	0.269	0.156	1.477	1.667	1.228	1.49634	1.4819	1.29467	1.48752	1.49711	1.54907	1.45727	54	1.35931	0.9038	0.329	1.44749
54.5	2.217	2.224	1.077	2.412	1.794	1.812	1.299	0.586	0.63	0.64	0.554	1.125	1.067	1.631	1.714	0.669	0.356	0.278	1.343	1.118	0.75	0.798	0.308	0.242	0.642	0.259	0.159	1.453	1.643	1.211	1.47702	1.46412	1.27456	1.46805	1.47898	1.53299	1.44173	54.5	1.34131	0.8965	0.3255	1.42725
55	2.219	2.229	1.069	2.405	1.797	1.812	1.292	0.591	0.625	0.64	0.549	1.125	1.06	1.638	1.731	0.674	0.356	0.278	1.35	1.121	0.752	0.808	0.308	0.244	0.654	0.264	0.159	1.46	1.653	1.226	1.47835	1.46741	1.26509	1.46379	1.48145	1.53299	1.43396	55	1.33946	0.9016	0.33025	1.43052
55.5	2.214	2.219	1.055	2.402	1.797	1.809	1.282	0.583	0.623	0.635	0.549	1.133	1.055	1.653	1.731	0.676	0.361	0.283	1.35	1.125	0.745	0.813	0.308	0.244	0.652	0.259	0.156	1.458	1.633	1.223	1.47502	1.46083	1.24852	1.46196	1.48145	1.53046	1.42286	55.5	1.33508	0.9045	0.32775	1.4229
56	2.2	2.207	1.047	2.383	1.79	1.802	1.267	0.581	0.618	0.63	0.54	1.138	1.042	1.641	1.726	0.676	0.364	0.283	1.353	1.128	0.747	0.808	0.303	0.242	0.657	0.259	0.159	1.448	1.626	1.218	1.46569	1.45293	1.23905	1.4504	1.47568	1.52453	1.40622	56	1.32654	0.9029	0.32925	1.4143
56.5	2.188	2.19	1.033	2.368	1.77	1.797	1.255	0.579	0.615	0.62	0.53	1.135	1.025	1.638	1.724	0.669	0.354	0.276	1.345	1.118	0.737	0.808	0.303	0.239	0.654	0.266	0.156	1.436	1.611	1.211	1.45769	1.44174	1.22249	1.44127	1.45919	1.5203	1.3929	56.5	1.31577	0.8972	0.32875	1.40303
57	2.175	2.18	1.016	2.358	1.763	1.782	1.245	0.576	0.613	0.61	0.53	1.138	1.013	1.641	1.716	0.671	0.364	0.281	1.35	1.121	0.745	0.808	0.308	0.242	0.652	0.264	0.161	1.423	1.597	1.208	1.44903	1.43515	1.20237	1.43518	1.45342	1.50761	1.3818	57	1.30762	0.9005	0.32975	1.39282
57.5	2.158	2.163	0.994	2.332	1.738	1.775	1.23	0.574	0.603	0.605	0.518	1.13	0.999	1.633	1.719	0.669	0.359	0.283	1.345	1.116	0.745	0.803	0.303	0.239	0.649	0.261	0.154	1.406	1.582	1.204	1.43771	1.42396	1.17633	1.41935	1.43281	1.50169	1.36515	57.5	1.29377	0.8975	0.32575	1.37848
58	2.144	2.141	0.989	2.319	1.733	1.765	1.218	0.576	0.598	0.598	0.513	1.128	0.989	1.636	1.719	0.664	0.356	0.281	1.348	1.116	0.742	0.801	0.305	0.242	0.652	0.264	0.159	1.394	1.563	1.196	1.42838	1.40948	1.17041	1.41144	1.42869	1.49323	1.35183	58	1.28546	0.8968	0.32925	1.36753
58.5	2.129	2.122	0.977	2.297	1.721	1.763	1.208	0.559	0.588	0.593	0.51	1.128	0.974	1.643	1.724	0.669	0.354	0.281	1.35	1.118	0.747	0.808	0.305	0.237	0.654	0.264	0.156	1.396	1.55	1.194	1.41839	1.39697	1.15621	1.39805	1.4188	1.49154	1.34073	58.5	1.27454	0.8999	0.32775	1.35852
59	2.107	2.104	0.955	2.273	1.709	1.738	1.194	0.562	0.583	0.588	0.493	1.125	0.955	1.633	1.724	0.671	0.352	0.278	1.34	1.111	0.737	0.803	0.308	0.239	0.645	0.259	0.154	1.384	1.531	1.184	1.40373	1.38512	1.13018	1.38344	1.4089	1.47039	1.32519	59	1.26046	0.8957	0.32425	1.34307
59.5	2.102	2.1	0.955	2.268	1.704	1.738	1.187	0.562	0.581	0.583	0.493	1.128	0.95	1.633	1.724	0.669	0.354	0.278	1.345	1.111	0.742	0.803	0.308	0.239	0.649	0.261	0.154	1.384	1.523	1.187	1.4004	1.38249	1.13018	1.3804	1.40478	1.47039	1.31743	59.5	1.25777	0.8967	0.32575	1.34107
60	2.097	2.092	0.952	2.263	1.697	1.738	1.177	0.559	0.576	0.579	0.493	1.13	0.942	1.631	1.726	0.667	0.356	0.278	1.353	1.111	0.747	0.806	0.308	0.237	0.657	0.264	0.156	1.382	1.516	1.189	1.39707	1.37722	1.12663	1.37736	1.39901	1.47039	1.30633	60	1.25346	0.8983	0.3285	1.3379
60.5	2.065	2.073	0.925	2.234	1.672	1.709	1.165	0.552	0.574	0.571	0.481	1.123	0.925	1.619	1.711	0.664	0.354	0.278	1.343	1.111	0.742	0.803	0.303	0.234	0.659	0.259	0.159	1.36	1.484	1.169	1.37575	1.36471	1.09467	1.35971	1.3784	1.44585	1.29301	60.5	1.23608	0.8928	0.32775	1.31541
61	2.056	2.061	0.911	2.217	1.655	1.697	1.152	0.557	0.571	0.566	0.471	1.123	0.913	1.628	1.711	0.667	0.354	0.278	1.353	1.121	0.747	0.798	0.303	0.229	0.652	0.254	0.156	1.348	1.482	1.172	1.36975	1.35681	1.07811	1.34936	1.36439	1.4357	1.27858	61	1.22692	0.896	0.32275	1.308
61.5	2.043	2.039	0.901	2.209	1.65	1.704	1.152	0.557	0.566	0.564	0.464	1.128	0.901	1.631	1.719	0.669	0.354	0.278	1.345	1.118	0.747	0.806	0.305	0.234	0.662	0.259	0.154	1.338	1.465	1.172	1.36109	1.34233	1.06627	1.34449	1.36026	1.44162	1.27858	61.5	1.22138	0.8972	0.32725	1.29846
62	2.024	2.024	0.889	2.183	1.636	1.699	1.14	0.554	0.559	0.559	0.461	1.125	0.886	1.626	1.714	0.667	0.349	0.276	1.348	1.125	0.742	0.811	0.305	0.232	0.657	0.256	0.154	1.328	1.448	1.165	1.34843	1.33246	1.05207	1.32867	1.34872	1.43739	1.26526	62	1.21069	0.8963	0.32475	1.28609
62.5	2.004	2.002	0.869	2.168	1.624	1.685	1.121	0.547	0.549	0.547	0.454	1.13	0.879	1.628	1.724	0.674	0.356	0.273	1.348	1.118	0.74	0.806	0.298	0.234	0.654	0.259	0.154	1.323	1.426	1.16	1.33511	1.31797	1.0284	1.31954	1.33883	1.42555	1.24417	62.5	1.19838	0.8965	0.32525	1.27286
63	1.99	1.985	0.862	2.151	1.611	1.675	1.106	0.544	0.549	0.542	0.447	1.13	0.869	1.631	1.721	0.674	0.356	0.276	1.343	1.116	0.737	0.803	0.305	0.234	0.654	0.259	0.154	1.306	1.414	1.147	1.32578	1.30678	1.02012	1.30919	1.32811	1.41709	1.22752	63	1.18931	0.8962	0.32525	1.26127
63.5	1.96	1.946	0.852	2.129	1.592	1.663	1.091	0.542	0.542	0.54	0.439	1.125	0.857	1.616	1.719	0.664	0.356	0.281	1.345	1.111	0.732	0.801	0.305	0.232	0.652	0.264	0.156	1.301	1.399	1.143	1.3058	1.28111	1.00828	1.2958	1.31245	1.40694	1.21088	63.5	1.17523	0.893	0.326	1.24771
64	1.956	1.946	0.837	2.119	1.582	1.641	1.072	0.53	0.54	0.535	0.43	1.125	0.845	1.619	1.714	0.667	0.356	0.283	1.348	1.113	0.74	0.803	0.3	0.237	0.654	0.264	0.154	1.287	1.384	1.13	1.30313	1.28111	0.990533	1.28971	1.3042	1.38832	1.18979	64	1.166	0.8943	0.32725	1.23793
64.5	1.943	1.921	0.825	2.104	1.56	1.638	1.062	0.53	0.532	0.532	0.425	1.133	0.842	1.626	1.709	0.667	0.352	0.281	1.343	1.116	0.745	0.811	0.305	0.237	0.657	0.264	0.156	1.284	1.372	1.13	1.29447	1.26465	0.976331	1.28058	1.28607	1.38579	1.17869	64.5	1.15746	0.8955	0.3285	1.22886
65	1.924	1.902	0.813	2.085	1.545	1.621	1.052	0.525	0.53	0.527	0.425	1.123	0.825	1.626	1.709	0.662	0.349	0.278	1.34	1.116	0.735	0.808	0.3	0.234	0.649	0.259	0.156	1.27	1.355	1.123	1.28181	1.25214	0.96213	1.26902	1.2737	1.3714	1.16759	65	1.14592	0.8923	0.3245	1.21616
65.5	1.929	1.887	0.803	2.068	1.545	1.606	1.042	0.525	0.527	0.518	0.417	1.128	0.82	1.621	1.711	0.664	0.352	0.283	1.34	1.113	0.735	0.806	0.303	0.232	0.647	0.259	0.159	1.27	1.353	1.128	1.28514	1.24226	0.950296	1.25867	1.2737	1.35871	1.15649	65.5	1.13962	0.8928	0.32425	1.21248
66	1.902	1.865	0.784	2.043	1.523	1.597	1.03	0.52	0.515	0.513	0.41	1.116	0.806	1.621	1.709	0.659	0.347	0.276	1.338	1.106	0.735	0.801	0.303	0.234	0.645	0.254	0.154	1.257	1.34	1.106	1.26716	1.22778	0.927811	1.24346	1.25556	1.3511	1.14317	66	1.12492	0.8895	0.32175	1.1956
66.5	1.89	1.848	0.784	2.024	1.506	1.575	1.03	0.52	0.515	0.508	0.408	1.121	0.806	1.619	1.714	0.662	0.352	0.276	1.34	1.113	0.745	0.801	0.3	0.234	0.645	0.249	0.161	1.248	1.333	1.096	1.25916	1.21659	0.927811	1.23189	1.24155	1.33249	1.14317	66.5	1.11808	0.8922	0.32225	1.18749
67	1.882	1.829	0.781	2.004	1.499	1.565	1.023	0.518	0.515	0.51	0.398	1.125	0.801	1.621	1.709	0.669	0.354	0.278	1.335	1.118	0.745	0.806	0.295	0.237	0.654	0.254	0.156	1.245	1.326	1.099	1.25383	1.20408	0.92426	1.21972	1.23578	1.32403	1.13541	67	1.11154	0.893	0.32525	1.1817
67.5	1.912	1.851	0.818	2.017	1.538	1.624	1.086	0.544	0.525	0.525	0.425	1.133	0.835	1.628	1.721	0.681	0.356	0.281	1.345	1.123	0.752	0.813	0.3	0.239	0.662	0.256	0.156	1.289	1.367	1.121	1.27382	1.21856	0.968047	1.22763	1.26793	1.37394	1.20533	67.5	1.141	0.9	0.32825	1.20929
68	1.941	1.875	0.857	2.029	1.577	1.682	1.15	0.571	0.537	0.54	0.452	1.14	0.872	1.638	1.736	0.693	0.359	0.283	1.357	1.128	0.762	0.82	0.305	0.242	0.669	0.259	0.156	1.335	1.411	1.143	1.29314	1.23436	1.0142	1.23494	1.30008	1.42301	1.27636	68	1.171	0.9081	0.3315	1.23795
68.5	1.973	1.899	0.896	2.041	1.619	1.741	1.216	0.598	0.549	0.554	0.479	1.147	0.908	1.648	1.75	0.706	0.361	0.286	1.37	1.133	0.771	0.83	0.31	0.244	0.676	0.264	0.159	1.382	1.455	1.165	1.31446	1.25016	1.06036	1.24224	1.33471	1.47293	1.34961	68.5	1.20154	0.9165	0.33575	1.26703
69	1.855	1.79	0.825	1.941	1.519	1.602	1.104	0.542	0.518	0.527	0.437	1.14	0.84	1.626	1.726	0.686	0.354	0.286	1.36	1.118	0.75	0.813	0.3	0.239	0.669	0.264	0.156	1.296	1.36	1.096	1.23584	1.17841	0.976331	1.18138	1.25227	1.35533	1.22531	69	1.12615	0.9019	0.332	1.18914
69.5	1.736	1.677	0.752	1.841	1.418	1.46	0.991	0.486	0.486	0.498	0.396	1.133	0.771	1.602	1.702	0.667	0.344	0.283	1.348	1.101	0.728	0.793	0.291	0.232	0.659	0.264	0.154	1.208	1.265	1.025	1.15656	1.10402	0.889941	1.12051	1.169	1.23519	1.09989	69.5	1.04962	0.8859	0.32725	1.10986
70	1.733	1.658	0.737	1.829	1.416	1.445	0.959	0.479	0.488	0.491	0.393	1.125	0.767	1.599	1.704	0.664	0.347	0.281	1.338	1.104	0.732	0.791	0.298	0.232	0.654	0.256	0.154	1.194	1.27	1.033	1.15456	1.09151	0.872189	1.11321	1.16735	1.2225	1.06437	70	1.04	0.8858	0.324	1.10407
70.5	1.716	1.641	0.73	1.812	1.387	1.431	0.95	0.471	0.486	0.491	0.381	1.118	0.757	1.602	1.697	0.664	0.347	0.273	1.333	1.104	0.732	0.791	0.303	0.232	0.652	0.259	0.156	1.191	1.26	1.033	1.14324	1.08032	0.863905	1.10286	1.14345	1.21066	1.05438	70.5	1.02854	0.8846	0.32475	1.09633
71	1.677	1.609	0.718	1.763	1.357	1.399	0.93	0.466	0.476	0.486	0.378	1.113	0.747	1.594	1.682	0.654	0.339	0.278	1.326	1.099	0.728	0.786	0.295	0.232	0.647	0.254	0.154	1.177	1.245	1.018	1.11726	1.05925	0.849704	1.07304	1.11871	1.18359	1.03219	71	1.00915	0.8781	0.32175	1.07704
71.5	1.667	1.589	0.708	1.755	1.357	1.389	0.925	0.459	0.479	0.488	0.378	1.116	0.747	1.602	1.685	0.659	0.349	0.273	1.333	1.106	0.735	0.796	0.303	0.234	0.642	0.256	0.154	1.172	1.25	1.018	1.11059	1.04608	0.83787	1.06817	1.11871	1.17513	1.02664	71.5	1.00438	0.8841	0.3215	1.07182
72	1.648	1.567	0.708	1.721	1.345	1.367	0.918	0.449	0.474	0.486	0.376	1.116	0.745	1.606	1.692	0.664	0.352	0.276	1.331	1.108	0.732	0.801	0.298	0.229	0.647	0.251	0.151	1.174	1.243	1.013	1.09793	1.0316	0.83787	1.04747	1.10882	1.15651	1.01887	72	0.993846	0.886	0.3195	1.06355
72.5	1.626	1.548	0.706	1.704	1.326	1.36	0.92	0.452	0.474	0.481	0.376	1.118	0.745	1.604	1.694	0.659	0.347	0.281	1.333	1.104	0.73	0.798	0.303	0.232	0.645	0.259	0.151	1.169	1.238	1.001	1.08328	1.01909	0.835503	1.03713	1.09316	1.15059	1.02109	72.5	0.987385	0.8853	0.32175	1.05471
73	1.597	1.526	0.698	1.687	1.301	1.353	0.906	0.444	0.476	0.481	0.369	1.118	0.745	1.599	1.702	0.662	0.347	0.278	1.328	1.106	0.723	0.798	0.3	0.229	0.64	0.251	0.154	1.157	1.228	0.991	1.06396	1.00461	0.826036	1.02678	1.07255	1.14467	1.00555	73	0.977	0.8843	0.3185	1.04248
73.5	1.572	1.506	0.698	1.66	1.287	1.331	0.906	0.444	0.474	0.474	0.364	1.121	0.737	1.604	1.699	0.659	0.347	0.276	1.328	1.106	0.728	0.796	0.293	0.229	0.649	0.254	0.159	1.16	1.233	0.984	1.0473	0.991442	0.826036	1.01035	1.06101	1.12606	1.00555	73.5	0.967231	0.8836	0.32275	1.03602
74	1.55	1.482	0.693	1.633	1.262	1.311	0.894	0.435	0.469	0.469	0.361	1.111	0.732	1.592	1.687	0.652	0.347	0.278	1.326	1.099	0.723	0.793	0.291	0.227	0.645	0.254	0.156	1.15	1.218	0.981	1.03264	0.975642	0.820118	0.993914	1.0404	1.10914	0.992231	74	0.954	0.8788	0.3205	1.02447
74.5	1.536	1.467	0.684	1.614	1.25	1.284	0.891	0.43	0.461	0.466	0.359	1.118	0.728	1.597	1.687	0.657	0.347	0.278	1.313	1.099	0.732	0.793	0.291	0.229	0.64	0.249	0.151	1.15	1.208	0.972	1.02332	0.965767	0.809467	0.982349	1.0305	1.08629	0.988901	74.5	0.945231	0.8794	0.31725	1.01584
75	1.519	1.455	0.679	1.614	1.243	1.265	0.874	0.425	0.459	0.474	0.361	1.121	0.73	1.597	1.687	0.657	0.344	0.281	1.323	1.101	0.728	0.786	0.291	0.232	0.642	0.254	0.154	1.147	1.206	0.962	1.01199	0.957867	0.80355	0.982349	1.02473	1.07022	0.970033	75	0.939923	0.8795	0.3205	1.01011
75.5	1.482	1.44	0.671	1.592	1.223	1.245	0.864	0.415	0.459	0.469	0.354	1.121	0.728	1.599	1.685	0.654	0.339	0.286	1.318	1.099	0.725	0.793	0.291	0.237	0.64	0.249	0.151	1.133	1.199	0.952	0.987342	0.947992	0.794083	0.968959	1.00824	1.0533	0.958935	75.5	0.927923	0.8789	0.31925	0.997482
76	1.477	1.428	0.669	1.572	1.204	1.23	0.864	0.413	0.469	0.464	0.352	1.121	0.728	1.602	1.677	0.657	0.342	0.283	1.323	1.099	0.728	0.793	0.293	0.237	0.647	0.247	0.154	1.135	1.206	0.952	0.984011	0.940092	0.791716	0.956786	0.99258	1.04061	0.958935	76	0.922385	0.8797	0.32125	0.995086
76.5	1.445	1.401	0.657	1.543	1.179	1.208	0.85	0.398	0.461	0.461	0.352	1.108	0.713	1.589	1.687	0.652	0.347	0.276	1.313	1.089	0.725	0.791	0.293	0.232	0.645	0.249	0.154	1.123	1.187	0.933	0.962692	0.922317	0.777515	0.939136	0.97197	1.022	0.943396	76.5	0.905846	0.8762	0.32	0.977808
77	1.436	1.396	0.664	1.536	1.177	1.201	0.854	0.398	0.461	0.464	0.352	1.118	0.718	1.599	1.685	0.662	0.349	0.281	1.321	1.096	0.725	0.789	0.291	0.229	0.642	0.251	0.151	1.128	1.187	0.93	0.956696	0.919026	0.785799	0.934875	0.970322	1.01607	0.947836	77	0.905769	0.8798	0.31825	0.977342
77.5	1.428	1.384	0.657	1.523	1.172	1.191	0.852	0.396	0.461	0.464	0.344	1.118	0.723	1.599	1.685	0.657	0.352	0.281	1.321	1.101	0.723	0.793	0.295	0.227	0.649	0.254	0.156	1.125	1.187	0.925	0.951366	0.911126	0.777515	0.926963	0.9662	1.00761	0.945616	77.5	0.901	0.8807	0.3215	0.971996
78	1.426	1.362	0.652	1.506	1.155	1.177	0.835	0.391	0.457	0.466	0.349	1.116	0.71	1.592	1.685	0.652	0.349	0.278	1.321	1.096	0.723	0.791	0.293	0.234	0.647	0.259	0.151	1.13	1.179	0.92	0.950033	0.896643	0.771598	0.916616	0.952185	0.99577	0.926748	78	0.892462	0.878	0.32275	0.96627
78.5	1.394	1.365	0.647	1.497	1.145	1.16	0.825	0.386	0.454	0.464	0.342	1.116	0.708	1.592	1.692	0.657	0.347	0.278	1.321	1.096	0.725	0.793	0.293	0.232	0.645	0.256	0.151	1.121	1.174	0.908	0.928714	0.898618	0.76568	0.911138	0.943941	0.981387	0.915649	78.5	0.884846	0.8794	0.321	0.958164
79	1.387	1.355	0.645	1.477	1.13	1.138	0.825	0.381	0.452	0.464	0.342	1.123	0.703	1.599	1.697	0.657	0.339	0.278	1.326	1.104	0.723	0.789	0.291	0.227	0.642	0.254	0.151	1.113	1.172	0.901	0.924051	0.892034	0.763314	0.898965	0.931575	0.962775	0.915649	79	0.878615	0.8803	0.3185	0.952052
79.5	1.365	1.343	0.649	1.453	1.108	1.123	0.825	0.374	0.454	0.464	0.339	1.118	0.708	1.592	1.682	0.649	0.339	0.273	1.326	1.104	0.728	0.786	0.293	0.225	0.637	0.247	0.151	1.104	1.16	0.894	0.909394	0.884134	0.768047	0.884358	0.913438	0.950085	0.915649	79.5	0.871	0.8772	0.315	0.943419
80	1.355	1.335	0.64	1.453	1.101	1.113	0.815	0.371	0.454	0.466	0.337	1.106	0.71	1.584	1.682	0.652	0.344	0.281	1.326	1.096	0.73	0.789	0.288	0.22	0.635	0.254	0.149	1.108	1.155	0.884	0.902732	0.878868	0.757396	0.884358	0.907667	0.941624	0.90455	80	0.865846	0.8772	0.3145	0.938622
80.5	1.35	1.323	0.632	1.44	1.096	1.108	0.806	0.369	0.452	0.461	0.337	1.106	0.713	1.597	1.68	0.654	0.342	0.276	1.326	1.101	0.73	0.789	0.291	0.227	0.645	0.251	0.149	1.113	1.145	0.881	0.8994	0.870968	0.747929	0.876446	0.903545	0.937394	0.894562	80.5	0.861	0.8786	0.318	0.933392
81	1.326	1.306	0.635	1.428	1.082	1.079	0.803	0.359	0.447	0.457	0.332	1.106	0.706	1.589	1.687	0.654	0.339	0.276	1.313	1.089	0.723	0.784	0.298	0.232	0.637	0.256	0.151	1.106	1.138	0.881	0.883411	0.859776	0.751479	0.869142	0.892003	0.91286	0.891232	81	0.851231	0.8752	0.319	0.926973
81.5	1.318	1.294	0.63	1.418	1.072	1.082	0.801	0.359	0.447	0.459	0.33	1.111	0.703	1.597	1.685	0.652	0.344	0.276	1.318	1.096	0.73	0.789	0.293	0.227	0.64	0.256	0.149	1.104	1.145	0.874	0.878081	0.851876	0.745562	0.863055	0.883759	0.915398	0.889012	81.5	0.848	0.878	0.318	0.923082
82	1.294	1.279	0.623	1.399	1.057	1.057	0.791	0.352	0.444	0.449	0.322	1.116	0.696	1.58	1.677	0.657	0.344	0.273	1.313	1.094	0.728	0.786	0.293	0.225	0.64	0.251	0.146	1.101	1.135	0.862	0.862092	0.842001	0.737278	0.851491	0.871393	0.894247	0.877913	82	0.836846	0.8745	0.3155	0.91298
82.5	1.292	1.284	0.623	1.396	1.055	1.05	0.784	0.349	0.447	0.457	0.327	1.113	0.693	1.592	1.68	0.649	0.339	0.276	1.316	1.099	0.728	0.786	0.293	0.229	0.642	0.251	0.151	1.104	1.125	0.862	0.860759	0.845293	0.737278	0.849665	0.869744	0.888325	0.870144	82.5	0.836154	0.8758	0.31825	0.911999
83	1.277	1.277	0.632	1.384	1.045	1.033	0.784	0.342	0.444	0.459	0.322	1.108	0.696	1.592	1.68	0.647	0.344	0.273	1.321	1.094	0.728	0.786	0.293	0.232	0.642	0.251	0.154	1.099	1.125	0.85	0.850766	0.840685	0.747929	0.842362	0.8615	0.873942	0.870144	83	0.831	0.8758	0.31975	0.907963
83.5	1.274	1.272	0.627	1.379	1.038	1.033	0.781	0.342	0.444	0.459	0.322	1.108	0.696	1.592	1.68	0.647	0.344	0.273	1.321	1.094	0.728	0.786	0.293	0.229	0.64	0.251	0.154	1.099	1.123	0.845	0.848767	0.837393	0.742012	0.839318	0.85573	0.873942	0.866815	83.5	0.828846	0.8758	0.3185	0.904927
84	1.272	1.267	0.623	1.372	1.028	1.033	0.779	0.344	0.442	0.457	0.325	1.108	0.693	1.594	1.677	0.645	0.342	0.271	1.318	1.091	0.725	0.784	0.291	0.227	0.637	0.251	0.151	1.096	1.118	0.837	0.847435	0.834101	0.737278	0.835058	0.847486	0.873942	0.864595	84	0.826385	0.8738	0.3165	0.900696
84.5	1.255	1.255	0.615	1.365	1.03	1.018	0.771	0.337	0.444	0.454	0.325	1.108	0.696	1.594	1.677	0.645	0.334	0.269	1.316	1.089	0.723	0.786	0.291	0.222	0.642	0.256	0.151	1.099	1.116	0.835	0.836109	0.826201	0.727811	0.830797	0.849134	0.861252	0.855716	84.5	0.821	0.8724	0.31775	0.895846
85	1.235	1.238	0.615	1.338	1.008	0.991	0.757	0.332	0.439	0.449	0.32	1.104	0.679	1.577	1.667	0.642	0.334	0.276	1.309	1.089	0.715	0.779	0.283	0.229	0.64	0.256	0.146	1.094	1.106	0.83	0.822785	0.81501	0.727811	0.814364	0.830998	0.838409	0.840178	85	0.808077	0.8671	0.31775	0.887138
85.5	1.235	1.243	0.615	1.34	1.006	0.989	0.764	0.327	0.442	0.457	0.325	1.111	0.684	1.589	1.68	0.647	0.337	0.281	1.318	1.086	0.725	0.789	0.293	0.229	0.642	0.251	0.149	1.091	1.111	0.833	0.822785	0.818302	0.727811	0.815581	0.829349	0.836717	0.847947	85.5	0.810615	0.8745	0.31775	0.888497
86	1.223	1.24	0.608	1.331	1.001	0.986	0.762	0.33	0.447	0.449	0.325	1.113	0.681	1.594	1.68	0.649	0.339	0.276	1.321	1.091	0.73	0.786	0.293	0.225	0.64	0.259	0.146	1.091	1.113	0.828	0.81479	0.816327	0.719527	0.810103	0.825227	0.834179	0.845727	86	0.807385	0.8759	0.3175	0.884678
86.5	1.213	1.226	0.608	1.321	0.986	0.979	0.759	0.325	0.449	0.457	0.32	1.116	0.684	1.58	1.68	0.654	0.339	0.269	1.326	1.099	0.732	0.784	0.293	0.227	0.642	0.259	0.151	1.094	1.106	0.825	0.808128	0.80711	0.719527	0.804017	0.812861	0.828257	0.842397	86.5	0.803308	0.8756	0.31975	0.88054
87	1.201	1.218	0.601	1.313	0.972	0.967	0.75	0.32	0.442	0.452	0.32	1.104	0.676	1.58	1.675	0.647	0.344	0.276	1.323	1.096	0.73	0.781	0.291	0.227	0.645	0.256	0.154	1.096	1.096	0.813	0.800133	0.801843	0.711243	0.799148	0.801319	0.818105	0.832408	87	0.795077	0.8743	0.3205	0.87391
87.5	1.191	1.216	0.605	1.309	0.969	0.962	0.75	0.32	0.442	0.454	0.317	1.111	0.674	1.594	1.672	0.652	0.344	0.283	1.323	1.091	0.732	0.786	0.291	0.227	0.649	0.256	0.154	1.091	1.094	0.818	0.793471	0.800527	0.715976	0.796713	0.798846	0.813875	0.832408	87.5	0.793846	0.8768	0.3215	0.872812
88	1.272	1.292	0.652	1.372	1.05	1.086	0.83	0.405	0.461	0.479	0.349	1.123	0.725	1.609	1.689	0.669	0.349	0.281	1.333	1.099	0.745	0.796	0.293	0.232	0.654	0.259	0.154	1.152	1.16	0.869	0.847435	0.85056	0.771598	0.835058	0.865622	0.918782	0.921199	88	0.853538	0.8863	0.32475	0.926521
88.5	1.355	1.37	0.701	1.436	1.13	1.213	0.911	0.493	0.483	0.503	0.381	1.138	0.779	1.626	1.707	0.688	0.354	0.276	1.343	1.108	0.757	0.808	0.295	0.239	0.662	0.261	0.156	1.213	1.226	0.923	0.902732	0.901909	0.829586	0.874011	0.931575	1.02623	1.0111	88.5	0.914846	0.8962	0.3295	0.981462
89	1.267	1.282	0.657	1.367	1.045	1.082	0.83	0.403	0.464	0.476	0.347	1.116	0.723	1.602	1.685	0.671	0.347	0.273	1.328	1.096	0.74	0.796	0.291	0.237	0.652	0.254	0.154	1.152	1.152	0.859	0.844104	0.843976	0.777515	0.832015	0.8615	0.915398	0.921199	89	0.850692	0.8829	0.32425	0.922944
89.5	1.177	1.194	0.613	1.296	0.959	0.95	0.75	0.313	0.442	0.449	0.31	1.091	0.664	1.575	1.66	0.652	0.337	0.271	1.313	1.084	0.72	0.781	0.286	0.234	0.64	0.244	0.151	1.091	1.079	0.796	0.784144	0.786043	0.725444	0.788801	0.790602	0.803723	0.832408	89.5	0.785231	0.8679	0.31725	0.864347
90	1.145	1.169	0.588	1.262	0.938	0.913	0.735	0.305	0.439	0.449	0.31	1.108	0.667	1.58	1.675	0.645	0.337	0.276	1.311	1.094	0.715	0.784	0.291	0.232	0.64	0.254	0.149	1.091	1.064	0.781	0.762825	0.769585	0.695858	0.768107	0.773289	0.77242	0.81576	90	0.771385	0.8708	0.31875	0.847482
90.5	1.128	1.169	0.591	1.26	0.925	0.913	0.732	0.308	0.435	0.447	0.308	1.106	0.669	1.572	1.663	0.645	0.337	0.276	1.321	1.091	0.723	0.779	0.291	0.227	0.642	0.251	0.144	1.084	1.069	0.786	0.751499	0.769585	0.699408	0.76689	0.762572	0.77242	0.812431	90.5	0.768538	0.8698	0.316	0.846626
91	1.121	1.167	0.596	1.248	0.913	0.913	0.723	0.305	0.432	0.447	0.313	1.104	0.667	1.577	1.672	0.647	0.339	0.278	1.309	1.084	0.723	0.784	0.295	0.225	0.637	0.247	0.144	1.086	1.064	0.784	0.746835	0.768269	0.705325	0.759586	0.752679	0.77242	0.802442	91	0.765308	0.8708	0.31325	0.844859
91.5	1.118	1.157	0.593	1.238	0.903	0.896	0.718	0.303	0.439	0.449	0.305	1.106	0.664	1.584	1.672	0.642	0.337	0.273	1.316	1.091	0.713	0.779	0.288	0.229	0.647	0.259	0.146	1.084	1.064	0.776	0.744837	0.761685	0.701775	0.7535	0.744435	0.758037	0.796892	91.5	0.760692	0.8695	0.32025	0.840828
92	1.111	1.14	0.596	1.23	0.894	0.891	0.725	0.295	0.437	0.444	0.313	1.106	0.664	1.58	1.665	0.64	0.339	0.276	1.313	1.084	0.713	0.784	0.286	0.222	0.64	0.249	0.151	1.069	1.06	0.776	0.740173	0.750494	0.705325	0.748631	0.737016	0.753807	0.804661	92	0.757385	0.868	0.3155	0.83566
92.5	1.106	1.14	0.586	1.228	0.891	0.898	0.72	0.293	0.437	0.452	0.308	1.106	0.659	1.575	1.667	0.642	0.339	0.271	1.304	1.089	0.72	0.779	0.291	0.227	0.635	0.251	0.146	1.077	1.055	0.769	0.736842	0.750494	0.693491	0.747413	0.734542	0.759729	0.799112	92.5	0.755692	0.8677	0.31475	0.832749
93	1.108	1.13	0.586	1.223	0.891	0.894	0.723	0.293	0.437	0.454	0.3	1.104	0.664	1.582	1.658	0.642	0.339	0.271	1.306	1.094	0.713	0.781	0.288	0.227	0.64	0.249	0.144	1.082	1.057	0.767	0.738175	0.74391	0.693491	0.74437	0.734542	0.756345	0.802442	93	0.754385	0.8674	0.315	0.832278
93.5	1.089	1.123	0.583	1.206	0.881	0.876	0.713	0.288	0.432	0.447	0.3	1.099	0.652	1.57	1.663	0.642	0.339	0.276	1.309	1.082	0.71	0.776	0.283	0.227	0.642	0.251	0.144	1.074	1.052	0.767	0.725516	0.739302	0.689941	0.734023	0.726298	0.741117	0.791343	93.5	0.745308	0.865	0.316	0.825969
94	1.084	1.128	0.588	1.213	0.879	0.884	0.713	0.286	0.439	0.447	0.303	1.096	0.657	1.575	1.665	0.645	0.334	0.276	1.306	1.086	0.723	0.784	0.286	0.232	0.642	0.249	0.144	1.074	1.055	0.769	0.722185	0.742594	0.695858	0.738284	0.72465	0.747885	0.791343	94	0.747462	0.868	0.31675	0.828132
94.5	1.077	1.113	0.576	1.196	0.859	0.867	0.701	0.293	0.43	0.442	0.298	1.099	0.657	1.565	1.663	0.642	0.339	0.273	1.301	1.086	0.728	0.776	0.286	0.225	0.632	0.249	0.149	1.077	1.045	0.757	0.717522	0.732719	0.681657	0.727937	0.708162	0.733503	0.778024	94.5	0.739077	0.8659	0.31375	0.819833
95	1.084	1.108	0.586	1.201	0.864	0.867	0.71	0.298	0.43	0.447	0.308	1.099	0.657	1.567	1.66	0.64	0.337	0.269	1.309	1.091	0.72	0.779	0.281	0.22	0.635	0.254	0.149	1.082	1.038	0.754	0.722185	0.729427	0.693491	0.73098	0.712284	0.733503	0.788013	95	0.743	0.8653	0.3145	0.821441
95.5	1.077	1.111	0.583	1.189	0.864	0.869	0.703	0.291	0.435	0.449	0.303	1.104	0.657	1.575	1.665	0.637	0.332	0.271	1.311	1.086	0.72	0.779	0.288	0.229	0.64	0.256	0.151	1.074	1.04	0.752	0.717522	0.731402	0.689941	0.723676	0.712284	0.735195	0.780244	95.5	0.741154	0.8664	0.319	0.818363
96	1.062	1.104	0.583	1.179	0.852	0.862	0.708	0.288	0.43	0.452	0.298	1.099	0.657	1.582	1.665	0.637	0.332	0.271	1.311	1.084	0.715	0.776	0.281	0.227	0.642	0.254	0.154	1.074	1.035	0.75	0.707528	0.726794	0.689941	0.71759	0.702391	0.729272	0.785794	96	0.736462	0.8654	0.31925	0.814408
96.5	1.06	1.099	0.586	1.177	0.852	0.862	0.703	0.291	0.435	0.447	0.303	1.104	0.659	1.577	1.655	0.642	0.337	0.271	1.309	1.086	0.715	0.781	0.283	0.229	0.637	0.254	0.149	1.069	1.038	0.742	0.706196	0.723502	0.693491	0.716372	0.702391	0.729272	0.780244	96.5	0.736769	0.8656	0.31725	0.812652
97	1.05	1.099	0.576	1.172	0.842	0.859	0.693	0.288	0.432	0.444	0.303	1.111	0.659	1.575	1.66	0.635	0.334	0.276	1.304	1.089	0.715	0.779	0.283	0.229	0.647	0.247	0.144	1.079	1.035	0.745	0.699534	0.723502	0.681657	0.713329	0.694147	0.726734	0.769145	97	0.732923	0.865	0.31675	0.811003
97.5	1.047	1.094	0.574	1.169	0.833	0.845	0.698	0.291	0.435	0.442	0.305	1.101	0.654	1.572	1.646	0.635	0.334	0.273	1.304	1.086	0.713	0.779	0.281	0.229	0.64	0.251	0.144	1.074	1.042	0.745	0.697535	0.720211	0.67929	0.711503	0.686727	0.71489	0.774695	97.5	0.729846	0.8623	0.316	0.809934
98	1.045	1.091	0.571	1.155	0.835	0.845	0.698	0.291	0.43	0.449	0.303	1.104	0.647	1.572	1.658	0.64	0.334	0.278	1.306	1.094	0.718	0.776	0.286	0.227	0.642	0.254	0.149	1.089	1.038	0.74	0.696203	0.718236	0.67574	0.702982	0.688376	0.71489	0.774695	98	0.728	0.8662	0.318	0.808594
98.5	1.04	1.091	0.574	1.155	0.835	0.837	0.691	0.291	0.43	0.449	0.308	1.104	0.649	1.577	1.665	0.64	0.337	0.278	1.309	1.089	0.715	0.776	0.288	0.232	0.645	0.249	0.142	1.082	1.04	0.74	0.692871	0.718236	0.67929	0.702982	0.688376	0.708122	0.766926	98.5	0.727231	0.8674	0.317	0.807911
99	1.025	1.069	0.576	1.152	0.825	0.837	0.693	0.288	0.432	0.442	0.305	1.101	0.647	1.577	1.658	0.632	0.337	0.278	1.306	1.091	0.715	0.771	0.283	0.227	0.64	0.247	0.146	1.067	1.028	0.737	0.682878	0.703752	0.681657	0.701156	0.680132	0.708122	0.769145	99	0.722462	0.8648	0.315	0.800206
99.5	1.03	1.069	0.574	1.15	0.828	0.835	0.693	0.293	0.432	0.449	0.303	1.106	0.649	1.582	1.663	0.632	0.337	0.273	1.316	1.089	0.72	0.774	0.286	0.225	0.642	0.251	0.151	1.077	1.028	0.742	0.686209	0.703752	0.67929	0.699939	0.682605	0.70643	0.769145	99.5	0.723923	0.8672	0.31725	0.802313
100	1.023	1.067	0.574	1.135	0.811	0.835	0.688	0.288	0.432	0.449	0.303	1.101	0.647	1.567	1.66	0.63	0.334	0.269	1.313	1.084	0.713	0.774	0.283	0.225	0.64	0.244	0.146	1.072	1.025	0.73	0.681546	0.702436	0.67929	0.690809	0.66859	0.70643	0.763596	100	0.719462	0.8627	0.31375	0.797297
100.5	1.033	1.067	0.576	1.133	0.813	0.835	0.686	0.291	0.437	0.447	0.3	1.099	0.652	1.57	1.655	0.63	0.334	0.276	1.309	1.082	0.72	0.776	0.286	0.227	0.649	0.249	0.149	1.074	1.028	0.737	0.688208	0.702436	0.681657	0.689592	0.670239	0.70643	0.761376	100.5	0.720692	0.8638	0.3185	0.800128
101	1.028	1.064	0.574	1.133	0.811	0.828	0.693	0.288	0.439	0.449	0.303	1.106	0.649	1.582	1.663	0.635	0.342	0.273	1.313	1.082	0.728	0.774	0.288	0.229	0.64	0.251	0.149	1.082	1.03	0.737	0.684877	0.700461	0.67929	0.689592	0.66859	0.700508	0.769145	101	0.720385	0.868	0.31725	0.80046
101.5	1.016	1.062	0.574	1.128	0.811	0.828	0.693	0.293	0.435	0.447	0.3	1.106	0.649	1.577	1.658	0.632	0.337	0.276	1.309	1.084	0.715	0.776	0.281	0.227	0.64	0.249	0.146	1.082	1.028	0.737	0.676882	0.699144	0.67929	0.686549	0.66859	0.700508	0.769145	101.5	0.718615	0.8645	0.3155	0.798409
102	1.003	1.055	0.579	1.13	0.806	0.828	0.696	0.298	0.435	0.447	0.303	1.113	0.649	1.575	1.653	0.635	0.339	0.273	1.306	1.091	0.715	0.771	0.286	0.229	0.63	0.242	0.144	1.084	1.025	0.73	0.668221	0.694536	0.685207	0.687766	0.664468	0.700508	0.772475	102	0.718615	0.8644	0.31125	0.79639
102.5	0.984	1.038	0.569	1.113	0.798	0.82	0.679	0.281	0.43	0.442	0.293	1.099	0.645	1.558	1.648	0.625	0.337	0.273	1.304	1.082	0.706	0.771	0.283	0.222	0.63	0.244	0.144	1.069	1.018	0.718	0.655563	0.683344	0.673373	0.677419	0.657873	0.693739	0.753607	102.5	0.707	0.8587	0.31	0.784957
103	0.989	1.047	0.574	1.116	0.798	0.82	0.684	0.291	0.435	0.447	0.305	1.106	0.649	1.57	1.655	0.63	0.332	0.276	1.304	1.089	0.713	0.771	0.288	0.227	0.64	0.249	0.154	1.077	1.023	0.725	0.658894	0.689269	0.67929	0.679245	0.657873	0.693739	0.759156	103	0.712385	0.8628	0.3175	0.790243
103.5	0.989	1.05	0.574	1.116	0.798	0.823	0.684	0.291	0.435	0.447	0.305	1.099	0.647	1.57	1.655	0.632	0.332	0.276	1.306	1.089	0.715	0.771	0.288	0.227	0.64	0.247	0.151	1.077	1.025	0.725	0.658894	0.691244	0.67929	0.679245	0.657873	0.696277	0.759156	103.5	0.712154	0.8634	0.31625	0.790811
104	0.989	1.055	0.574	1.113	0.796	0.825	0.684	0.288	0.432	0.447	0.308	1.091	0.642	1.567	1.658	0.637	0.334	0.276	1.309	1.086	0.718	0.771	0.291	0.229	0.64	0.244	0.149	1.074	1.028	0.728	0.658894	0.694536	0.67929	0.677419	0.656224	0.69797	0.759156	104	0.711077	0.8647	0.3155	0.791448
104.5	0.986	1.045	0.581	1.108	0.789	0.818	0.688	0.283	0.437	0.447	0.305	1.094	0.645	1.572	1.663	0.635	0.332	0.271	1.311	1.089	0.72	0.774	0.283	0.229	0.635	0.251	0.154	1.074	1.025	0.728	0.656895	0.687953	0.687574	0.674376	0.650453	0.692047	0.763596	104.5	0.709692	0.865	0.31725	0.790543
105	0.989	1.033	0.579	1.104	0.789	0.823	0.681	0.288	0.435	0.444	0.3	1.094	0.645	1.572	1.648	0.635	0.332	0.276	1.296	1.091	0.713	0.774	0.286	0.222	0.637	0.251	0.146	1.072	1.025	0.725	0.658894	0.680053	0.685207	0.671942	0.650453	0.696277	0.755827	105	0.708	0.8623	0.314	0.788299
105.5	0.981	1.038	0.571	1.094	0.789	0.818	0.686	0.288	0.432	0.442	0.305	1.108	0.649	1.572	1.65	0.635	0.33	0.273	1.313	1.082	0.713	0.776	0.291	0.225	0.635	0.247	0.149	1.084	1.033	0.728	0.653564	0.683344	0.67574	0.665855	0.650453	0.692047	0.761376	105.5	0.707769	0.8635	0.314	0.789072
106	0.972	1.028	0.579	1.084	0.789	0.815	0.681	0.293	0.432	0.447	0.305	1.104	0.645	1.565	1.653	0.635	0.327	0.273	1.301	1.084	0.713	0.776	0.283	0.229	0.64	0.249	0.146	1.072	1.025	0.728	0.647568	0.676761	0.685207	0.659769	0.650453	0.689509	0.755827	106	0.705692	0.861	0.316	0.784901
106.5	0.974	1.033	0.576	1.082	0.784	0.811	0.684	0.291	0.437	0.447	0.308	1.096	0.642	1.575	1.655	0.64	0.322	0.273	1.299	1.079	0.715	0.776	0.278	0.229	0.635	0.251	0.144	1.077	1.03	0.718	0.648901	0.680053	0.681657	0.658551	0.646331	0.686125	0.759156	106.5	0.705	0.8612	0.31475	0.78488
107	0.967	1.028	0.579	1.084	0.784	0.811	0.684	0.293	0.43	0.449	0.308	1.104	0.642	1.57	1.653	0.64	0.332	0.281	1.304	1.079	0.715	0.779	0.283	0.227	0.642	0.247	0.149	1.086	1.028	0.718	0.644237	0.676761	0.685207	0.659769	0.646331	0.686125	0.759156	107	0.704846	0.8636	0.31625	0.785425
107.5	0.962	1.021	0.569	1.069	0.776	0.811	0.679	0.293	0.43	0.449	0.303	1.101	0.642	1.565	1.643	0.63	0.327	0.273	1.296	1.082	0.713	0.771	0.278	0.227	0.64	0.244	0.144	1.079	1.018	0.715	0.640906	0.672153	0.673373	0.650639	0.639736	0.686125	0.753607	107.5	0.700385	0.8578	0.31375	0.778439
108	1.077	1.123	0.63	1.162	0.869	0.964	0.769	0.383	0.452	0.476	0.339	1.113	0.686	1.577	1.663	0.649	0.339	0.273	1.304	1.091	0.73	0.779	0.286	0.227	0.652	0.249	0.146	1.14	1.086	0.796	0.717522	0.739302	0.745562	0.707243	0.716406	0.815567	0.853496	108	0.772538	0.8691	0.3185	0.847376
108.5	1.191	1.228	0.691	1.255	0.964	1.118	0.859	0.476	0.474	0.503	0.378	1.128	0.73	1.592	1.682	0.671	0.352	0.276	1.313	1.101	0.747	0.789	0.295	0.229	0.664	0.254	0.151	1.204	1.157	0.876	0.793471	0.808427	0.817751	0.763847	0.794724	0.945854	0.953385	108.5	0.845769	0.8818	0.3245	0.917214
109	1.077	1.123	0.632	1.165	0.872	0.969	0.767	0.386	0.454	0.476	0.344	1.113	0.688	1.584	1.67	0.652	0.342	0.276	1.313	1.091	0.735	0.781	0.288	0.229	0.652	0.251	0.149	1.143	1.096	0.798	0.717522	0.739302	0.747929	0.709069	0.718879	0.819797	0.851276	109	0.774308	0.8732	0.32025	0.850117
109.5	0.962	1.018	0.574	1.074	0.776	0.818	0.674	0.293	0.432	0.449	0.31	1.099	0.647	1.577	1.658	0.632	0.33	0.273	1.311	1.082	0.72	0.774	0.281	0.227	0.64	0.249	0.146	1.082	1.033	0.718	0.640906	0.670178	0.67929	0.653682	0.639736	0.692047	0.748058	109.5	0.702	0.8638	0.3155	0.782437
110	0.933	1.001	0.581	1.062	0.757	0.803	0.686	0.291	0.425	0.452	0.315	1.116	0.649	1.555	1.641	0.627	0.334	0.276	1.296	1.079	0.715	0.776	0.286	0.229	0.637	0.251	0.146	1.082	1.013	0.71	0.621586	0.658986	0.687574	0.646379	0.624073	0.679357	0.761376	110	0.697769	0.8585	0.31575	0.774218
110.5	0.938	1.001	0.581	1.057	0.762	0.803	0.679	0.295	0.435	0.447	0.305	1.108	0.649	1.56	1.641	0.62	0.33	0.271	1.301	1.079	0.715	0.781	0.283	0.22	0.64	0.251	0.149	1.079	1.021	0.71	0.624917	0.658986	0.687574	0.643335	0.628195	0.679357	0.753607	110.5	0.696923	0.8581	0.315	0.774973
111	0.938	0.999	0.574	1.05	0.762	0.803	0.679	0.295	0.435	0.447	0.303	1.104	0.647	1.56	1.641	0.618	0.33	0.271	1.299	1.079	0.715	0.776	0.283	0.22	0.64	0.249	0.149	1.079	1.021	0.708	0.624917	0.65767	0.67929	0.639075	0.628195	0.679357	0.753607	111	0.695077	0.8572	0.3145	0.772707
111.5	0.935	0.994	0.566	1.042	0.762	0.801	0.676	0.293	0.432	0.447	0.3	1.096	0.642	1.558	1.638	0.613	0.33	0.269	1.294	1.079	0.715	0.769	0.281	0.22	0.637	0.247	0.146	1.077	1.018	0.703	0.622918	0.654378	0.669822	0.634206	0.628195	0.677665	0.750277	111.5	0.691231	0.8546	0.3125	0.768475
112	0.94	0.996	0.569	1.052	0.762	0.801	0.676	0.293	0.432	0.444	0.3	1.091	0.642	1.563	1.641	0.615	0.33	0.271	1.292	1.077	0.708	0.771	0.281	0.227	0.64	0.254	0.146	1.079	1.025	0.703	0.626249	0.655695	0.673373	0.640292	0.628195	0.677665	0.750277	112	0.692154	0.8549	0.31675	0.771801
112.5	0.938	1.001	0.562	1.045	0.757	0.806	0.679	0.293	0.43	0.452	0.303	1.104	0.647	1.565	1.643	0.623	0.33	0.273	1.304	1.084	0.713	0.776	0.283	0.232	0.645	0.254	0.149	1.082	1.025	0.713	0.624917	0.658986	0.665089	0.636032	0.624073	0.681895	0.753607	112.5	0.693615	0.8594	0.32	0.772146
113	0.928	0.989	0.562	1.033	0.75	0.808	0.681	0.293	0.432	0.447	0.3	1.089	0.64	1.55	1.641	0.613	0.327	0.273	1.296	1.074	0.708	0.764	0.288	0.227	0.64	0.249	0.144	1.079	1.023	0.71	0.618254	0.651086	0.665089	0.628728	0.618302	0.683587	0.755827	113	0.688615	0.8534	0.315	0.76788
113.5	0.925	0.994	0.579	1.033	0.752	0.808	0.679	0.295	0.43	0.452	0.305	1.094	0.642	1.558	1.643	0.618	0.327	0.269	1.301	1.079	0.708	0.762	0.283	0.225	0.642	0.254	0.146	1.091	1.03	0.706	0.616256	0.654378	0.685207	0.628728	0.619951	0.683587	0.753607	113.5	0.691385	0.8548	0.31675	0.773081
114	0.916	0.986	0.569	1.018	0.747	0.798	0.674	0.291	0.427	0.452	0.31	1.099	0.64	1.548	1.638	0.613	0.33	0.271	1.301	1.077	0.701	0.767	0.281	0.227	0.632	0.251	0.146	1.077	1.025	0.706	0.61026	0.649111	0.673373	0.619598	0.615829	0.675127	0.748058	114	0.686692	0.8527	0.314	0.765763
114.5	0.92	0.989	0.571	1.03	0.747	0.796	0.684	0.295	0.435	0.449	0.313	1.101	0.64	1.56	1.648	0.623	0.334	0.269	1.304	1.077	0.706	0.769	0.281	0.227	0.637	0.249	0.149	1.079	1.025	0.713	0.612925	0.651086	0.67574	0.626902	0.615829	0.673435	0.759156	114.5	0.69	0.8571	0.3155	0.769093
115	0.916	0.989	0.574	1.025	0.747	0.803	0.681	0.291	0.432	0.449	0.313	1.096	0.649	1.558	1.65	0.618	0.332	0.269	1.294	1.079	0.703	0.767	0.278	0.225	0.637	0.247	0.149	1.084	1.03	0.713	0.61026	0.651086	0.67929	0.623859	0.615829	0.679357	0.755827	115	0.689615	0.8548	0.3145	0.770214
115.5	0.913	0.984	0.576	1.021	0.745	0.803	0.681	0.295	0.437	0.452	0.315	1.096	0.647	1.558	1.658	0.62	0.327	0.269	1.299	1.082	0.71	0.776	0.283	0.227	0.64	0.247	0.146	1.091	1.03	0.713	0.608261	0.647795	0.681657	0.621424	0.61418	0.679357	0.755827	115.5	0.689615	0.8582	0.315	0.770448
116	0.911	0.979	0.581	1.023	0.742	0.796	0.676	0.295	0.435	0.454	0.308	1.096	0.642	1.555	1.65	0.618	0.332	0.273	1.299	1.082	0.708	0.771	0.281	0.222	0.637	0.249	0.149	1.089	1.028	0.718	0.606929	0.644503	0.687574	0.622642	0.611707	0.673435	0.750277	116	0.687538	0.8569	0.31425	0.77095
116.5	0.911	0.979	0.581	1.021	0.742	0.791	0.684	0.295	0.43	0.447	0.313	1.096	0.645	1.55	1.648	0.62	0.332	0.273	1.304	1.086	0.706	0.769	0.278	0.227	0.635	0.251	0.144	1.082	1.03	0.71	0.606929	0.644503	0.687574	0.621424	0.611707	0.669205	0.759156	116.5	0.687308	0.8566	0.31425	0.768919
117	0.911	0.979	0.576	1.011	0.742	0.793	0.676	0.295	0.435	0.449	0.315	1.096	0.642	1.555	1.641	0.62	0.337	0.276	1.294	1.077	0.708	0.771	0.283	0.227	0.635	0.247	0.146	1.086	1.028	0.71	0.606929	0.644503	0.681657	0.615338	0.611707	0.670897	0.750277	117	0.686154	0.8562	0.31375	0.767489
117.5	0.908	0.972	0.569	1.006	0.737	0.801	0.679	0.298	0.435	0.452	0.31	1.104	0.64	1.553	1.641	0.618	0.33	0.281	1.304	1.079	0.706	0.767	0.283	0.227	0.637	0.251	0.142	1.091	1.033	0.713	0.60493	0.639895	0.673373	0.612295	0.607585	0.677665	0.753607	117.5	0.685462	0.8562	0.31425	0.766785
118	0.911	0.977	0.579	1.011	0.742	0.808	0.686	0.3	0.437	0.457	0.315	1.106	0.642	1.553	1.643	0.615	0.332	0.278	1.294	1.077	0.71	0.764	0.283	0.232	0.637	0.251	0.144	1.094	1.033	0.715	0.606929	0.643186	0.685207	0.615338	0.611707	0.683587	0.761376	118	0.690077	0.8549	0.316	0.77038
118.5	0.911	0.969	0.583	1.003	0.735	0.796	0.679	0.293	0.432	0.449	0.315	1.089	0.642	1.55	1.643	0.613	0.33	0.273	1.287	1.084	0.706	0.767	0.283	0.227	0.63	0.256	0.144	1.084	1.025	0.713	0.606929	0.63792	0.689941	0.610469	0.605936	0.673435	0.753607	118.5	0.684308	0.8536	0.31425	0.766751
119	0.911	0.974	0.576	1.006	0.737	0.798	0.679	0.298	0.439	0.457	0.315	1.094	0.645	1.555	1.643	0.615	0.327	0.271	1.296	1.086	0.703	0.769	0.278	0.229	0.632	0.249	0.146	1.089	1.033	0.718	0.606929	0.641211	0.681657	0.612295	0.607585	0.675127	0.753607	119	0.686846	0.8543	0.314	0.76887
119.5	0.901	0.964	0.574	0.994	0.737	0.803	0.676	0.293	0.435	0.452	0.31	1.086	0.647	1.541	1.626	0.61	0.322	0.273	1.289	1.074	0.701	0.762	0.278	0.225	0.632	0.247	0.144	1.084	1.023	0.715	0.600266	0.634628	0.67929	0.604991	0.607585	0.679357	0.750277	119.5	0.682462	0.8476	0.312	0.763025
120	0.903	0.964	0.576	0.996	0.73	0.813	0.681	0.293	0.437	0.454	0.31	1.099	0.64	1.55	1.648	0.613	0.327	0.271	1.299	1.079	0.708	0.767	0.283	0.227	0.632	0.249	0.144	1.086	1.028	0.72	0.601599	0.634628	0.681657	0.606208	0.601814	0.687817	0.755827	120	0.684308	0.8545	0.313	0.765442
120.5	0.908	0.964	0.583	0.991	0.73	0.803	0.686	0.295	0.437	0.459	0.313	1.091	0.642	1.55	1.646	0.615	0.33	0.271	1.296	1.079	0.71	0.769	0.281	0.229	0.635	0.251	0.146	1.089	1.042	0.713	0.60493	0.634628	0.689941	0.603165	0.601814	0.679357	0.761376	120.5	0.684769	0.8547	0.31525	0.768095
121	0.906	0.964	0.583	0.999	0.723	0.806	0.686	0.293	0.439	0.449	0.313	1.094	0.642	1.55	1.646	0.618	0.33	0.271	1.301	1.082	0.706	0.764	0.276	0.225	0.637	0.249	0.146	1.096	1.035	0.715	0.603598	0.634628	0.689941	0.608034	0.596043	0.681895	0.761376	121	0.684385	0.8544	0.31425	0.768886
121.5	0.901	0.962	0.586	0.996	0.73	0.803	0.684	0.295	0.435	0.452	0.325	1.099	0.652	1.55	1.65	0.613	0.332	0.273	1.301	1.086	0.706	0.767	0.288	0.227	0.637	0.251	0.151	1.094	1.035	0.715	0.600266	0.633311	0.693491	0.606208	0.601814	0.679357	0.759156	121.5	0.686154	0.8566	0.3165	0.768182
122	0.886	0.947	0.576	0.981	0.72	0.786	0.671	0.291	0.432	0.452	0.315	1.079	0.647	1.541	1.616	0.615	0.325	0.271	1.284	1.077	0.696	0.762	0.288	0.225	0.632	0.244	0.146	1.082	1.03	0.708	0.590273	0.623436	0.681657	0.597079	0.59357	0.664975	0.744728	122	0.675615	0.8475	0.31175	0.758921
122.5	0.894	0.964	0.583	0.984	0.718	0.798	0.679	0.291	0.442	0.457	0.317	1.094	0.647	1.558	1.641	0.613	0.327	0.269	1.289	1.079	0.706	0.774	0.288	0.229	0.64	0.249	0.149	1.082	1.035	0.715	0.595603	0.634628	0.689941	0.598904	0.591921	0.675127	0.753607	122.5	0.682154	0.8544	0.31675	0.764439
123	0.891	0.957	0.586	0.979	0.723	0.803	0.679	0.293	0.442	0.452	0.32	1.099	0.649	1.558	1.641	0.613	0.332	0.269	1.292	1.074	0.706	0.769	0.281	0.229	0.63	0.251	0.149	1.086	1.042	0.718	0.593604	0.63002	0.693491	0.595861	0.596043	0.679357	0.753607	123	0.682538	0.8535	0.31475	0.765568
123.5	0.891	0.959	0.583	0.977	0.725	0.803	0.684	0.298	0.442	0.452	0.32	1.094	0.649	1.553	1.641	0.613	0.33	0.271	1.294	1.077	0.703	0.769	0.288	0.232	0.64	0.247	0.146	1.089	1.045	0.715	0.593604	0.631336	0.689941	0.594644	0.597692	0.679357	0.759156	123.5	0.682846	0.8539	0.31625	0.765504
124	0.891	0.959	0.581	0.977	0.728	0.801	0.681	0.295	0.43	0.454	0.32	1.086	0.647	1.55	1.641	0.608	0.334	0.261	1.292	1.077	0.706	0.769	0.281	0.229	0.635	0.247	0.149	1.089	1.042	0.72	0.593604	0.631336	0.687574	0.594644	0.600165	0.677665	0.755827	124	0.680769	0.8519	0.315	0.765451
124.5	0.889	0.962	0.583	0.979	0.725	0.803	0.688	0.293	0.442	0.452	0.32	1.086	0.647	1.55	1.641	0.613	0.327	0.273	1.304	1.079	0.706	0.771	0.283	0.232	0.64	0.249	0.146	1.089	1.047	0.728	0.592272	0.633311	0.689941	0.595861	0.597692	0.679357	0.763596	124.5	0.682231	0.8547	0.31675	0.767912
125	0.886	0.947	0.588	0.974	0.715	0.803	0.674	0.295	0.442	0.457	0.322	1.082	0.652	1.553	1.631	0.608	0.322	0.273	1.289	1.067	0.701	0.764	0.283	0.229	0.635	0.249	0.142	1.082	1.04	0.718	0.590273	0.623436	0.695858	0.592818	0.589448	0.679357	0.748058	125	0.679769	0.8491	0.31375	0.763198
125.5	0.894	0.957	0.586	0.974	0.72	0.801	0.681	0.288	0.437	0.461	0.322	1.101	0.654	1.555	1.636	0.605	0.327	0.271	1.292	1.074	0.708	0.769	0.286	0.232	0.637	0.254	0.146	1.094	1.045	0.715	0.595603	0.63002	0.693491	0.592818	0.59357	0.677665	0.755827	125.5	0.682769	0.8523	0.31725	0.766562
126	0.898	0.955	0.586	0.979	0.723	0.801	0.681	0.291	0.439	0.464	0.325	1.101	0.649	1.55	1.636	0.615	0.327	0.269	1.284	1.079	0.708	0.767	0.278	0.229	0.637	0.249	0.144	1.086	1.047	0.72	0.598268	0.628703	0.693491	0.595861	0.596043	0.677665	0.755827	126	0.684	0.8513	0.31475	0.767046
126.5	0.891	0.95	0.586	0.969	0.713	0.803	0.684	0.295	0.437	0.457	0.317	1.099	0.647	1.538	1.631	0.61	0.33	0.273	1.287	1.077	0.701	0.762	0.276	0.225	0.632	0.251	0.142	1.079	1.042	0.718	0.593604	0.625411	0.693491	0.589775	0.587799	0.679357	0.759156	126.5	0.680615	0.8485	0.3125	0.76304
127	0.886	0.952	0.581	0.974	0.718	0.811	0.681	0.298	0.442	0.461	0.322	1.096	0.654	1.553	1.638	0.613	0.33	0.273	1.289	1.079	0.706	0.769	0.283	0.225	0.637	0.247	0.146	1.082	1.05	0.723	0.590273	0.626728	0.687574	0.592818	0.591921	0.686125	0.755827	127	0.682769	0.8533	0.31375	0.764628
127.5	0.876	0.947	0.583	0.959	0.718	0.801	0.671	0.293	0.432	0.457	0.322	1.079	0.654	1.533	1.621	0.608	0.325	0.269	1.282	1.077	0.708	0.757	0.283	0.225	0.623	0.247	0.146	1.074	1.038	0.715	0.583611	0.623436	0.689941	0.583688	0.591921	0.677665	0.744728	127.5	0.676308	0.8463	0.31025	0.75824
128	0.974	1.04	0.635	1.042	0.791	0.93	0.754	0.356	0.459	0.481	0.354	1.094	0.693	1.553	1.641	0.627	0.33	0.271	1.294	1.086	0.72	0.767	0.286	0.232	0.635	0.247	0.146	1.13	1.096	0.786	0.648901	0.684661	0.751479	0.634206	0.652102	0.786802	0.836848	128	0.738692	0.8575	0.315	0.81875
128.5	1.072	1.133	0.688	1.125	0.867	1.06	0.837	0.422	0.486	0.505	0.386	1.108	0.732	1.575	1.66	0.649	0.334	0.273	1.309	1.096	0.735	0.779	0.291	0.239	0.647	0.249	0.146	1.189	1.155	0.857	0.714191	0.745885	0.814201	0.684723	0.714757	0.896785	0.928968	128.5	0.801615	0.8701	0.32025	0.88
129	1.172	1.228	0.742	1.211	0.942	1.191	0.923	0.488	0.513	0.532	0.417	1.125	0.774	1.597	1.68	0.671	0.342	0.278	1.323	1.108	0.75	0.791	0.295	0.247	0.662	0.251	0.149	1.248	1.216	0.928	0.780813	0.808427	0.878107	0.737066	0.776587	1.00761	1.02442	129	0.866	0.8835	0.32725	0.942345
129.5	1.025	1.074	0.671	1.079	0.833	0.999	0.801	0.4	0.481	0.496	0.374	1.118	0.718	1.572	1.653	0.637	0.33	0.273	1.306	1.099	0.73	0.781	0.286	0.239	0.645	0.251	0.144	1.177	1.138	0.83	0.682878	0.707044	0.794083	0.656726	0.686727	0.845178	0.889012	129.5	0.774538	0.8667	0.31975	0.855104
130	0.879	0.918	0.598	0.945	0.723	0.803	0.679	0.31	0.449	0.459	0.33	1.108	0.662	1.545	1.624	0.603	0.315	0.266	1.287	1.089	0.71	0.769	0.273	0.229	0.625	0.251	0.139	1.104	1.057	0.73	0.58561	0.604345	0.707692	0.575167	0.596043	0.679357	0.753607	130	0.681769	0.8481	0.311	0.766259
130.5	0.884	0.94	0.586	0.959	0.715	0.813	0.676	0.298	0.442	0.452	0.327	1.094	0.649	1.538	1.628	0.608	0.327	0.266	1.287	1.082	0.701	0.764	0.276	0.227	0.632	0.251	0.144	1.099	1.052	0.732	0.588941	0.618828	0.693491	0.583688	0.589448	0.687817	0.750277	130.5	0.679615	0.8477	0.3135	0.76685
131	0.884	0.942	0.593	0.957	0.71	0.813	0.681	0.295	0.442	0.452	0.325	1.084	0.649	1.541	1.636	0.605	0.327	0.271	1.287	1.082	0.701	0.762	0.273	0.229	0.635	0.251	0.144	1.094	1.052	0.728	0.588941	0.620145	0.701775	0.582471	0.585326	0.687817	0.755827	131	0.679	0.8485	0.31475	0.766762
131.5	0.889	0.95	0.591	0.957	0.713	0.815	0.691	0.295	0.439	0.459	0.32	1.084	0.649	1.545	1.628	0.615	0.33	0.271	1.296	1.082	0.698	0.767	0.281	0.234	0.635	0.249	0.144	1.099	1.05	0.728	0.592272	0.625411	0.699408	0.582471	0.587799	0.689509	0.766926	131.5	0.680923	0.8513	0.3155	0.76808
132	0.884	0.947	0.596	0.955	0.715	0.813	0.679	0.295	0.439	0.457	0.325	1.084	0.657	1.538	1.624	0.608	0.325	0.271	1.289	1.079	0.703	0.767	0.283	0.232	0.635	0.254	0.142	1.094	1.064	0.728	0.588941	0.623436	0.705325	0.581254	0.589448	0.687817	0.753607	132	0.680462	0.8487	0.31575	0.769279
132.5	0.884	0.95	0.598	0.955	0.71	0.818	0.684	0.288	0.444	0.457	0.325	1.089	0.654	1.553	1.631	0.605	0.332	0.269	1.292	1.079	0.703	0.769	0.278	0.227	0.637	0.247	0.146	1.096	1.067	0.72	0.588941	0.625411	0.707692	0.581254	0.585326	0.692047	0.759156	132.5	0.681231	0.8511	0.31425	0.769471
133	0.869	0.945	0.593	0.947	0.71	0.818	0.679	0.288	0.444	0.454	0.322	1.082	0.652	1.541	1.619	0.598	0.327	0.271	1.287	1.074	0.701	0.759	0.276	0.227	0.627	0.242	0.146	1.089	1.06	0.728	0.578947	0.62212	0.701775	0.576385	0.585326	0.692047	0.753607	133	0.677154	0.8453	0.3105	0.765175
133.5	0.874	0.942	0.591	0.952	0.715	0.808	0.684	0.288	0.442	0.464	0.327	1.091	0.657	1.543	1.626	0.601	0.322	0.273	1.287	1.082	0.693	0.762	0.281	0.229	0.642	0.247	0.144	1.099	1.055	0.728	0.582278	0.620145	0.699408	0.579428	0.589448	0.683587	0.759156	133.5	0.679615	0.847	0.3155	0.76618
134	0.876	0.945	0.586	0.95	0.718	0.811	0.688	0.288	0.444	0.457	0.327	1.091	0.657	1.541	1.631	0.598	0.325	0.276	1.294	1.074	0.706	0.759	0.278	0.22	0.642	0.244	0.151	1.096	1.06	0.728	0.583611	0.62212	0.693491	0.578211	0.591921	0.686125	0.763596	134	0.679846	0.8482	0.31425	0.765919
134.5	0.876	0.938	0.586	0.945	0.71	0.815	0.688	0.288	0.437	0.461	0.325	1.086	0.659	1.533	1.621	0.598	0.327	0.271	1.289	1.064	0.696	0.757	0.278	0.229	0.63	0.251	0.146	1.089	1.062	0.723	0.583611	0.617512	0.693491	0.575167	0.585326	0.689509	0.763596	134.5	0.678	0.8434	0.314	0.763397
135	0.881	0.952	0.593	0.947	0.713	0.815	0.686	0.286	0.442	0.464	0.325	1.089	0.657	1.538	1.641	0.603	0.327	0.269	1.294	1.077	0.701	0.762	0.283	0.227	0.632	0.249	0.149	1.094	1.069	0.725	0.586942	0.626728	0.701775	0.576385	0.587799	0.689509	0.761376	135	0.680769	0.8495	0.31425	0.768547
135.5	0.864	0.938	0.586	0.947	0.715	0.811	0.679	0.286	0.439	0.459	0.322	1.084	0.657	1.528	1.621	0.598	0.325	0.269	1.277	1.062	0.696	0.752	0.276	0.227	0.623	0.244	0.144	1.091	1.052	0.723	0.575616	0.617512	0.693491	0.576385	0.589448	0.686125	0.753607	135.5	0.675923	0.8404	0.3095	0.761286
136	0.874	0.947	0.591	0.945	0.718	0.818	0.684	0.291	0.444	0.464	0.322	1.094	0.659	1.536	1.626	0.608	0.327	0.271	1.289	1.074	0.701	0.762	0.283	0.227	0.63	0.249	0.139	1.101	1.074	0.735	0.582278	0.623436	0.699408	0.575167	0.591921	0.692047	0.759156	136	0.680846	0.8477	0.31125	0.770042
136.5	0.881	0.945	0.601	0.938	0.713	0.825	0.691	0.291	0.442	0.459	0.332	1.089	0.664	1.541	1.624	0.598	0.327	0.271	1.289	1.074	0.693	0.762	0.278	0.227	0.635	0.249	0.144	1.104	1.069	0.74	0.586942	0.62212	0.711243	0.570907	0.587799	0.69797	0.766926	136.5	0.682385	0.8457	0.31375	0.77203
137	0.886	0.945	0.601	0.94	0.715	0.825	0.691	0.293	0.444	0.466	0.33	1.096	0.662	1.541	1.628	0.601	0.325	0.276	1.294	1.079	0.701	0.764	0.281	0.227	0.632	0.249	0.149	1.099	1.067	0.737	0.590273	0.62212	0.711243	0.572124	0.589448	0.69797	0.766926	137	0.684154	0.849	0.31425	0.771251
137.5	0.872	0.947	0.596	0.94	0.71	0.82	0.684	0.286	0.444	0.461	0.332	1.101	0.659	1.536	1.631	0.596	0.327	0.273	1.284	1.079	0.698	0.764	0.276	0.232	0.632	0.249	0.146	1.099	1.072	0.732	0.580946	0.623436	0.705325	0.572124	0.585326	0.693739	0.759156	137.5	0.680923	0.8464	0.31475	0.769262
138	0.879	0.94	0.603	0.94	0.718	0.82	0.684	0.288	0.444	0.461	0.33	1.091	0.659	1.545	1.631	0.601	0.32	0.273	1.292	1.074	0.701	0.769	0.278	0.229	0.64	0.251	0.149	1.101	1.074	0.742	0.58561	0.618828	0.713609	0.572124	0.591921	0.693739	0.759156	138	0.681308	0.8484	0.31725	0.772453
138.5	0.874	0.947	0.605	0.942	0.715	0.823	0.688	0.288	0.444	0.464	0.332	1.084	0.659	1.541	1.624	0.598	0.32	0.271	1.292	1.074	0.693	0.764	0.278	0.229	0.637	0.254	0.144	1.099	1.077	0.74	0.582278	0.623436	0.715976	0.573341	0.589448	0.696277	0.763596	138.5	0.681923	0.8455	0.316	0.773005
139	0.872	0.952	0.605	0.947	0.713	0.823	0.688	0.293	0.444	0.457	0.33	1.096	0.659	1.526	1.628	0.598	0.33	0.269	1.294	1.074	0.691	0.764	0.283	0.222	0.635	0.249	0.146	1.101	1.077	0.742	0.580946	0.626728	0.715976	0.576385	0.587799	0.696277	0.763596	139	0.683	0.8457	0.313	0.774291
139.5	0.876	0.947	0.605	0.945	0.72	0.83	0.691	0.288	0.444	0.464	0.33	1.096	0.667	1.528	1.636	0.601	0.327	0.271	1.292	1.079	0.696	0.769	0.281	0.229	0.632	0.249	0.146	1.099	1.079	0.735	0.583611	0.623436	0.715976	0.575167	0.59357	0.7022	0.766926	139.5	0.684846	0.848	0.314	0.773027
140	0.876	0.945	0.608	0.938	0.718	0.823	0.691	0.283	0.447	0.459	0.33	1.089	0.667	1.526	1.631	0.596	0.33	0.264	1.287	1.074	0.686	0.759	0.276	0.222	0.63	0.249	0.149	1.104	1.079	0.73	0.583611	0.62212	0.719527	0.570907	0.591921	0.696277	0.766926	140	0.682615	0.8429	0.3125	0.772738
140.5	0.879	0.945	0.608	0.938	0.723	0.828	0.693	0.283	0.447	0.461	0.33	1.089	0.669	1.531	1.631	0.601	0.33	0.266	1.289	1.074	0.691	0.759	0.278	0.222	0.63	0.249	0.149	1.106	1.082	0.732	0.58561	0.62212	0.719527	0.570907	0.596043	0.700508	0.769145	140.5	0.684077	0.845	0.3125	0.774023
141	0.881	0.947	0.608	0.94	0.728	0.833	0.698	0.286	0.444	0.464	0.332	1.089	0.674	1.536	1.631	0.608	0.327	0.271	1.292	1.077	0.696	0.762	0.281	0.222	0.632	0.249	0.151	1.108	1.084	0.735	0.586942	0.623436	0.719527	0.572124	0.600165	0.704738	0.774695	141	0.686462	0.8481	0.3135	0.775576
141.5	0.881	0.942	0.603	0.933	0.718	0.823	0.688	0.286	0.449	0.457	0.332	1.082	0.669	1.531	1.621	0.603	0.325	0.273	1.282	1.069	0.688	0.759	0.276	0.225	0.63	0.247	0.144	1.106	1.072	0.732	0.586942	0.620145	0.713609	0.567864	0.591921	0.696277	0.763596	141.5	0.681769	0.8427	0.3115	0.771223
142	0.886	0.945	0.603	0.935	0.718	0.828	0.691	0.291	0.447	0.459	0.33	1.089	0.664	1.538	1.628	0.603	0.325	0.271	1.287	1.074	0.693	0.764	0.278	0.229	0.63	0.249	0.146	1.108	1.084	0.732	0.590273	0.62212	0.713609	0.569081	0.591921	0.700508	0.766926	142	0.683538	0.8461	0.3135	0.774155
142.5	0.876	0.955	0.608	0.935	0.72	0.835	0.686	0.291	0.449	0.464	0.337	1.084	0.664	1.541	1.626	0.603	0.327	0.273	1.287	1.079	0.696	0.767	0.276	0.229	0.63	0.247	0.146	1.116	1.086	0.737	0.583611	0.628703	0.719527	0.569081	0.59357	0.70643	0.761376	142.5	0.684923	0.8475	0.313	0.777132
143	0.884	0.955	0.608	0.938	0.715	0.835	0.703	0.286	0.447	0.464	0.334	1.086	0.671	1.536	1.624	0.601	0.322	0.271	1.284	1.077	0.696	0.767	0.273	0.225	0.63	0.251	0.151	1.116	1.084	0.735	0.588941	0.628703	0.719527	0.570907	0.589448	0.70643	0.780244	143	0.686615	0.8451	0.31425	0.777582
143.5	0.884	0.95	0.615	0.933	0.715	0.833	0.698	0.283	0.442	0.464	0.334	1.089	0.674	1.533	1.611	0.593	0.325	0.269	1.292	1.077	0.693	0.764	0.276	0.225	0.625	0.247	0.146	1.113	1.084	0.745	0.588941	0.625411	0.727811	0.567864	0.589448	0.704738	0.774695	143.5	0.685692	0.8433	0.31075	0.778861
144	0.872	0.947	0.61	0.925	0.72	0.83	0.684	0.286	0.442	0.459	0.332	1.079	0.664	1.516	1.604	0.596	0.32	0.271	1.27	1.062	0.693	0.752	0.273	0.225	0.623	0.244	0.142	1.101	1.079	0.732	0.580946	0.623436	0.721893	0.562995	0.59357	0.7022	0.759156	144	0.680769	0.8357	0.3085	0.77161
144.5	0.886	0.945	0.613	0.928	0.723	0.837	0.691	0.286	0.449	0.469	0.334	1.082	0.669	1.528	1.626	0.601	0.33	0.271	1.282	1.077	0.698	0.764	0.278	0.225	0.632	0.247	0.146	1.111	1.086	0.742	0.590273	0.62212	0.725444	0.56482	0.596043	0.708122	0.766926	144.5	0.685538	0.8455	0.3125	0.77738
145	0.886	0.945	0.615	0.93	0.713	0.837	0.698	0.278	0.447	0.466	0.334	1.091	0.671	1.533	1.624	0.608	0.327	0.273	1.292	1.069	0.696	0.762	0.276	0.225	0.63	0.249	0.144	1.118	1.099	0.742	0.590273	0.62212	0.727811	0.566038	0.587799	0.708122	0.774695	145	0.685462	0.846	0.312	0.780749
145.5	0.881	0.959	0.618	0.938	0.713	0.845	0.696	0.288	0.449	0.471	0.332	1.099	0.674	1.536	1.633	0.603	0.33	0.273	1.292	1.079	0.698	0.774	0.281	0.227	0.632	0.251	0.144	1.111	1.094	0.75	0.586942	0.631336	0.731361	0.570907	0.587799	0.71489	0.772475	145.5	0.689462	0.8499	0.3135	0.782221
146	0.881	0.952	0.615	0.935	0.715	0.84	0.696	0.286	0.444	0.461	0.334	1.091	0.684	1.523	1.619	0.601	0.325	0.278	1.292	1.072	0.696	0.767	0.278	0.222	0.632	0.247	0.146	1.108	1.091	0.747	0.586942	0.626728	0.727811	0.569081	0.589448	0.71066	0.772475	146	0.687231	0.8451	0.31175	0.779509
146.5	0.884	0.957	0.615	0.938	0.725	0.84	0.696	0.286	0.452	0.464	0.332	1.089	0.684	1.531	1.628	0.603	0.327	0.269	1.296	1.074	0.701	0.767	0.281	0.227	0.635	0.249	0.144	1.116	1.099	0.747	0.588941	0.63002	0.727811	0.570907	0.597692	0.71066	0.772475	146.5	0.689385	0.8477	0.31375	0.782811
147	0.881	0.957	0.61	0.928	0.725	0.835	0.696	0.281	0.452	0.466	0.332	1.079	0.679	1.528	1.626	0.603	0.322	0.273	1.284	1.064	0.684	0.754	0.278	0.222	0.63	0.244	0.149	1.108	1.091	0.74	0.586942	0.63002	0.721893	0.56482	0.597692	0.70643	0.772475	147	0.686231	0.8416	0.31125	0.777525
147.5	0.889	0.957	0.613	0.938	0.725	0.842	0.693	0.281	0.452	0.469	0.339	1.089	0.681	1.538	1.624	0.598	0.325	0.276	1.287	1.072	0.691	0.757	0.278	0.225	0.63	0.249	0.146	1.113	1.094	0.742	0.592272	0.63002	0.725444	0.570907	0.597692	0.712352	0.769145	147.5	0.689846	0.8446	0.3125	0.781092
148	0.879	0.962	0.618	0.93	0.723	0.84	0.698	0.281	0.452	0.471	0.337	1.089	0.676	1.536	1.624	0.598	0.322	0.273	1.289	1.079	0.693	0.757	0.278	0.229	0.627	0.244	0.146	1.116	1.096	0.757	0.58561	0.633311	0.731361	0.566038	0.596043	0.71066	0.774695	148	0.688923	0.8449	0.3115	0.783617
148.5	1.04	1.121	0.693	1.064	0.847	1.052	0.835	0.376	0.483	0.508	0.386	1.101	0.735	1.55	1.638	0.627	0.332	0.276	1.306	1.091	0.706	0.767	0.278	0.229	0.637	0.251	0.151	1.201	1.187	0.864	0.692871	0.737986	0.820118	0.647596	0.698269	0.890017	0.926748	148.5	0.787769	0.8571	0.317	0.878653
149	1.201	1.279	0.771	1.199	0.974	1.265	0.972	0.474	0.518	0.547	0.435	1.113	0.793	1.567	1.655	0.659	0.342	0.281	1.323	1.106	0.718	0.776	0.281	0.232	0.647	0.259	0.156	1.287	1.279	0.974	0.800133	0.842001	0.912426	0.729763	0.802968	1.07022	1.0788	149	0.887769	0.8708	0.3235	0.974903
149.5	1.047	1.116	0.693	1.072	0.85	1.052	0.835	0.376	0.486	0.513	0.386	1.101	0.735	1.555	1.641	0.627	0.334	0.273	1.306	1.091	0.703	0.771	0.281	0.225	0.642	0.254	0.154	1.201	1.187	0.862	0.697535	0.734694	0.820118	0.652465	0.700742	0.890017	0.926748	149.5	0.789385	0.8582	0.31875	0.879259
150	0.891	0.952	0.615	0.942	0.725	0.84	0.698	0.278	0.452	0.476	0.334	1.089	0.676	1.543	1.624	0.596	0.327	0.266	1.287	1.077	0.688	0.764	0.278	0.217	0.635	0.247	0.151	1.113	1.094	0.75	0.593604	0.626728	0.727811	0.573341	0.597692	0.71066	0.774695	150	0.689846	0.845	0.3125	0.782641
150.5	0.886	0.964	0.62	0.938	0.728	0.842	0.701	0.283	0.449	0.469	0.334	1.086	0.674	1.528	1.628	0.583	0.325	0.273	1.289	1.077	0.693	0.762	0.278	0.22	0.632	0.247	0.146	1.123	1.106	0.752	0.590273	0.634628	0.733728	0.570907	0.600165	0.712352	0.778024	150.5	0.690308	0.8436	0.31125	0.787219
151	0.898	0.962	0.623	0.93	0.735	0.85	0.698	0.288	0.449	0.466	0.344	1.091	0.667	1.528	1.626	0.596	0.327	0.269	1.279	1.072	0.693	0.762	0.278	0.225	0.632	0.251	0.144	1.128	1.101	0.752	0.598268	0.633311	0.737278	0.566038	0.605936	0.71912	0.774695	151	0.692385	0.843	0.313	0.787985
151.5	0.886	0.964	0.618	0.93	0.728	0.852	0.706	0.283	0.444	0.464	0.339	1.091	0.671	1.519	1.609	0.601	0.327	0.271	1.279	1.082	0.696	0.754	0.276	0.229	0.625	0.251	0.144	1.118	1.099	0.75	0.590273	0.634628	0.731361	0.566038	0.600165	0.720812	0.783574	151.5	0.690462	0.8414	0.31225	0.784186
152	0.894	0.967	0.618	0.935	0.73	0.85	0.706	0.286	0.447	0.466	0.344	1.089	0.676	1.536	1.606	0.596	0.325	0.273	1.287	1.079	0.693	0.759	0.278	0.227	0.627	0.242	0.146	1.128	1.106	0.754	0.595603	0.636603	0.731361	0.569081	0.601814	0.71912	0.783574	152	0.692923	0.8432	0.3105	0.788664
152.5	0.894	0.962	0.61	0.93	0.72	0.852	0.698	0.283	0.439	0.464	0.337	1.084	0.679	1.514	1.602	0.591	0.32	0.273	1.279	1.074	0.691	0.754	0.278	0.222	0.625	0.244	0.142	1.118	1.106	0.747	0.595603	0.633311	0.721893	0.566038	0.59357	0.720812	0.774695	152.5	0.688615	0.8376	0.30825	0.783978
153	0.889	0.967	0.62	0.93	0.723	0.847	0.706	0.276	0.442	0.466	0.339	1.079	0.681	1.519	1.609	0.588	0.325	0.271	1.277	1.074	0.684	0.759	0.273	0.222	0.627	0.254	0.142	1.118	1.111	0.747	0.592272	0.636603	0.733728	0.566038	0.596043	0.716582	0.783574	153	0.689615	0.8379	0.31125	0.786377
153.5	0.898	0.964	0.625	0.93	0.728	0.852	0.703	0.281	0.444	0.471	0.339	1.084	0.688	1.526	1.624	0.601	0.325	0.273	1.282	1.079	0.696	0.767	0.283	0.225	0.635	0.249	0.144	1.128	1.121	0.752	0.598268	0.634628	0.739645	0.566038	0.600165	0.720812	0.780244	153.5	0.692846	0.8456	0.31325	0.791368
154	0.891	0.974	0.618	0.93	0.728	0.852	0.708	0.281	0.444	0.469	0.339	1.079	0.681	1.519	1.619	0.598	0.317	0.271	1.279	1.069	0.688	0.762	0.281	0.225	0.625	0.242	0.144	1.125	1.113	0.752	0.593604	0.641211	0.731361	0.566038	0.600165	0.720812	0.785794	154	0.691846	0.8403	0.309	0.788888
154.5	0.896	0.974	0.623	0.933	0.735	0.862	0.703	0.283	0.447	0.466	0.337	1.084	0.684	1.528	1.621	0.598	0.325	0.269	1.279	1.074	0.696	0.764	0.278	0.227	0.632	0.247	0.146	1.133	1.116	0.757	0.596935	0.641211	0.737278	0.567864	0.605936	0.729272	0.780244	154.5	0.694385	0.8432	0.313	0.792755
155	0.891	0.964	0.618	0.925	0.728	0.857	0.701	0.278	0.447	0.464	0.339	1.077	0.674	1.511	1.599	0.591	0.322	0.269	1.274	1.064	0.693	0.754	0.273	0.222	0.623	0.247	0.144	1.121	1.116	0.747	0.593604	0.634628	0.731361	0.562995	0.600165	0.725042	0.778024	155	0.689462	0.835	0.309	0.786655
155.5	0.901	0.974	0.625	0.925	0.737	0.857	0.703	0.278	0.449	0.466	0.344	1.072	0.684	1.521	1.616	0.598	0.327	0.269	1.282	1.067	0.691	0.759	0.278	0.229	0.623	0.244	0.146	1.135	1.121	0.754	0.600266	0.641211	0.739645	0.562995	0.607585	0.725042	0.780244	155.5	0.693462	0.8408	0.3105	0.793445
156	0.903	0.979	0.623	0.93	0.737	0.857	0.708	0.286	0.449	0.471	0.342	1.082	0.681	1.516	1.614	0.601	0.325	0.271	1.284	1.077	0.693	0.759	0.278	0.225	0.627	0.244	0.144	1.133	1.125	0.764	0.601599	0.644503	0.737278	0.566038	0.607585	0.725042	0.785794	156	0.696	0.8418	0.31	0.795917
156.5	0.901	0.981	0.625	0.93	0.742	0.852	0.708	0.281	0.452	0.474	0.344	1.079	0.688	1.519	1.611	0.593	0.325	0.271	1.292	1.077	0.686	0.757	0.283	0.225	0.627	0.247	0.144	1.13	1.125	0.759	0.600266	0.64582	0.739645	0.566038	0.611707	0.720812	0.785794	156.5	0.696692	0.8414	0.31075	0.79511
157	0.901	0.972	0.623	0.93	0.735	0.852	0.71	0.283	0.459	0.471	0.342	1.079	0.693	1.526	1.604	0.591	0.33	0.266	1.284	1.074	0.688	0.759	0.276	0.227	0.625	0.244	0.142	1.125	1.123	0.757	0.600266	0.639895	0.737278	0.566038	0.605936	0.720812	0.788013	157	0.696154	0.8398	0.3095	0.79264
157.5	0.901	0.981	0.625	0.933	0.74	0.862	0.708	0.276	0.454	0.469	0.344	1.086	0.691	1.519	1.606	0.598	0.327	0.271	1.287	1.072	0.696	0.757	0.278	0.229	0.63	0.247	0.142	1.13	1.128	0.75	0.600266	0.64582	0.739645	0.567864	0.610058	0.729272	0.785794	157.5	0.697692	0.8411	0.312	0.794514
158	0.903	0.984	0.62	0.933	0.747	0.854	0.706	0.273	0.457	0.474	0.342	1.079	0.686	1.523	1.599	0.596	0.325	0.269	1.279	1.077	0.686	0.754	0.281	0.229	0.627	0.247	0.144	1.121	1.128	0.754	0.601599	0.647795	0.733728	0.567864	0.615829	0.722504	0.783574	158	0.696769	0.8389	0.31175	0.793426
158.5	0.906	0.984	0.623	0.925	0.737	0.857	0.706	0.278	0.452	0.469	0.344	1.077	0.686	1.521	1.609	0.601	0.322	0.261	1.289	1.067	0.686	0.752	0.281	0.229	0.623	0.247	0.142	1.121	1.123	0.757	0.603598	0.647795	0.737278	0.562995	0.607585	0.725042	0.783574	158.5	0.695692	0.8389	0.31025	0.793238
159	0.908	0.984	0.63	0.93	0.74	0.862	0.71	0.276	0.447	0.466	0.352	1.082	0.693	1.526	1.614	0.596	0.325	0.266	1.294	1.072	0.691	0.757	0.281	0.232	0.632	0.247	0.146	1.13	1.128	0.757	0.60493	0.647795	0.745562	0.566038	0.610058	0.729272	0.788013	159	0.698462	0.8422	0.31425	0.797046
159.5	0.903	0.981	0.625	0.935	0.735	0.862	0.708	0.273	0.452	0.466	0.349	1.077	0.686	1.521	1.616	0.588	0.322	0.269	1.287	1.077	0.684	0.752	0.276	0.227	0.637	0.244	0.144	1.135	1.13	0.759	0.601599	0.64582	0.739645	0.569081	0.605936	0.729272	0.785794	159.5	0.696308	0.8392	0.313	0.797163
160	0.903	0.981	0.625	0.935	0.737	0.864	0.706	0.276	0.452	0.469	0.349	1.082	0.686	1.521	1.614	0.588	0.322	0.269	1.287	1.077	0.684	0.754	0.276	0.227	0.635	0.244	0.144	1.135	1.13	0.759	0.601599	0.64582	0.739645	0.569081	0.607585	0.730964	0.783574	160	0.697308	0.8392	0.3125	0.797163
160.5	0.906	0.984	0.623	0.938	0.742	0.869	0.703	0.278	0.452	0.471	0.349	1.086	0.688	1.519	1.609	0.588	0.322	0.266	1.284	1.077	0.684	0.759	0.276	0.227	0.632	0.244	0.146	1.135	1.133	0.762	0.603598	0.647795	0.737278	0.570907	0.611707	0.735195	0.780244	160.5	0.699154	0.8384	0.31225	0.798511
161	0.906	0.977	0.618	0.928	0.737	0.862	0.706	0.276	0.444	0.474	0.347	1.079	0.686	1.501	1.606	0.591	0.325	0.266	1.272	1.064	0.681	0.752	0.276	0.229	0.623	0.244	0.146	1.13	1.138	0.754	0.603598	0.643186	0.731361	0.56482	0.607585	0.729272	0.783574	161	0.695385	0.8334	0.3105	0.794995
161.5	0.911	0.981	0.618	0.928	0.742	0.867	0.71	0.281	0.447	0.479	0.347	1.077	0.686	1.506	1.604	0.593	0.327	0.273	1.277	1.072	0.681	0.75	0.273	0.222	0.623	0.247	0.146	1.135	1.135	0.759	0.606929	0.64582	0.731361	0.56482	0.611707	0.733503	0.788013	161.5	0.698	0.8356	0.3095	0.796847
162	0.913	0.981	0.627	0.935	0.747	0.872	0.72	0.281	0.452	0.474	0.344	1.082	0.684	1.516	1.609	0.596	0.325	0.271	1.282	1.077	0.684	0.757	0.276	0.217	0.625	0.244	0.146	1.14	1.14	0.764	0.608261	0.64582	0.742012	0.569081	0.615829	0.737733	0.799112	162	0.700923	0.8393	0.308	0.801311
162.5	0.906	0.981	0.623	0.928	0.74	0.869	0.71	0.273	0.452	0.471	0.349	1.077	0.688	1.499	1.604	0.593	0.32	0.271	1.279	1.067	0.684	0.75	0.273	0.225	0.625	0.247	0.149	1.128	1.135	0.754	0.603598	0.64582	0.737278	0.56482	0.610058	0.735195	0.788013	162.5	0.697462	0.834	0.3115	0.795502
163	0.918	0.984	0.63	0.935	0.747	0.872	0.715	0.273	0.459	0.479	0.352	1.084	0.686	1.514	1.609	0.593	0.327	0.273	1.284	1.072	0.688	0.75	0.271	0.225	0.63	0.249	0.146	1.14	1.133	0.757	0.611592	0.647795	0.745562	0.569081	0.615829	0.737733	0.793563	163	0.702615	0.8381	0.3125	0.800576
163.5	0.913	0.969	0.615	0.925	0.742	0.864	0.708	0.271	0.449	0.469	0.344	1.067	0.686	1.499	1.599	0.591	0.322	0.266	1.265	1.06	0.681	0.747	0.271	0.22	0.62	0.244	0.144	1.13	1.135	0.75	0.608261	0.63792	0.727811	0.562995	0.611707	0.730964	0.785794	163.5	0.694	0.8301	0.307	0.793141
164	0.918	0.989	0.63	0.935	0.747	0.879	0.715	0.269	0.454	0.474	0.342	1.077	0.698	1.511	1.611	0.593	0.325	0.271	1.287	1.077	0.686	0.754	0.273	0.22	0.623	0.247	0.144	1.138	1.145	0.759	0.611592	0.651086	0.745562	0.569081	0.615829	0.743655	0.793563	164	0.702077	0.8388	0.3085	0.80276
164.5	0.92	0.986	0.627	0.935	0.742	0.876	0.715	0.271	0.454	0.481	0.347	1.079	0.696	1.514	1.604	0.593	0.32	0.276	1.284	1.074	0.691	0.754	0.276	0.222	0.63	0.249	0.144	1.14	1.14	0.759	0.612925	0.649111	0.742012	0.569081	0.611707	0.741117	0.793563	164.5	0.702231	0.8386	0.31125	0.801733
165	0.918	0.996	0.623	0.945	0.752	0.874	0.718	0.273	0.454	0.479	0.344	1.082	0.696	1.516	1.602	0.596	0.322	0.273	1.287	1.074	0.693	0.757	0.281	0.222	0.635	0.244	0.144	1.14	1.14	0.767	0.611592	0.655695	0.737278	0.575167	0.619951	0.739425	0.796892	165	0.704154	0.8401	0.31125	0.803819
165.5	0.92	0.994	0.63	0.938	0.752	0.874	0.72	0.271	0.452	0.474	0.347	1.082	0.696	1.509	1.606	0.591	0.327	0.271	1.279	1.072	0.686	0.754	0.276	0.222	0.627	0.247	0.144	1.138	1.138	0.759	0.612925	0.654378	0.745562	0.570907	0.619951	0.739425	0.799112	165.5	0.703846	0.8371	0.31	0.802682
166	0.923	0.989	0.637	0.942	0.75	0.872	0.715	0.269	0.452	0.471	0.347	1.079	0.698	1.516	1.602	0.591	0.327	0.271	1.279	1.067	0.684	0.762	0.278	0.225	0.63	0.247	0.142	1.147	1.147	0.764	0.614923	0.651086	0.753846	0.573341	0.618302	0.737733	0.793563	166	0.703385	0.8377	0.311	0.807314
166.5	0.92	0.996	0.632	0.94	0.745	0.872	0.718	0.271	0.454	0.469	0.347	1.077	0.703	1.511	1.602	0.591	0.325	0.278	1.272	1.062	0.679	0.75	0.276	0.229	0.632	0.247	0.144	1.143	1.145	0.764	0.612925	0.655695	0.747929	0.572124	0.61418	0.737733	0.796892	166.5	0.703385	0.8346	0.313	0.80581
167	0.916	1.001	0.63	0.942	0.742	0.876	0.715	0.273	0.454	0.471	0.344	1.084	0.696	1.511	1.609	0.598	0.322	0.269	1.277	1.069	0.681	0.752	0.273	0.225	0.63	0.251	0.144	1.138	1.145	0.762	0.61026	0.658986	0.745562	0.573341	0.611707	0.741117	0.793563	167	0.703385	0.8361	0.3125	0.804736
167.5	0.92	1.003	0.635	0.942	0.754	0.876	0.713	0.278	0.457	0.481	0.342	1.094	0.706	1.509	1.609	0.591	0.322	0.273	1.284	1.069	0.691	0.754	0.278	0.225	0.625	0.247	0.149	1.145	1.15	0.769	0.612925	0.660303	0.751479	0.573341	0.621599	0.741117	0.791343	167.5	0.707769	0.838	0.3115	0.808864
168	0.92	0.996	0.635	0.945	0.752	0.881	0.718	0.276	0.454	0.474	0.344	1.072	0.698	1.499	1.602	0.588	0.327	0.271	1.282	1.067	0.696	0.75	0.273	0.222	0.625	0.244	0.144	1.14	1.145	0.767	0.612925	0.655695	0.751479	0.575167	0.619951	0.745347	0.796892	168	0.705	0.8355	0.30875	0.806752
168.5	1.042	1.128	0.686	1.047	0.85	1.03	0.823	0.342	0.476	0.5	0.378	1.084	0.745	1.516	1.619	0.61	0.327	0.271	1.289	1.082	0.708	0.757	0.276	0.225	0.635	0.249	0.146	1.204	1.213	0.85	0.694204	0.742594	0.811834	0.637249	0.700742	0.871404	0.91343	168.5	0.779308	0.8455	0.31375	0.878983
169	1.165	1.262	0.737	1.15	0.947	1.179	0.928	0.408	0.498	0.527	0.413	1.096	0.793	1.536	1.636	0.635	0.33	0.271	1.296	1.096	0.72	0.764	0.281	0.229	0.647	0.254	0.149	1.267	1.282	0.933	0.776149	0.83081	0.872189	0.699939	0.780709	0.997462	1.02997	169	0.854077	0.8565	0.31975	0.951584
169.5	1.289	1.396	0.791	1.252	1.047	1.328	1.033	0.474	0.52	0.554	0.449	1.108	0.842	1.555	1.655	0.659	0.332	0.273	1.304	1.111	0.735	0.774	0.286	0.234	0.659	0.259	0.154	1.333	1.353	1.016	0.858761	0.919026	0.936095	0.762021	0.863149	1.12352	1.1465	169.5	0.929462	0.8684	0.3265	1.02541
170	1.106	1.201	0.713	1.101	0.903	1.104	0.879	0.376	0.491	0.515	0.398	1.096	0.769	1.533	1.628	0.627	0.327	0.273	1.294	1.094	0.713	0.767	0.281	0.229	0.642	0.254	0.149	1.238	1.252	0.891	0.736842	0.790652	0.843787	0.670116	0.744435	0.93401	0.975583	170	0.819385	0.8537	0.3185	0.917485
170.5	0.923	1.006	0.635	0.947	0.759	0.879	0.723	0.278	0.461	0.474	0.344	1.082	0.696	1.509	1.602	0.596	0.322	0.271	1.284	1.074	0.691	0.759	0.273	0.225	0.625	0.247	0.142	1.143	1.15	0.764	0.614923	0.662278	0.751479	0.576385	0.625721	0.743655	0.802442	170.5	0.708231	0.8381	0.30975	0.808866
171	0.942	1.006	0.637	0.942	0.764	0.884	0.73	0.273	0.454	0.481	0.349	1.084	0.703	1.501	1.606	0.588	0.322	0.264	1.282	1.069	0.688	0.754	0.276	0.227	0.627	0.251	0.142	1.155	1.165	0.774	0.627582	0.662278	0.753846	0.573341	0.629843	0.747885	0.810211	171	0.711462	0.835	0.31175	0.815864
171.5	0.93	1.003	0.635	0.947	0.759	0.876	0.72	0.278	0.452	0.474	0.347	1.074	0.696	1.499	1.599	0.593	0.32	0.261	1.272	1.062	0.679	0.745	0.276	0.227	0.62	0.244	0.139	1.152	1.155	0.767	0.619587	0.660303	0.751479	0.576385	0.625721	0.741117	0.799112	171.5	0.707	0.8306	0.3075	0.811679
172	0.935	1.013	0.64	0.95	0.764	0.879	0.725	0.276	0.457	0.479	0.349	1.074	0.698	1.506	1.604	0.596	0.32	0.269	1.272	1.072	0.684	0.75	0.276	0.225	0.627	0.249	0.142	1.15	1.165	0.771	0.622918	0.666886	0.757396	0.578211	0.629843	0.743655	0.804661	172	0.710692	0.8349	0.31075	0.815916
172.5	0.945	1.016	0.64	0.95	0.764	0.881	0.723	0.273	0.454	0.476	0.352	1.079	0.698	1.504	1.599	0.593	0.325	0.273	1.277	1.079	0.684	0.752	0.276	0.225	0.632	0.247	0.144	1.15	1.167	0.774	0.62958	0.668861	0.757396	0.578211	0.629843	0.745347	0.802442	172.5	0.711615	0.8362	0.312	0.817864
173	0.945	1.018	0.635	0.95	0.764	0.889	0.715	0.271	0.457	0.479	0.352	1.079	0.698	1.501	1.599	0.588	0.317	0.276	1.277	1.079	0.691	0.754	0.273	0.227	0.627	0.247	0.142	1.152	1.162	0.774	0.62958	0.670178	0.751479	0.578211	0.629843	0.752115	0.793563	173	0.711692	0.8355	0.31075	0.816778
173.5	0.938	1.021	0.64	0.95	0.762	0.879	0.718	0.271	0.452	0.476	0.349	1.072	0.696	1.497	1.597	0.588	0.32	0.273	1.277	1.072	0.681	0.757	0.273	0.227	0.627	0.244	0.146	1.152	1.162	0.771	0.624917	0.672153	0.757396	0.578211	0.628195	0.743655	0.796892	173.5	0.709538	0.8335	0.311	0.816811
174	0.942	1.025	0.642	0.955	0.774	0.881	0.723	0.271	0.454	0.474	0.349	1.074	0.706	1.499	1.602	0.591	0.322	0.271	1.279	1.074	0.686	0.759	0.273	0.227	0.627	0.249	0.151	1.147	1.172	0.767	0.627582	0.674786	0.759763	0.581254	0.638087	0.745347	0.802442	174	0.713077	0.8356	0.3135	0.818484
174.5	0.942	1.025	0.635	0.952	0.767	0.881	0.723	0.271	0.459	0.474	0.349	1.074	0.701	1.494	1.604	0.593	0.32	0.269	1.274	1.069	0.686	0.759	0.276	0.225	0.63	0.242	0.151	1.155	1.162	0.767	0.627582	0.674786	0.751479	0.579428	0.632317	0.745347	0.802442	174.5	0.711769	0.8344	0.312	0.816754
175	0.945	1.028	0.635	0.947	0.762	0.884	0.72	0.273	0.457	0.479	0.344	1.074	0.701	1.501	1.602	0.593	0.32	0.271	1.279	1.064	0.681	0.759	0.271	0.225	0.627	0.249	0.146	1.155	1.16	0.767	0.62958	0.676761	0.751479	0.576385	0.628195	0.747885	0.799112	175	0.711462	0.8341	0.31175	0.816601
175.5	0.942	1.023	0.64	0.957	0.757	0.889	0.718	0.271	0.461	0.474	0.349	1.079	0.701	1.506	1.604	0.593	0.325	0.269	1.27	1.077	0.679	0.752	0.276	0.227	0.625	0.242	0.146	1.155	1.169	0.764	0.627582	0.673469	0.757396	0.582471	0.624073	0.752115	0.796892	175.5	0.712385	0.8351	0.31	0.818417
176	0.938	1.023	0.635	0.952	0.767	0.886	0.72	0.273	0.454	0.479	0.352	1.072	0.698	1.499	1.589	0.591	0.317	0.273	1.27	1.069	0.681	0.754	0.278	0.229	0.625	0.244	0.142	1.16	1.165	0.769	0.624917	0.673469	0.751479	0.579428	0.632317	0.749577	0.799112	176	0.711462	0.8321	0.31	0.817613
176.5	0.94	1.028	0.64	0.955	0.769	0.886	0.728	0.269	0.454	0.476	0.354	1.072	0.703	1.499	1.597	0.593	0.32	0.271	1.277	1.077	0.686	0.762	0.273	0.227	0.625	0.249	0.149	1.155	1.179	0.776	0.626249	0.676761	0.757396	0.581254	0.633965	0.749577	0.807991	176.5	0.713385	0.8355	0.3125	0.821666
177	0.945	1.021	0.637	0.955	0.769	0.886	0.728	0.271	0.454	0.479	0.352	1.079	0.708	1.489	1.597	0.586	0.32	0.266	1.27	1.067	0.684	0.747	0.278	0.225	0.623	0.242	0.144	1.152	1.165	0.774	0.62958	0.672153	0.753846	0.581254	0.633965	0.749577	0.807991	177	0.714154	0.8304	0.3085	0.818262
177.5	0.952	1.025	0.64	0.955	0.764	0.896	0.725	0.271	0.461	0.481	0.352	1.077	0.713	1.499	1.604	0.588	0.325	0.264	1.277	1.069	0.686	0.757	0.281	0.229	0.625	0.239	0.146	1.167	1.167	0.767	0.634244	0.674786	0.757396	0.581254	0.629843	0.758037	0.804661	177.5	0.716308	0.835	0.30975	0.82124
178	0.947	1.03	0.645	0.955	0.764	0.898	0.732	0.269	0.461	0.476	0.354	1.077	0.713	1.506	1.594	0.588	0.327	0.269	1.274	1.072	0.688	0.754	0.278	0.232	0.627	0.249	0.146	1.167	1.169	0.769	0.630913	0.678078	0.763314	0.581254	0.629843	0.759729	0.812431	178	0.717	0.835	0.3135	0.822651
178.5	0.945	1.035	0.642	0.955	0.769	0.896	0.737	0.266	0.457	0.476	0.349	1.079	0.71	1.504	1.597	0.588	0.32	0.271	1.277	1.072	0.679	0.759	0.276	0.229	0.625	0.247	0.146	1.172	1.177	0.774	0.62958	0.681369	0.759763	0.581254	0.633965	0.758037	0.81798	178.5	0.716615	0.8343	0.31175	0.824995
179	0.95	1.03	0.645	0.952	0.779	0.891	0.737	0.271	0.457	0.479	0.347	1.082	0.715	1.504	1.604	0.588	0.32	0.271	1.277	1.072	0.679	0.759	0.283	0.222	0.627	0.247	0.139	1.16	1.179	0.767	0.632911	0.678078	0.763314	0.579428	0.642209	0.753807	0.81798	179	0.718077	0.8357	0.30875	0.822819
179.5	0.952	1.035	0.645	0.947	0.776	0.891	0.735	0.271	0.459	0.479	0.349	1.086	0.713	1.499	1.602	0.591	0.322	0.276	1.277	1.072	0.684	0.752	0.278	0.222	0.62	0.242	0.144	1.165	1.174	0.764	0.634244	0.681369	0.763314	0.576385	0.639736	0.753807	0.81576	179.5	0.718308	0.8353	0.307	0.822616
180	0.957	1.035	0.64	0.952	0.779	0.891	0.73	0.271	0.459	0.481	0.352	1.077	0.71	1.499	1.599	0.588	0.327	0.269	1.272	1.069	0.676	0.752	0.276	0.225	0.63	0.244	0.144	1.162	1.177	0.767	0.637575	0.681369	0.757396	0.579428	0.642209	0.753807	0.810211	180	0.718	0.8327	0.31075	0.82311
180.5	0.959	1.04	0.64	0.957	0.786	0.896	0.725	0.271	0.461	0.476	0.352	1.069	0.715	1.497	1.604	0.586	0.327	0.271	1.274	1.067	0.676	0.752	0.273	0.227	0.63	0.244	0.146	1.165	1.184	0.769	0.638907	0.684661	0.757396	0.582471	0.64798	0.758037	0.804661	180.5	0.719	0.8327	0.31175	0.825919
181	0.955	1.038	0.642	0.959	0.781	0.889	0.732	0.273	0.459	0.483	0.354	1.069	0.713	1.492	1.597	0.583	0.327	0.273	1.277	1.069	0.681	0.762	0.278	0.234	0.62	0.244	0.144	1.162	1.189	0.769	0.636243	0.683344	0.759763	0.583688	0.643858	0.752115	0.812431	181	0.719	0.8339	0.3105	0.826148
181.5	0.959	1.033	0.637	0.952	0.776	0.886	0.737	0.269	0.466	0.483	0.354	1.074	0.71	1.492	1.592	0.588	0.33	0.276	1.277	1.067	0.679	0.757	0.283	0.229	0.627	0.244	0.142	1.165	1.182	0.769	0.638907	0.680053	0.753846	0.579428	0.639736	0.749577	0.81798	181.5	0.718154	0.8341	0.3105	0.824033
182	0.95	1.04	0.642	0.962	0.776	0.898	0.735	0.273	0.466	0.481	0.354	1.067	0.71	1.497	1.602	0.591	0.322	0.271	1.284	1.072	0.686	0.757	0.276	0.229	0.627	0.247	0.144	1.172	1.182	0.771	0.632911	0.684661	0.759763	0.585514	0.639736	0.759729	0.81576	182	0.719538	0.8358	0.31175	0.826836
182.5	0.95	1.03	0.645	0.955	0.779	0.894	0.732	0.271	0.459	0.479	0.352	1.067	0.706	1.494	1.577	0.586	0.322	0.266	1.274	1.069	0.674	0.757	0.278	0.225	0.625	0.247	0.142	1.162	1.174	0.774	0.632911	0.678078	0.763314	0.581254	0.642209	0.756345	0.812431	182.5	0.716846	0.8297	0.30975	0.823651
183	0.957	1.047	0.645	0.964	0.781	0.898	0.73	0.273	0.464	0.479	0.354	1.072	0.718	1.494	1.594	0.588	0.322	0.269	1.277	1.072	0.684	0.757	0.281	0.225	0.627	0.244	0.144	1.169	1.184	0.776	0.637575	0.689269	0.763314	0.586732	0.643858	0.759729	0.810211	183	0.721692	0.8338	0.31	0.829413
183.5	0.962	1.047	0.645	0.974	0.784	0.894	0.73	0.266	0.464	0.476	0.356	1.082	0.715	1.497	1.597	0.591	0.322	0.269	1.282	1.069	0.684	0.754	0.273	0.229	0.627	0.247	0.144	1.172	1.187	0.779	0.640906	0.689269	0.763314	0.592818	0.646331	0.756345	0.810211	183.5	0.722692	0.8338	0.31175	0.832044
184	0.962	1.042	0.64	0.957	0.784	0.891	0.73	0.266	0.461	0.481	0.354	1.072	0.713	1.492	1.597	0.593	0.317	0.271	1.27	1.072	0.679	0.757	0.273	0.225	0.63	0.242	0.144	1.165	1.182	0.769	0.640906	0.685978	0.757396	0.582471	0.646331	0.753807	0.810211	184	0.719462	0.8321	0.31025	0.826107
184.5	0.967	1.05	0.64	0.962	0.784	0.889	0.723	0.269	0.457	0.479	0.352	1.072	0.718	1.506	1.597	0.586	0.322	0.269	1.277	1.069	0.679	0.752	0.273	0.222	0.623	0.242	0.144	1.16	1.189	0.769	0.644237	0.691244	0.757396	0.585514	0.646331	0.752115	0.802442	184.5	0.720154	0.833	0.30775	0.828056
185	0.952	1.042	0.64	0.957	0.784	0.889	0.723	0.266	0.454	0.483	0.356	1.064	0.703	1.489	1.582	0.581	0.322	0.276	1.274	1.064	0.671	0.742	0.276	0.222	0.62	0.239	0.146	1.162	1.184	0.769	0.634244	0.685978	0.757396	0.582471	0.646331	0.752115	0.802442	185	0.716385	0.8277	0.30675	0.825013
185.5	0.964	1.047	0.647	0.962	0.784	0.901	0.735	0.271	0.466	0.481	0.354	1.072	0.715	1.499	1.594	0.588	0.327	0.271	1.265	1.074	0.676	0.757	0.273	0.225	0.623	0.244	0.146	1.162	1.189	0.767	0.642239	0.689269	0.76568	0.585514	0.646331	0.762267	0.81576	185.5	0.723	0.8324	0.3095	0.828672
186	0.967	1.057	0.645	0.967	0.781	0.886	0.728	0.269	0.469	0.476	0.354	1.077	0.708	1.504	1.604	0.586	0.32	0.266	1.27	1.074	0.681	0.754	0.273	0.222	0.623	0.239	0.142	1.167	1.179	0.771	0.644237	0.695853	0.763314	0.588558	0.643858	0.749577	0.807991	186	0.721846	0.8332	0.3065	0.829852
186.5	0.964	1.052	0.642	0.969	0.781	0.898	0.742	0.269	0.466	0.481	0.356	1.077	0.715	1.494	1.594	0.591	0.322	0.266	1.27	1.072	0.679	0.754	0.273	0.22	0.627	0.247	0.146	1.172	1.194	0.771	0.642239	0.692561	0.759763	0.589775	0.643858	0.759729	0.823529	186.5	0.724	0.8315	0.31	0.83162
187	0.957	1.057	0.64	0.972	0.789	0.906	0.735	0.269	0.471	0.486	0.354	1.082	0.713	1.487	1.594	0.588	0.325	0.266	1.274	1.074	0.679	0.752	0.276	0.225	0.62	0.242	0.151	1.169	1.194	0.769	0.637575	0.695853	0.757396	0.591601	0.650453	0.766497	0.81576	187	0.725462	0.8315	0.3095	0.830632
187.5	0.959	1.06	0.645	0.972	0.786	0.906	0.74	0.269	0.469	0.491	0.356	1.077	0.72	1.499	1.602	0.591	0.325	0.271	1.272	1.074	0.679	0.752	0.276	0.232	0.623	0.244	0.146	1.172	1.199	0.774	0.638907	0.697828	0.763314	0.591601	0.64798	0.766497	0.82131	187.5	0.726923	0.8341	0.31125	0.833807
188	0.964	1.05	0.642	0.967	0.786	0.898	0.735	0.269	0.464	0.488	0.361	1.069	0.718	1.492	1.589	0.583	0.317	0.269	1.272	1.072	0.681	0.752	0.273	0.229	0.625	0.242	0.146	1.167	1.191	0.776	0.642239	0.691244	0.759763	0.588558	0.64798	0.759729	0.81576	188	0.723923	0.83	0.3105	0.830829
188.5	1.096	1.194	0.696	1.074	0.894	1.047	0.84	0.334	0.483	0.515	0.388	1.077	0.757	1.509	1.604	0.605	0.32	0.269	1.279	1.079	0.696	0.759	0.276	0.229	0.632	0.247	0.149	1.238	1.262	0.864	0.73018	0.786043	0.823669	0.653682	0.737016	0.885787	0.932297	188.5	0.799615	0.8396	0.31425	0.908225
189	1.228	1.338	0.752	1.182	1.001	1.199	0.945	0.4	0.505	0.542	0.417	1.084	0.796	1.526	1.619	0.627	0.325	0.271	1.287	1.089	0.71	0.769	0.278	0.232	0.64	0.251	0.154	1.309	1.335	0.952	0.818121	0.880843	0.889941	0.719416	0.825227	1.01438	1.04883	189	0.876077	0.8501	0.31925	0.986331
189.5	1.36	1.482	0.808	1.292	1.108	1.35	1.052	0.466	0.527	0.571	0.447	1.091	0.835	1.543	1.633	0.652	0.33	0.273	1.294	1.099	0.728	0.779	0.281	0.234	0.647	0.256	0.159	1.379	1.409	1.04	0.906063	0.975642	0.956213	0.786366	0.913438	1.14213	1.16759	189.5	0.953	0.8612	0.324	1.06461
190	1.167	1.267	0.72	1.128	0.945	1.128	0.896	0.371	0.493	0.532	0.4	1.089	0.779	1.516	1.611	0.623	0.32	0.271	1.277	1.086	0.698	0.767	0.273	0.232	0.64	0.247	0.154	1.279	1.296	0.913	0.777482	0.834101	0.852071	0.686549	0.77906	0.954315	0.994451	190	0.839615	0.8442	0.31825	0.948315
190.5	0.972	1.052	0.63	0.964	0.779	0.906	0.737	0.273	0.459	0.491	0.352	1.084	0.72	1.489	1.587	0.591	0.308	0.269	1.26	1.072	0.669	0.752	0.264	0.227	0.63	0.234	0.146	1.179	1.182	0.784	0.647568	0.692561	0.745562	0.586732	0.642209	0.766497	0.81798	190.5	0.724538	0.8261	0.30925	0.83106
191	0.967	1.055	0.642	0.977	0.789	0.896	0.737	0.278	0.457	0.481	0.352	1.079	0.715	1.484	1.587	0.583	0.317	0.271	1.267	1.062	0.674	0.742	0.273	0.225	0.627	0.247	0.146	1.179	1.189	0.776	0.644237	0.694536	0.759763	0.594644	0.650453	0.758037	0.81798	191	0.725	0.826	0.31125	0.833883
191.5	0.974	1.057	0.645	0.977	0.796	0.894	0.735	0.278	0.459	0.486	0.356	1.069	0.71	1.484	1.584	0.588	0.32	0.266	1.262	1.067	0.679	0.75	0.273	0.225	0.627	0.247	0.144	1.187	1.194	0.776	0.648901	0.695853	0.763314	0.594644	0.656224	0.756345	0.81576	191.5	0.725846	0.8273	0.31075	0.837102
192	0.969	1.069	0.642	0.977	0.791	0.894	0.737	0.281	0.461	0.488	0.356	1.067	0.715	1.489	1.582	0.591	0.32	0.269	1.262	1.074	0.676	0.757	0.273	0.229	0.623	0.249	0.144	1.189	1.206	0.774	0.64557	0.703752	0.759763	0.594644	0.652102	0.756345	0.81798	192	0.726692	0.8293	0.31125	0.838961
192.5	0.977	1.072	0.642	0.979	0.793	0.894	0.737	0.266	0.466	0.488	0.359	1.067	0.723	1.479	1.589	0.588	0.325	0.276	1.267	1.072	0.679	0.754	0.273	0.227	0.63	0.249	0.149	1.191	1.204	0.774	0.650899	0.705727	0.759763	0.595861	0.653751	0.756345	0.81798	192.5	0.727923	0.8302	0.31375	0.840179
193	0.979	1.072	0.652	0.979	0.801	0.896	0.735	0.264	0.461	0.481	0.361	1.067	0.713	1.482	1.587	0.586	0.325	0.276	1.262	1.069	0.674	0.754	0.276	0.227	0.625	0.244	0.149	1.184	1.199	0.779	0.652232	0.705727	0.771598	0.595861	0.660346	0.758037	0.81576	193	0.727769	0.8291	0.31125	0.84106
193.5	0.977	1.072	0.647	0.989	0.791	0.898	0.737	0.271	0.461	0.488	0.359	1.062	0.71	1.489	1.577	0.588	0.325	0.271	1.262	1.067	0.679	0.752	0.271	0.225	0.625	0.247	0.146	1.184	1.201	0.774	0.650899	0.705727	0.76568	0.601948	0.652102	0.759729	0.81798	193.5	0.727846	0.8281	0.31075	0.840465
194	0.969	1.077	0.649	0.984	0.789	0.894	0.725	0.271	0.459	0.483	0.354	1.064	0.715	1.477	1.567	0.583	0.325	0.271	1.262	1.064	0.679	0.754	0.271	0.227	0.62	0.244	0.146	1.177	1.201	0.774	0.64557	0.709019	0.768047	0.598904	0.650453	0.756345	0.804661	194	0.725615	0.8253	0.30925	0.839077
194.5	0.972	1.074	0.642	0.991	0.789	0.898	0.728	0.271	0.461	0.483	0.361	1.072	0.715	1.484	1.584	0.586	0.322	0.271	1.26	1.064	0.674	0.757	0.276	0.227	0.618	0.239	0.149	1.182	1.199	0.769	0.647568	0.707044	0.759763	0.603165	0.650453	0.759729	0.807991	194.5	0.727462	0.8278	0.30825	0.83822
195	0.974	1.072	0.64	0.999	0.793	0.901	0.725	0.259	0.459	0.486	0.356	1.069	0.715	1.489	1.58	0.586	0.322	0.269	1.27	1.072	0.679	0.757	0.276	0.227	0.618	0.242	0.142	1.189	1.216	0.776	0.648901	0.705727	0.757396	0.608034	0.653751	0.762267	0.804661	195	0.726769	0.83	0.30725	0.843008
195.5	0.972	1.069	0.645	0.991	0.789	0.898	0.725	0.259	0.461	0.479	0.359	1.067	0.715	1.482	1.577	0.579	0.322	0.271	1.262	1.055	0.669	0.752	0.273	0.222	0.615	0.247	0.144	1.184	1.199	0.767	0.647568	0.703752	0.763314	0.603165	0.650453	0.759729	0.804661	195.5	0.725308	0.8242	0.307	0.838257
196	0.984	1.077	0.64	0.999	0.798	0.903	0.735	0.264	0.461	0.483	0.361	1.074	0.715	1.479	1.58	0.586	0.317	0.269	1.27	1.067	0.676	0.75	0.276	0.229	0.625	0.251	0.142	1.179	1.213	0.774	0.655563	0.709019	0.757396	0.608034	0.657873	0.763959	0.81576	196	0.730308	0.827	0.31175	0.842288
196.5	0.977	1.072	0.645	0.996	0.798	0.896	0.728	0.266	0.461	0.476	0.361	1.062	0.706	1.484	1.575	0.581	0.317	0.271	1.255	1.06	0.674	0.742	0.273	0.225	0.62	0.244	0.144	1.179	1.199	0.771	0.650899	0.705727	0.763314	0.606208	0.657873	0.758037	0.807991	196.5	0.726462	0.8232	0.30825	0.839307
197	0.989	1.079	0.649	0.999	0.796	0.903	0.737	0.269	0.461	0.483	0.361	1.079	0.715	1.482	1.577	0.579	0.322	0.269	1.26	1.072	0.684	0.75	0.271	0.227	0.627	0.247	0.142	1.182	1.208	0.779	0.658894	0.710336	0.768047	0.608034	0.656224	0.763959	0.81798	197	0.732308	0.8266	0.31075	0.844902
197.5	0.989	1.091	0.652	0.999	0.796	0.901	0.725	0.269	0.459	0.483	0.359	1.069	0.715	1.489	1.587	0.586	0.32	0.278	1.265	1.069	0.674	0.752	0.276	0.229	0.632	0.249	0.144	1.187	1.211	0.776	0.658894	0.718236	0.771598	0.608034	0.656224	0.762267	0.804661	197.5	0.731308	0.8296	0.3135	0.847252
198	0.989	1.089	0.649	1.003	0.803	0.896	0.723	0.264	0.461	0.486	0.361	1.069	0.715	1.484	1.587	0.583	0.32	0.273	1.272	1.064	0.681	0.747	0.281	0.225	0.63	0.244	0.144	1.189	1.218	0.767	0.658894	0.716919	0.768047	0.610469	0.661995	0.758037	0.802442	198	0.731385	0.8292	0.31075	0.846904
198.5	0.991	1.096	0.649	1.003	0.801	0.901	0.718	0.269	0.464	0.483	0.361	1.069	0.718	1.484	1.589	0.586	0.317	0.269	1.265	1.067	0.681	0.75	0.278	0.229	0.625	0.239	0.144	1.189	1.216	0.767	0.660227	0.721527	0.768047	0.610469	0.660346	0.762267	0.796892	198.5	0.732538	0.8286	0.30925	0.847467
199	0.986	1.094	0.647	1.008	0.801	0.896	0.725	0.266	0.461	0.481	0.364	1.067	0.723	1.487	1.587	0.583	0.327	0.269	1.27	1.069	0.676	0.754	0.278	0.227	0.63	0.244	0.146	1.182	1.213	0.771	0.656895	0.720211	0.76568	0.613512	0.660346	0.758037	0.804661	199	0.732231	0.83	0.31175	0.846043
199.5	0.981	1.094	0.642	1.001	0.803	0.889	0.725	0.266	0.469	0.486	0.359	1.062	0.715	1.477	1.582	0.579	0.325	0.273	1.267	1.067	0.676	0.754	0.276	0.227	0.625	0.247	0.146	1.187	1.211	0.769	0.653564	0.720211	0.759763	0.609251	0.661995	0.752115	0.804661	199.5	0.730154	0.8276	0.31125	0.844256
200	0.984	1.089	0.654	1.001	0.798	0.896	0.725	0.264	0.464	0.481	0.361	1.072	0.713	1.475	1.577	0.586	0.322	0.266	1.265	1.069	0.681	0.747	0.273	0.229	0.625	0.249	0.149	1.187	1.211	0.774	0.655563	0.716919	0.773964	0.609251	0.657873	0.758037	0.804661	200	0.730923	0.8261	0.313	0.846814
200.5	0.989	1.096	0.645	1.006	0.806	0.896	0.72	0.269	0.464	0.486	0.364	1.064	0.718	1.477	1.577	0.579	0.325	0.269	1.267	1.072	0.674	0.75	0.276	0.229	0.63	0.249	0.144	1.196	1.221	0.774	0.658894	0.721527	0.763314	0.612295	0.664468	0.758037	0.799112	200.5	0.732538	0.8266	0.313	0.849576
201	0.984	1.101	0.642	1.018	0.803	0.894	0.72	0.266	0.464	0.486	0.356	1.06	0.718	1.477	1.575	0.583	0.32	0.271	1.265	1.069	0.662	0.747	0.278	0.222	0.623	0.249	0.144	1.189	1.211	0.776	0.655563	0.724819	0.759763	0.619598	0.661995	0.756345	0.799112	201	0.731692	0.8247	0.3095	0.847963
201.5	0.986	1.096	0.645	1.016	0.808	0.903	0.728	0.266	0.461	0.483	0.359	1.067	0.723	1.477	1.575	0.583	0.325	0.276	1.26	1.072	0.681	0.745	0.271	0.225	0.625	0.247	0.146	1.187	1.213	0.779	0.656895	0.721527	0.763314	0.618381	0.666117	0.763959	0.807991	201.5	0.733923	0.8265	0.31075	0.848445
202	0.986	1.094	0.645	1.018	0.808	0.901	0.723	0.269	0.459	0.483	0.359	1.062	0.715	1.479	1.57	0.581	0.315	0.273	1.265	1.069	0.671	0.742	0.278	0.225	0.62	0.247	0.142	1.189	1.211	0.771	0.656895	0.720211	0.763314	0.619598	0.666117	0.762267	0.802442	202	0.732462	0.8243	0.3085	0.847288
202.5	0.991	1.106	0.652	1.018	0.806	0.896	0.72	0.264	0.459	0.481	0.352	1.064	0.718	1.484	1.577	0.583	0.317	0.271	1.267	1.069	0.674	0.745	0.276	0.227	0.623	0.247	0.146	1.189	1.213	0.779	0.660227	0.728111	0.771598	0.619598	0.664468	0.758037	0.799112	202.5	0.732846	0.8263	0.31075	0.851505
203	0.994	1.106	0.652	1.018	0.803	0.898	0.718	0.264	0.461	0.481	0.356	1.069	0.718	1.484	1.577	0.581	0.322	0.271	1.267	1.069	0.674	0.747	0.276	0.227	0.625	0.244	0.146	1.189	1.216	0.779	0.662225	0.728111	0.771598	0.619598	0.661995	0.759729	0.796892	203	0.733692	0.8268	0.3105	0.852219
203.5	0.996	1.106	0.649	1.016	0.801	0.903	0.715	0.264	0.464	0.483	0.361	1.077	0.72	1.482	1.577	0.579	0.327	0.269	1.267	1.067	0.671	0.752	0.276	0.227	0.63	0.239	0.146	1.189	1.218	0.779	0.663558	0.728111	0.768047	0.618381	0.660346	0.763959	0.793563	203.5	0.735	0.8267	0.3105	0.852014
204	0.996	1.108	0.654	1.025	0.808	0.901	0.718	0.261	0.464	0.481	0.359	1.072	0.728	1.479	1.577	0.579	0.327	0.266	1.265	1.064	0.676	0.747	0.273	0.227	0.63	0.244	0.144	1.196	1.226	0.774	0.663558	0.729427	0.773964	0.623859	0.666117	0.762267	0.796892	204	0.736538	0.8253	0.31125	0.855258
204.5	0.996	1.108	0.647	1.023	0.806	0.898	0.715	0.264	0.466	0.483	0.361	1.067	0.72	1.482	1.577	0.586	0.322	0.266	1.267	1.069	0.674	0.752	0.281	0.225	0.623	0.244	0.149	1.196	1.216	0.774	0.663558	0.729427	0.76568	0.622642	0.664468	0.759729	0.793563	204.5	0.734923	0.8276	0.31025	0.852472
205	0.984	1.104	0.645	1.021	0.803	0.884	0.703	0.264	0.464	0.479	0.352	1.057	0.715	1.475	1.575	0.574	0.315	0.264	1.252	1.057	0.664	0.745	0.271	0.222	0.62	0.239	0.144	1.182	1.211	0.774	0.655563	0.726794	0.763314	0.621424	0.661995	0.747885	0.780244	205	0.728846	0.8192	0.30625	0.847728
205.5	0.991	1.113	0.654	1.025	0.806	0.894	0.71	0.261	0.466	0.486	0.356	1.062	0.713	1.479	1.58	0.571	0.317	0.264	1.26	1.064	0.671	0.75	0.276	0.225	0.623	0.249	0.142	1.194	1.211	0.781	0.660227	0.732719	0.773964	0.623859	0.664468	0.756345	0.788013	205.5	0.733615	0.8232	0.30975	0.853824
206	0.994	1.121	0.649	1.03	0.808	0.901	0.718	0.264	0.464	0.491	0.354	1.057	0.715	1.477	1.582	0.581	0.322	0.269	1.26	1.069	0.671	0.757	0.276	0.227	0.623	0.251	0.144	1.199	1.218	0.781	0.662225	0.737986	0.768047	0.626902	0.666117	0.762267	0.796892	206	0.735846	0.8264	0.31125	0.856166
206.5	0.996	1.123	0.649	1.028	0.808	0.898	0.713	0.266	0.461	0.488	0.359	1.06	0.725	1.482	1.58	0.579	0.322	0.266	1.26	1.069	0.671	0.757	0.271	0.227	0.625	0.244	0.144	1.199	1.226	0.779	0.663558	0.739302	0.768047	0.625685	0.666117	0.759729	0.791343	206.5	0.736462	0.8257	0.31	0.857227
207	0.991	1.118	0.645	1.03	0.803	0.903	0.708	0.264	0.469	0.481	0.359	1.064	0.72	1.479	1.577	0.581	0.32	0.264	1.26	1.06	0.679	0.747	0.278	0.225	0.625	0.239	0.142	1.196	1.218	0.771	0.660227	0.736011	0.763314	0.626902	0.661995	0.763959	0.785794	207	0.735	0.8245	0.30775	0.853065
207.5	0.996	1.133	0.649	1.033	0.808	0.901	0.706	0.264	0.474	0.479	0.361	1.069	0.725	1.482	1.577	0.581	0.315	0.264	1.262	1.074	0.679	0.745	0.276	0.225	0.62	0.247	0.149	1.196	1.228	0.781	0.663558	0.745885	0.768047	0.628728	0.666117	0.762267	0.783574	207.5	0.738308	0.8255	0.31025	0.858745
208	0.996	1.123	0.645	1.033	0.801	0.896	0.698	0.259	0.464	0.481	0.356	1.062	0.723	1.479	1.563	0.581	0.317	0.269	1.257	1.064	0.669	0.75	0.276	0.222	0.62	0.249	0.144	1.194	1.223	0.779	0.663558	0.739302	0.763314	0.628728	0.660346	0.758037	0.774695	208	0.733615	0.8225	0.30875	0.855843
208.5	0.996	1.118	0.652	1.04	0.813	0.889	0.696	0.266	0.461	0.486	0.356	1.064	0.72	1.477	1.577	0.581	0.322	0.271	1.257	1.069	0.667	0.75	0.273	0.227	0.62	0.247	0.144	1.194	1.216	0.771	0.663558	0.736011	0.771598	0.632988	0.670239	0.752115	0.772475	208.5	0.735154	0.8244	0.3095	0.855022
209	1.128	1.252	0.701	1.135	0.918	1.042	0.786	0.33	0.486	0.513	0.388	1.069	0.762	1.489	1.584	0.601	0.327	0.271	1.265	1.077	0.684	0.752	0.273	0.232	0.627	0.247	0.146	1.26	1.282	0.857	0.751499	0.824226	0.829586	0.690809	0.756801	0.881557	0.872364	209	0.808462	0.8323	0.313	0.927874
209.5	1.262	1.389	0.752	1.23	1.023	1.199	0.876	0.393	0.513	0.54	0.42	1.074	0.806	1.501	1.594	0.623	0.334	0.273	1.272	1.086	0.701	0.754	0.273	0.237	0.635	0.247	0.149	1.326	1.348	0.942	0.840773	0.914417	0.889941	0.748631	0.843364	1.01438	0.972253	209.5	0.882846	0.8411	0.317	1.00139
210	1.396	1.526	0.803	1.326	1.13	1.355	0.969	0.457	0.54	0.566	0.454	1.082	0.85	1.516	1.604	0.645	0.342	0.276	1.282	1.096	0.72	0.759	0.276	0.242	0.645	0.247	0.151	1.394	1.414	1.03	0.930047	1.00461	0.950296	0.80706	0.931575	1.14636	1.07547	210	0.958	0.8516	0.32125	1.07572
210.5	1.196	1.338	0.728	1.187	0.967	1.128	0.83	0.374	0.513	0.522	0.41	1.067	0.784	1.499	1.589	0.61	0.327	0.269	1.277	1.091	0.698	0.759	0.281	0.234	0.632	0.239	0.149	1.294	1.323	0.908	0.796802	0.880843	0.861538	0.722459	0.797197	0.954315	0.921199	210.5	0.849538	0.84	0.3135	0.96952
211	0.996	1.147	0.652	1.045	0.801	0.901	0.691	0.291	0.483	0.479	0.366	1.052	0.715	1.482	1.575	0.576	0.313	0.259	1.272	1.084	0.676	0.762	0.286	0.227	0.618	0.229	0.146	1.191	1.23	0.786	0.663558	0.755102	0.771598	0.636032	0.660346	0.762267	0.766926	211	0.739923	0.8285	0.305	0.861898
211.5	1.006	1.145	0.647	1.045	0.815	0.903	0.701	0.271	0.469	0.483	0.364	1.067	0.718	1.472	1.57	0.576	0.317	0.266	1.265	1.077	0.667	0.752	0.278	0.222	0.625	0.237	0.142	1.189	1.233	0.774	0.67022	0.753785	0.76568	0.636032	0.671888	0.763959	0.778024	211.5	0.741077	0.824	0.3065	0.860245
212	0.999	1.13	0.64	1.03	0.806	0.889	0.693	0.266	0.461	0.483	0.359	1.055	0.713	1.46	1.565	0.569	0.32	0.269	1.245	1.062	0.659	0.745	0.278	0.225	0.615	0.237	0.146	1.179	1.226	0.769	0.665556	0.74391	0.757396	0.626902	0.664468	0.752115	0.769145	212	0.732615	0.8172	0.30575	0.852538
212.5	1.006	1.143	0.645	1.038	0.811	0.894	0.693	0.269	0.464	0.491	0.356	1.062	0.725	1.472	1.572	0.576	0.322	0.278	1.265	1.067	0.671	0.75	0.273	0.222	0.618	0.239	0.149	1.189	1.228	0.776	0.67022	0.752469	0.763314	0.631771	0.66859	0.756345	0.769145	212.5	0.738231	0.8246	0.307	0.858682
213	1.003	1.135	0.654	1.042	0.815	0.894	0.691	0.269	0.459	0.486	0.359	1.062	0.72	1.479	1.565	0.581	0.32	0.271	1.265	1.062	0.671	0.75	0.273	0.222	0.618	0.244	0.144	1.194	1.23	0.776	0.668221	0.747202	0.773964	0.634206	0.671888	0.756345	0.766926	213	0.737615	0.8237	0.307	0.860513
213.5	1.006	1.14	0.649	1.05	0.823	0.894	0.696	0.269	0.466	0.486	0.364	1.067	0.72	1.475	1.57	0.583	0.315	0.271	1.255	1.06	0.669	0.745	0.273	0.222	0.623	0.249	0.146	1.194	1.23	0.776	0.67022	0.750494	0.768047	0.639075	0.678483	0.756345	0.772475	213.5	0.740769	0.8216	0.31	0.861119
214	1.008	1.145	0.649	1.047	0.82	0.886	0.693	0.266	0.469	0.483	0.361	1.057	0.715	1.47	1.555	0.579	0.322	0.266	1.26	1.064	0.667	0.745	0.273	0.229	0.625	0.242	0.146	1.194	1.23	0.776	0.671552	0.753785	0.768047	0.637249	0.67601	0.749577	0.769145	214	0.738385	0.8201	0.3105	0.861519
214.5	1.011	1.145	0.649	1.052	0.82	0.894	0.688	0.264	0.466	0.483	0.359	1.062	0.715	1.472	1.56	0.579	0.322	0.271	1.26	1.062	0.667	0.747	0.276	0.225	0.623	0.244	0.146	1.196	1.233	0.774	0.673551	0.753785	0.768047	0.640292	0.67601	0.756345	0.763596	214.5	0.739077	0.8216	0.3095	0.862668
215	1.008	1.143	0.647	1.04	0.82	0.891	0.688	0.264	0.466	0.483	0.359	1.057	0.713	1.47	1.55	0.579	0.32	0.266	1.252	1.062	0.657	0.742	0.276	0.222	0.623	0.244	0.144	1.182	1.228	0.774	0.671552	0.752469	0.76568	0.632988	0.67601	0.753807	0.763596	215	0.736846	0.8174	0.30825	0.858099
215.5	1.018	1.152	0.649	1.042	0.82	0.896	0.686	0.264	0.471	0.486	0.361	1.057	0.715	1.475	1.565	0.576	0.322	0.266	1.257	1.062	0.667	0.745	0.271	0.217	0.625	0.244	0.154	1.189	1.228	0.781	0.678215	0.758394	0.768047	0.634206	0.67601	0.758037	0.761376	215.5	0.739769	0.8206	0.31	0.862409
216	1.011	1.147	0.647	1.057	0.825	0.894	0.691	0.264	0.466	0.488	0.364	1.057	0.718	1.472	1.565	0.581	0.322	0.271	1.252	1.062	0.667	0.74	0.273	0.227	0.623	0.247	0.151	1.201	1.233	0.776	0.673551	0.755102	0.76568	0.643335	0.680132	0.756345	0.766926	216	0.740692	0.8205	0.312	0.863953
216.5	1.011	1.14	0.647	1.047	0.813	0.891	0.684	0.264	0.461	0.486	0.359	1.055	0.72	1.46	1.563	0.583	0.32	0.269	1.255	1.06	0.662	0.742	0.273	0.222	0.62	0.239	0.149	1.191	1.228	0.774	0.673551	0.750494	0.76568	0.637249	0.670239	0.753807	0.759156	216.5	0.736769	0.8187	0.3075	0.859996
217	1.013	1.152	0.657	1.05	0.823	0.894	0.693	0.269	0.464	0.486	0.359	1.057	0.728	1.467	1.563	0.574	0.325	0.269	1.255	1.06	0.669	0.747	0.276	0.225	0.62	0.244	0.144	1.194	1.228	0.771	0.674883	0.758394	0.777515	0.639075	0.678483	0.756345	0.769145	217	0.741923	0.8205	0.30825	0.863267
217.5	1.016	1.15	0.645	1.042	0.813	0.889	0.681	0.264	0.461	0.486	0.361	1.055	0.715	1.462	1.558	0.571	0.317	0.269	1.25	1.062	0.664	0.747	0.273	0.222	0.615	0.249	0.144	1.177	1.226	0.769	0.676882	0.757077	0.763314	0.634206	0.670239	0.752115	0.755827	217.5	0.736769	0.8173	0.3075	0.85764
218	1.023	1.152	0.652	1.047	0.818	0.889	0.679	0.264	0.464	0.486	0.356	1.057	0.715	1.47	1.57	0.571	0.32	0.269	1.255	1.06	0.664	0.75	0.278	0.225	0.62	0.244	0.146	1.189	1.228	0.771	0.681546	0.758394	0.771598	0.637249	0.674361	0.752115	0.753607	218	0.738615	0.8207	0.30875	0.862398
218.5	1.03	1.152	0.654	1.042	0.825	0.891	0.681	0.261	0.471	0.483	0.364	1.062	0.715	1.475	1.575	0.574	0.32	0.269	1.257	1.06	0.667	0.74	0.271	0.22	0.618	0.247	0.144	1.194	1.23	0.776	0.686209	0.758394	0.773964	0.634206	0.680132	0.753807	0.755827	218.5	0.740846	0.8208	0.30725	0.864682
219	1.023	1.157	0.652	1.042	0.83	0.889	0.679	0.261	0.461	0.486	0.364	1.062	0.72	1.472	1.572	0.574	0.317	0.269	1.252	1.067	0.671	0.75	0.271	0.225	0.618	0.244	0.139	1.189	1.233	0.776	0.681546	0.761685	0.771598	0.634206	0.684254	0.752115	0.753607	219	0.740462	0.8215	0.3065	0.863862
219.5	1.023	1.155	0.649	1.045	0.825	0.891	0.679	0.261	0.464	0.486	0.359	1.057	0.718	1.467	1.563	0.574	0.32	0.266	1.252	1.06	0.674	0.752	0.276	0.227	0.618	0.239	0.142	1.187	1.23	0.771	0.681546	0.760369	0.768047	0.636032	0.680132	0.753807	0.753607	219.5	0.739385	0.8204	0.3065	0.861999
220	1.011	1.15	0.649	1.033	0.813	0.876	0.676	0.264	0.459	0.488	0.359	1.05	0.71	1.45	1.553	0.571	0.32	0.264	1.252	1.052	0.667	0.737	0.276	0.22	0.605	0.237	0.144	1.184	1.218	0.769	0.673551	0.757077	0.768047	0.628728	0.670239	0.741117	0.750277	220	0.733692	0.8142	0.3015	0.856915
220.5	1.028	1.155	0.657	1.04	0.818	0.886	0.679	0.261	0.464	0.486	0.359	1.062	0.72	1.462	1.56	0.579	0.32	0.261	1.252	1.062	0.669	0.747	0.273	0.222	0.615	0.242	0.144	1.187	1.228	0.776	0.684877	0.760369	0.777515	0.632988	0.674361	0.749577	0.753607	220.5	0.739615	0.8185	0.30575	0.863821
221	1.021	1.152	0.657	1.038	0.83	0.891	0.679	0.264	0.466	0.483	0.361	1.062	0.723	1.467	1.56	0.579	0.315	0.259	1.255	1.062	0.671	0.754	0.271	0.229	0.618	0.239	0.146	1.187	1.24	0.779	0.680213	0.758394	0.777515	0.631771	0.684254	0.753807	0.753607	221	0.740538	0.8193	0.308	0.864842
221.5	1.023	1.16	0.657	1.042	0.83	0.889	0.679	0.266	0.464	0.488	0.364	1.062	0.725	1.47	1.558	0.576	0.322	0.266	1.257	1.06	0.664	0.75	0.273	0.227	0.623	0.242	0.144	1.182	1.235	0.779	0.681546	0.76366	0.777515	0.634206	0.684254	0.752115	0.753607	221.5	0.742231	0.8196	0.309	0.864704
222	1.021	1.157	0.654	1.042	0.83	0.886	0.679	0.264	0.464	0.488	0.364	1.062	0.725	1.47	1.558	0.576	0.322	0.266	1.255	1.062	0.664	0.747	0.273	0.227	0.62	0.242	0.142	1.182	1.24	0.776	0.680213	0.761685	0.773964	0.634206	0.684254	0.749577	0.753607	222	0.741231	0.8193	0.30775	0.86401
222.5	1.018	1.152	0.652	1.04	0.83	0.881	0.676	0.261	0.464	0.486	0.366	1.064	0.723	1.47	1.56	0.576	0.32	0.266	1.252	1.067	0.667	0.745	0.273	0.229	0.618	0.242	0.139	1.184	1.245	0.771	0.678215	0.758394	0.771598	0.632988	0.684254	0.745347	0.750277	222.5	0.739462	0.8196	0.307	0.863028
223	1.023	1.16	0.647	1.04	0.828	0.889	0.676	0.264	0.469	0.488	0.364	1.064	0.725	1.47	1.567	0.574	0.317	0.269	1.26	1.064	0.667	0.742	0.271	0.225	0.623	0.244	0.142	1.182	1.238	0.771	0.681546	0.76366	0.76568	0.632988	0.682605	0.752115	0.750277	223	0.741308	0.8201	0.3085	0.862125
223.5	1.028	1.155	0.649	1.038	0.825	0.886	0.684	0.264	0.461	0.488	0.361	1.062	0.723	1.458	1.565	0.574	0.32	0.266	1.255	1.062	0.664	0.747	0.273	0.225	0.62	0.244	0.144	1.179	1.238	0.776	0.684877	0.760369	0.768047	0.631771	0.680132	0.749577	0.759156	223.5	0.740308	0.8184	0.30825	0.862581
224	1.021	1.155	0.652	1.035	0.823	0.889	0.681	0.264	0.466	0.481	0.359	1.057	0.72	1.462	1.558	0.581	0.32	0.269	1.252	1.055	0.667	0.75	0.273	0.222	0.62	0.244	0.146	1.187	1.238	0.779	0.680213	0.760369	0.771598	0.629945	0.678483	0.752115	0.755827	224	0.738692	0.8187	0.308	0.863732
224.5	1.035	1.169	0.659	1.038	0.828	0.884	0.679	0.264	0.466	0.493	0.364	1.055	0.728	1.46	1.565	0.583	0.322	0.269	1.257	1.062	0.669	0.745	0.276	0.222	0.62	0.247	0.139	1.187	1.233	0.779	0.68954	0.769585	0.779882	0.631771	0.682605	0.747885	0.753607	224.5	0.743231	0.8208	0.307	0.867111
225	1.03	1.16	0.652	1.033	0.828	0.872	0.671	0.259	0.464	0.488	0.359	1.057	0.725	1.46	1.558	0.574	0.32	0.269	1.25	1.067	0.669	0.745	0.273	0.225	0.62	0.244	0.144	1.187	1.233	0.774	0.686209	0.76366	0.771598	0.628728	0.682605	0.737733	0.744728	225	0.738308	0.8185	0.30825	0.863456
225.5	1.035	1.162	0.649	1.033	0.828	0.884	0.674	0.266	0.471	0.491	0.356	1.062	0.723	1.467	1.56	0.579	0.32	0.266	1.252	1.064	0.669	0.742	0.276	0.227	0.623	0.242	0.149	1.189	1.24	0.776	0.68954	0.764977	0.768047	0.628728	0.682605	0.747885	0.748058	225.5	0.741077	0.8195	0.31025	0.865185
226	1.03	1.15	0.647	1.025	0.823	0.889	0.671	0.259	0.464	0.481	0.361	1.047	0.713	1.455	1.55	0.574	0.308	0.264	1.243	1.067	0.659	0.74	0.273	0.225	0.62	0.244	0.146	1.177	1.223	0.769	0.686209	0.757077	0.76568	0.623859	0.678483	0.752115	0.744728	226	0.735385	0.8133	0.30875	0.857404
226.5	1.03	1.167	0.649	1.028	0.83	0.886	0.671	0.264	0.471	0.488	0.366	1.055	0.725	1.462	1.558	0.581	0.317	0.271	1.248	1.064	0.671	0.742	0.273	0.227	0.613	0.239	0.149	1.184	1.243	0.769	0.686209	0.768269	0.768047	0.625685	0.684254	0.749577	0.744728	226.5	0.740769	0.8187	0.307	0.863459
227	1.035	1.169	0.657	1.028	0.833	0.894	0.674	0.266	0.464	0.491	0.366	1.06	0.728	1.465	1.56	0.576	0.32	0.269	1.248	1.067	0.671	0.745	0.276	0.227	0.61	0.244	0.144	1.189	1.245	0.776	0.68954	0.769585	0.777515	0.625685	0.686727	0.756345	0.748058	227	0.743462	0.8197	0.30625	0.867475
227.5	1.028	1.172	0.657	1.025	0.83	0.891	0.676	0.264	0.464	0.493	0.364	1.064	0.725	1.46	1.563	0.574	0.32	0.266	1.252	1.064	0.671	0.745	0.269	0.227	0.623	0.244	0.151	1.191	1.245	0.774	0.684877	0.77156	0.777515	0.623859	0.684254	0.753807	0.750277	227.5	0.742538	0.8184	0.31125	0.86683
228	1.038	1.169	0.647	1.028	0.828	0.884	0.681	0.266	0.466	0.493	0.364	1.067	0.723	1.462	1.555	0.576	0.317	0.264	1.245	1.06	0.669	0.752	0.276	0.225	0.618	0.242	0.144	1.189	1.243	0.774	0.691539	0.769585	0.76568	0.625685	0.682605	0.747885	0.755827	228	0.742615	0.8176	0.30725	0.865498
228.5	1.04	1.174	0.652	1.023	0.825	0.889	0.674	0.264	0.466	0.491	0.359	1.064	0.72	1.46	1.565	0.579	0.32	0.269	1.245	1.06	0.667	0.747	0.273	0.225	0.618	0.239	0.144	1.187	1.233	0.776	0.692871	0.772877	0.771598	0.622642	0.680132	0.752115	0.748058	228.5	0.741615	0.8185	0.3065	0.865141
229	1.035	1.172	0.652	1.021	0.825	0.886	0.667	0.261	0.471	0.493	0.359	1.06	0.718	1.455	1.555	0.576	0.315	0.269	1.25	1.057	0.664	0.742	0.266	0.227	0.615	0.247	0.139	1.179	1.226	0.769	0.68954	0.77156	0.771598	0.621424	0.680132	0.749577	0.740289	229	0.74	0.8149	0.307	0.86116
229.5	1.169	1.304	0.703	1.118	0.938	1.035	0.757	0.325	0.491	0.515	0.391	1.069	0.757	1.472	1.572	0.601	0.322	0.271	1.262	1.069	0.681	0.747	0.271	0.229	0.627	0.247	0.144	1.255	1.292	0.854	0.778814	0.85846	0.831953	0.680463	0.773289	0.875635	0.840178	229.5	0.813231	0.8268	0.31175	0.935813
230	1.304	1.438	0.757	1.216	1.05	1.187	0.85	0.388	0.513	0.54	0.422	1.079	0.796	1.492	1.589	0.625	0.33	0.273	1.274	1.082	0.701	0.754	0.276	0.234	0.64	0.247	0.149	1.331	1.36	0.94	0.868754	0.946675	0.895858	0.74011	0.865622	1.00423	0.943396	230	0.887692	0.8396	0.3175	1.01177
230.5	1.438	1.572	0.811	1.313	1.165	1.338	0.942	0.454	0.535	0.564	0.457	1.089	0.837	1.511	1.606	0.649	0.337	0.276	1.287	1.096	0.72	0.762	0.283	0.239	0.652	0.249	0.156	1.406	1.428	1.028	0.958028	1.03489	0.959763	0.799148	0.960429	1.13198	1.0455	230.5	0.962692	0.8527	0.324	1.08769
231	1.226	1.357	0.723	1.14	0.984	1.096	0.796	0.366	0.496	0.522	0.4	1.067	0.764	1.46	1.555	0.603	0.325	0.273	1.25	1.062	0.679	0.737	0.278	0.232	0.625	0.244	0.151	1.27	1.318	0.894	0.816789	0.893351	0.855621	0.693853	0.811212	0.927242	0.883463	231	0.841308	0.8222	0.313	0.963088
231.5	1.011	1.143	0.635	0.964	0.801	0.854	0.649	0.278	0.457	0.479	0.344	1.045	0.688	1.409	1.504	0.554	0.313	0.269	1.211	1.028	0.635	0.713	0.271	0.225	0.596	0.239	0.144	1.13	1.208	0.759	0.673551	0.752469	0.751479	0.586732	0.660346	0.722504	0.720311	231.5	0.719077	0.7907	0.301	0.837319
232	1.03	1.169	0.649	0.986	0.828	0.872	0.664	0.266	0.464	0.493	0.356	1.06	0.713	1.448	1.541	0.571	0.32	0.269	1.235	1.05	0.657	0.732	0.276	0.227	0.613	0.242	0.142	1.169	1.228	0.767	0.686209	0.769585	0.768047	0.600122	0.682605	0.737733	0.736959	232	0.734615	0.8099	0.306	0.855423
232.5	1.035	1.169	0.654	1.003	0.837	0.879	0.674	0.261	0.464	0.491	0.359	1.06	0.715	1.448	1.545	0.576	0.317	0.269	1.243	1.057	0.667	0.74	0.273	0.229	0.62	0.242	0.139	1.194	1.24	0.767	0.68954	0.769585	0.773964	0.610469	0.690025	0.743655	0.748058	232.5	0.738538	0.8135	0.3075	0.863508
233	1.038	1.174	0.657	1.008	0.835	0.879	0.669	0.266	0.466	0.488	0.364	1.064	0.715	1.46	1.555	0.574	0.325	0.269	1.252	1.064	0.662	0.747	0.273	0.227	0.618	0.239	0.146	1.189	1.24	0.784	0.691539	0.772877	0.777515	0.613512	0.688376	0.743655	0.742508	233	0.740231	0.8181	0.3075	0.86692
233.5	1.038	1.172	0.654	1.008	0.837	0.879	0.669	0.264	0.461	0.483	0.364	1.06	0.723	1.455	1.548	0.576	0.322	0.266	1.243	1.067	0.662	0.745	0.276	0.227	0.615	0.239	0.144	1.184	1.233	0.776	0.691539	0.77156	0.773964	0.613512	0.690025	0.743655	0.742508	233.5	0.739385	0.816	0.30625	0.863368
234	1.038	1.169	0.654	1.011	0.837	0.889	0.667	0.264	0.469	0.488	0.364	1.064	0.715	1.46	1.55	0.576	0.32	0.266	1.245	1.057	0.669	0.737	0.273	0.229	0.613	0.239	0.142	1.179	1.238	0.774	0.691539	0.769585	0.773964	0.615338	0.690025	0.752115	0.740289	234	0.740692	0.8153	0.30575	0.863061
234.5	1.035	1.16	0.652	1.001	0.835	0.881	0.657	0.264	0.471	0.486	0.366	1.05	0.706	1.453	1.548	0.574	0.317	0.269	1.25	1.055	0.662	0.737	0.269	0.222	0.613	0.242	0.146	1.177	1.233	0.771	0.68954	0.76366	0.771598	0.609251	0.688376	0.745347	0.72919	234.5	0.735692	0.8134	0.30575	0.859293
235	1.038	1.165	0.654	1.003	0.835	0.874	0.659	0.259	0.474	0.483	0.364	1.057	0.713	1.453	1.553	0.576	0.317	0.264	1.243	1.055	0.659	0.742	0.271	0.222	0.615	0.239	0.142	1.187	1.23	0.771	0.691539	0.766952	0.773964	0.610469	0.688376	0.739425	0.73141	235	0.736769	0.8133	0.3045	0.861561
235.5	1.04	1.177	0.649	0.996	0.835	0.884	0.657	0.261	0.464	0.486	0.371	1.057	0.72	1.458	1.558	0.571	0.32	0.266	1.248	1.062	0.659	0.745	0.271	0.222	0.615	0.237	0.142	1.184	1.24	0.771	0.692871	0.774852	0.768047	0.606208	0.688376	0.747885	0.72919	235.5	0.738231	0.8158	0.304	0.862426
236	1.03	1.162	0.647	1.003	0.83	0.881	0.659	0.259	0.469	0.488	0.364	1.055	0.715	1.453	1.55	0.574	0.317	0.266	1.235	1.062	0.662	0.735	0.269	0.225	0.61	0.239	0.142	1.182	1.228	0.769	0.686209	0.764977	0.76568	0.610469	0.684254	0.745347	0.73141	236	0.735538	0.8123	0.304	0.858048
236.5	1.035	1.165	0.652	1.001	0.83	0.879	0.662	0.259	0.466	0.493	0.366	1.052	0.72	1.458	1.553	0.566	0.32	0.266	1.245	1.064	0.671	0.747	0.273	0.222	0.61	0.237	0.146	1.179	1.233	0.769	0.68954	0.766952	0.771598	0.609251	0.684254	0.743655	0.734739	236.5	0.736923	0.8163	0.30375	0.859763
237	1.033	1.165	0.654	0.989	0.83	0.876	0.657	0.264	0.466	0.496	0.364	1.042	0.715	1.445	1.538	0.571	0.32	0.271	1.245	1.062	0.657	0.745	0.273	0.222	0.61	0.239	0.139	1.169	1.228	0.767	0.688208	0.766952	0.773964	0.601948	0.684254	0.741117	0.72919	237	0.734692	0.8127	0.3025	0.856439
237.5	1.033	1.167	0.649	0.994	0.837	0.876	0.657	0.264	0.471	0.491	0.366	1.057	0.715	1.448	1.538	0.576	0.317	0.271	1.248	1.062	0.659	0.745	0.273	0.227	0.613	0.242	0.139	1.179	1.233	0.771	0.688208	0.768269	0.768047	0.604991	0.690025	0.741117	0.72919	237.5	0.736692	0.8137	0.30525	0.858931
238	1.035	1.162	0.659	0.996	0.833	0.881	0.659	0.261	0.469	0.493	0.361	1.06	0.715	1.45	1.553	0.574	0.322	0.273	1.248	1.064	0.662	0.742	0.271	0.225	0.618	0.242	0.142	1.179	1.233	0.769	0.68954	0.764977	0.779882	0.606208	0.686727	0.745347	0.73141	238	0.737231	0.8159	0.30675	0.86023
238.5	1.03	1.16	0.662	0.994	0.833	0.879	0.657	0.261	0.471	0.496	0.361	1.06	0.72	1.455	1.555	0.571	0.317	0.273	1.243	1.064	0.664	0.737	0.281	0.222	0.615	0.237	0.142	1.172	1.238	0.767	0.686209	0.76366	0.783432	0.604991	0.686727	0.743655	0.72919	238.5	0.737231	0.816	0.304	0.859327
239	1.03	1.157	0.654	0.991	0.837	0.874	0.664	0.264	0.466	0.496	0.361	1.06	0.715	1.45	1.558	0.566	0.322	0.271	1.245	1.06	0.662	0.737	0.281	0.22	0.613	0.237	0.144	1.174	1.24	0.762	0.686209	0.761685	0.773964	0.603165	0.690025	0.739425	0.736959	239	0.736077	0.8152	0.3035	0.857289
239.5	1.025	1.15	0.652	0.981	0.835	0.864	0.657	0.259	0.466	0.486	0.361	1.05	0.713	1.438	1.536	0.566	0.317	0.266	1.238	1.055	0.654	0.737	0.278	0.22	0.608	0.237	0.146	1.165	1.238	0.759	0.682878	0.757077	0.771598	0.597079	0.688376	0.730964	0.72919	239.5	0.730692	0.8085	0.30275	0.852947
240	1.033	1.157	0.652	0.986	0.837	0.879	0.659	0.261	0.466	0.496	0.366	1.06	0.72	1.448	1.543	0.569	0.322	0.261	1.252	1.062	0.659	0.74	0.278	0.225	0.613	0.239	0.146	1.174	1.238	0.762	0.688208	0.761685	0.771598	0.600122	0.690025	0.743655	0.73141	240	0.736308	0.8134	0.30575	0.856516
240.5	1.033	1.162	0.657	0.986	0.833	0.876	0.654	0.264	0.469	0.493	0.366	1.062	0.713	1.448	1.548	0.576	0.317	0.264	1.25	1.064	0.664	0.742	0.276	0.225	0.623	0.242	0.144	1.174	1.238	0.764	0.688208	0.764977	0.777515	0.600122	0.686727	0.741117	0.72586	240.5	0.736	0.8149	0.3085	0.858117
241	1.033	1.162	0.657	0.991	0.83	0.876	0.659	0.261	0.466	0.491	0.366	1.052	0.715	1.45	1.545	0.576	0.317	0.266	1.248	1.064	0.667	0.745	0.273	0.222	0.615	0.237	0.144	1.174	1.235	0.764	0.688208	0.764977	0.777515	0.603165	0.684254	0.741117	0.73141	241	0.735308	0.8151	0.3045	0.858124
241.5	1.028	1.155	0.649	0.986	0.83	0.874	0.659	0.256	0.469	0.488	0.364	1.055	0.71	1.443	1.545	0.569	0.32	0.271	1.24	1.057	0.662	0.747	0.271	0.225	0.615	0.237	0.146	1.177	1.24	0.764	0.684877	0.760369	0.768047	0.600122	0.684254	0.739425	0.73141	241.5	0.732538	0.8125	0.30575	0.856345
242	1.028	1.145	0.657	0.986	0.833	0.872	0.659	0.266	0.471	0.486	0.361	1.055	0.718	1.45	1.553	0.569	0.322	0.273	1.24	1.06	0.664	0.745	0.269	0.225	0.615	0.244	0.144	1.167	1.243	0.771	0.684877	0.753785	0.777515	0.600122	0.686727	0.737733	0.73141	242	0.733615	0.8145	0.307	0.856757
242.5	1.025	1.152	0.654	0.977	0.835	0.869	0.649	0.266	0.474	0.488	0.361	1.052	0.72	1.453	1.541	0.566	0.317	0.271	1.24	1.057	0.664	0.74	0.271	0.222	0.613	0.239	0.146	1.16	1.235	0.769	0.682878	0.758394	0.773964	0.594644	0.688376	0.735195	0.720311	242.5	0.732462	0.812	0.305	0.853411
243	1.025	1.15	0.649	0.981	0.833	0.876	0.659	0.261	0.471	0.496	0.359	1.05	0.723	1.45	1.538	0.574	0.317	0.269	1.245	1.057	0.652	0.74	0.271	0.229	0.623	0.244	0.146	1.174	1.233	0.764	0.682878	0.757077	0.768047	0.597079	0.686727	0.741117	0.73141	243	0.733308	0.8113	0.3105	0.853726
243.5	1.025	1.155	0.654	0.986	0.83	0.876	0.657	0.266	0.469	0.488	0.361	1.055	0.72	1.45	1.545	0.576	0.32	0.269	1.248	1.067	0.657	0.75	0.276	0.225	0.62	0.244	0.151	1.172	1.245	0.767	0.682878	0.760369	0.773964	0.600122	0.684254	0.741117	0.72919	243.5	0.734	0.8158	0.31	0.857333
244	1.023	1.143	0.657	0.981	0.833	0.869	0.654	0.266	0.471	0.483	0.361	1.052	0.715	1.436	1.533	0.576	0.322	0.271	1.23	1.062	0.664	0.74	0.269	0.222	0.61	0.242	0.146	1.169	1.238	0.769	0.681546	0.752469	0.777515	0.597079	0.686727	0.735195	0.72586	244	0.731385	0.8103	0.305	0.854944
244.5	1.021	1.152	0.652	0.979	0.833	0.879	0.657	0.261	0.474	0.483	0.371	1.055	0.715	1.44	1.538	0.574	0.32	0.266	1.23	1.052	0.662	0.745	0.269	0.225	0.613	0.244	0.146	1.172	1.238	0.776	0.680213	0.758394	0.771598	0.595861	0.686727	0.743655	0.72919	244.5	0.733231	0.8096	0.307	0.856009
245	1.011	1.147	0.647	0.969	0.835	0.872	0.654	0.261	0.469	0.486	0.361	1.05	0.706	1.443	1.533	0.569	0.315	0.261	1.226	1.057	0.654	0.74	0.264	0.227	0.613	0.239	0.144	1.162	1.235	0.767	0.673551	0.755102	0.76568	0.589775	0.688376	0.737733	0.72586	245	0.728308	0.8062	0.30575	0.84973
245.5	1.021	1.155	0.654	0.969	0.84	0.872	0.659	0.259	0.474	0.488	0.366	1.047	0.713	1.46	1.538	0.566	0.317	0.266	1.233	1.06	0.659	0.745	0.269	0.225	0.615	0.239	0.146	1.172	1.235	0.769	0.680213	0.760369	0.773964	0.589775	0.692498	0.737733	0.73141	245.5	0.732077	0.8113	0.30625	0.854332
246	1.021	1.147	0.654	0.981	0.835	0.874	0.654	0.256	0.469	0.493	0.361	1.05	0.715	1.448	1.548	0.569	0.317	0.269	1.24	1.055	0.659	0.75	0.271	0.225	0.613	0.244	0.142	1.182	1.238	0.769	0.680213	0.755102	0.773964	0.597079	0.688376	0.739425	0.72586	246	0.731538	0.8126	0.306	0.85648
246.5	1.025	1.143	0.662	0.979	0.84	0.879	0.652	0.264	0.474	0.493	0.361	1.052	0.723	1.448	1.545	0.571	0.32	0.266	1.243	1.057	0.662	0.742	0.273	0.222	0.61	0.237	0.149	1.172	1.24	0.764	0.682878	0.752469	0.783432	0.595861	0.692498	0.743655	0.72364	246.5	0.734385	0.8127	0.3045	0.855806
247	1.025	1.143	0.652	0.972	0.837	0.872	0.654	0.264	0.469	0.493	0.359	1.05	0.715	1.445	1.543	0.574	0.322	0.266	1.24	1.06	0.664	0.747	0.271	0.225	0.62	0.244	0.139	1.167	1.238	0.769	0.682878	0.752469	0.771598	0.591601	0.690025	0.737733	0.72586	247	0.731154	0.8132	0.307	0.853221
247.5	1.011	1.143	0.654	0.967	0.828	0.85	0.645	0.261	0.464	0.491	0.359	1.047	0.708	1.433	1.533	0.569	0.322	0.269	1.233	1.05	0.657	0.742	0.269	0.225	0.61	0.239	0.144	1.16	1.238	0.767	0.673551	0.752469	0.773964	0.588558	0.682605	0.71912	0.715871	247.5	0.725231	0.8077	0.3045	0.850506
248	1.018	1.152	0.659	0.974	0.84	0.864	0.654	0.264	0.474	0.488	0.364	1.05	0.713	1.443	1.538	0.571	0.315	0.269	1.243	1.057	0.662	0.742	0.269	0.22	0.605	0.237	0.144	1.172	1.24	0.767	0.678215	0.758394	0.779882	0.592818	0.692498	0.730964	0.72586	248	0.731846	0.8109	0.3015	0.855473
248.5	1.021	1.15	0.659	0.974	0.833	0.867	0.652	0.261	0.471	0.488	0.369	1.05	0.713	1.448	1.541	0.574	0.315	0.273	1.248	1.064	0.667	0.742	0.276	0.222	0.613	0.237	0.144	1.174	1.248	0.767	0.680213	0.757077	0.779882	0.592818	0.686727	0.733503	0.72364	248.5	0.731385	0.8148	0.304	0.856999
249	1.025	1.15	0.657	0.974	0.84	0.864	0.659	0.259	0.474	0.486	0.366	1.06	0.71	1.445	1.543	0.579	0.313	0.269	1.24	1.057	0.662	0.745	0.273	0.22	0.61	0.239	0.146	1.169	1.245	0.764	0.682878	0.757077	0.777515	0.592818	0.692498	0.730964	0.73141	249	0.732615	0.8126	0.30375	0.85547
249.5	1.155	1.282	0.706	1.079	0.947	1.016	0.745	0.325	0.493	0.513	0.396	1.067	0.75	1.46	1.553	0.601	0.317	0.269	1.25	1.067	0.679	0.75	0.273	0.222	0.615	0.239	0.146	1.243	1.304	0.847	0.769487	0.843976	0.835503	0.656726	0.780709	0.85956	0.826859	249.5	0.805692	0.8219	0.3055	0.928527
250	1.287	1.414	0.754	1.187	1.057	1.167	0.83	0.391	0.513	0.54	0.425	1.074	0.789	1.475	1.565	0.623	0.322	0.271	1.26	1.077	0.696	0.754	0.276	0.227	0.623	0.242	0.149	1.318	1.362	0.933	0.857428	0.930876	0.892308	0.722459	0.871393	0.98731	0.921199	250	0.879077	0.8319	0.31025	1.0023
250.5	1.418	1.548	0.803	1.294	1.167	1.321	0.918	0.457	0.535	0.566	0.454	1.082	0.83	1.492	1.577	0.647	0.33	0.273	1.272	1.089	0.715	0.762	0.278	0.232	0.63	0.244	0.151	1.394	1.423	1.018	0.944704	1.01909	0.950296	0.787584	0.962077	1.1176	1.01887	250.5	0.953308	0.8435	0.31425	1.07667
251	1.213	1.348	0.72	1.145	0.994	1.094	0.796	0.364	0.496	0.527	0.415	1.062	0.774	1.465	1.565	0.61	0.327	0.271	1.25	1.079	0.684	0.747	0.281	0.229	0.615	0.242	0.154	1.287	1.345	0.894	0.808128	0.887426	0.852071	0.696896	0.819456	0.92555	0.883463	251	0.842154	0.8279	0.31	0.967217
251.5	1.008	1.145	0.637	0.994	0.818	0.867	0.671	0.271	0.457	0.488	0.376	1.042	0.718	1.438	1.553	0.571	0.325	0.266	1.228	1.067	0.649	0.732	0.286	0.225	0.598	0.237	0.159	1.177	1.267	0.767	0.671552	0.753785	0.753846	0.604991	0.674361	0.733503	0.744728	251.5	0.730154	0.8115	0.30475	0.856454
252	1.006	1.14	0.652	0.981	0.828	0.864	0.659	0.271	0.461	0.491	0.366	1.052	0.728	1.443	1.541	0.571	0.325	0.261	1.235	1.06	0.654	0.735	0.278	0.225	0.608	0.237	0.146	1.174	1.248	0.762	0.67022	0.750494	0.771598	0.597079	0.682605	0.730964	0.73141	252	0.730692	0.8103	0.304	0.853341
252.5	1.018	1.143	0.657	0.979	0.833	0.874	0.654	0.269	0.464	0.493	0.371	1.055	0.718	1.443	1.531	0.574	0.315	0.269	1.24	1.067	0.659	0.742	0.278	0.229	0.608	0.239	0.151	1.169	1.24	0.762	0.678215	0.752469	0.777515	0.595861	0.686727	0.739425	0.72586	252.5	0.732923	0.8118	0.30675	0.85358
253	1.011	1.145	0.654	0.957	0.825	0.854	0.645	0.264	0.464	0.491	0.361	1.04	0.715	1.443	1.521	0.571	0.317	0.266	1.233	1.05	0.652	0.732	0.273	0.217	0.61	0.242	0.144	1.162	1.233	0.757	0.673551	0.753785	0.773964	0.582471	0.680132	0.722504	0.715871	253	0.725077	0.8058	0.30325	0.847967
253.5	1.021	1.138	0.654	0.967	0.828	0.857	0.645	0.256	0.469	0.493	0.366	1.047	0.718	1.443	1.531	0.576	0.32	0.266	1.235	1.052	0.654	0.745	0.269	0.222	0.615	0.244	0.146	1.16	1.235	0.757	0.680213	0.749177	0.773964	0.588558	0.682605	0.725042	0.715871	253.5	0.727615	0.8091	0.30675	0.84913
254	1.006	1.135	0.649	0.955	0.823	0.852	0.645	0.256	0.464	0.491	0.356	1.042	0.701	1.433	1.521	0.562	0.32	0.261	1.23	1.052	0.647	0.732	0.271	0.22	0.615	0.234	0.144	1.16	1.223	0.75	0.67022	0.747202	0.768047	0.581254	0.678483	0.720812	0.715871	254	0.721154	0.8029	0.30325	0.842818
254.5	1.013	1.133	0.654	0.962	0.828	0.864	0.647	0.264	0.461	0.488	0.364	1.045	0.715	1.433	1.531	0.566	0.32	0.264	1.233	1.055	0.647	0.74	0.269	0.225	0.615	0.239	0.144	1.172	1.233	0.754	0.674883	0.745885	0.773964	0.585514	0.682605	0.730964	0.718091	254.5	0.726	0.8058	0.30575	0.848464
255	1.011	1.133	0.652	0.967	0.83	0.859	0.652	0.259	0.464	0.5	0.366	1.047	0.713	1.426	1.528	0.569	0.317	0.264	1.23	1.055	0.654	0.742	0.271	0.222	0.615	0.239	0.144	1.174	1.24	0.759	0.673551	0.745885	0.771598	0.588558	0.684254	0.726734	0.72364	255	0.727154	0.8056	0.305	0.85037
255.5	1.008	1.13	0.649	0.955	0.823	0.857	0.647	0.256	0.466	0.493	0.374	1.047	0.71	1.438	1.531	0.571	0.317	0.264	1.24	1.055	0.649	0.745	0.281	0.222	0.61	0.242	0.149	1.169	1.235	0.759	0.671552	0.74391	0.768047	0.581254	0.678483	0.725042	0.718091	255.5	0.724231	0.8091	0.30575	0.846823
256	1.011	1.133	0.652	0.957	0.83	0.859	0.649	0.254	0.469	0.486	0.369	1.05	0.713	1.438	1.528	0.566	0.317	0.264	1.23	1.057	0.654	0.742	0.276	0.222	0.613	0.242	0.149	1.162	1.238	0.762	0.673551	0.745885	0.771598	0.582471	0.684254	0.726734	0.720311	256	0.725538	0.8072	0.3065	0.847929
256.5	1.003	1.123	0.654	0.952	0.828	0.859	0.64	0.261	0.469	0.491	0.364	1.057	0.718	1.438	1.531	0.569	0.317	0.264	1.235	1.057	0.657	0.742	0.278	0.225	0.613	0.237	0.139	1.157	1.235	0.759	0.668221	0.739302	0.773964	0.579428	0.682605	0.726734	0.710322	256.5	0.724538	0.8088	0.3035	0.844559
257	0.999	1.116	0.654	0.947	0.825	0.857	0.642	0.266	0.469	0.491	0.359	1.047	0.718	1.438	1.533	0.564	0.317	0.261	1.233	1.052	0.657	0.745	0.278	0.22	0.615	0.237	0.144	1.162	1.226	0.757	0.665556	0.734694	0.773964	0.576385	0.680132	0.725042	0.712542	257	0.722308	0.8078	0.304	0.842228
257.5	1.001	1.101	0.647	0.95	0.823	0.854	0.642	0.261	0.469	0.488	0.364	1.05	0.71	1.436	1.528	0.571	0.322	0.261	1.226	1.05	0.652	0.737	0.271	0.225	0.613	0.237	0.146	1.157	1.226	0.757	0.666889	0.724819	0.76568	0.578211	0.678483	0.722504	0.712542	257.5	0.72	0.8054	0.30525	0.839371
258	1.011	1.116	0.652	0.957	0.83	0.857	0.649	0.256	0.471	0.493	0.366	1.052	0.715	1.44	1.528	0.564	0.32	0.264	1.235	1.055	0.654	0.742	0.269	0.225	0.61	0.242	0.146	1.169	1.235	0.757	0.673551	0.734694	0.771598	0.582471	0.684254	0.725042	0.720311	258	0.725	0.8071	0.30575	0.846188
258.5	1.006	1.125	0.654	0.962	0.825	0.852	0.645	0.251	0.469	0.486	0.361	1.047	0.713	1.433	1.526	0.564	0.313	0.266	1.23	1.05	0.654	0.742	0.269	0.225	0.605	0.239	0.142	1.16	1.233	0.754	0.67022	0.740619	0.773964	0.585514	0.680132	0.720812	0.715871	258.5	0.722769	0.8047	0.30275	0.845331
259	1.011	1.118	0.652	0.962	0.823	0.859	0.649	0.256	0.476	0.488	0.364	1.05	0.715	1.44	1.523	0.562	0.32	0.264	1.23	1.055	0.657	0.737	0.273	0.222	0.61	0.239	0.142	1.157	1.243	0.757	0.673551	0.736011	0.771598	0.585514	0.678483	0.726734	0.720311	259	0.724846	0.8061	0.30325	0.846239
259.5	1.003	1.106	0.647	0.952	0.818	0.845	0.645	0.259	0.466	0.486	0.366	1.042	0.708	1.426	1.516	0.562	0.308	0.269	1.218	1.05	0.647	0.732	0.271	0.217	0.608	0.237	0.151	1.152	1.238	0.752	0.668221	0.728111	0.76568	0.579428	0.674361	0.71489	0.715871	259.5	0.718692	0.7999	0.30325	0.840491
260	1.006	1.121	0.652	0.952	0.828	0.852	0.642	0.264	0.479	0.491	0.364	1.047	0.715	1.436	1.526	0.564	0.315	0.266	1.23	1.062	0.654	0.735	0.273	0.225	0.613	0.244	0.146	1.165	1.24	0.759	0.67022	0.737986	0.771598	0.579428	0.682605	0.720812	0.712542	260	0.724077	0.8061	0.307	0.846176
260.5	1.006	1.116	0.652	0.955	0.828	0.857	0.645	0.256	0.474	0.491	0.369	1.05	0.713	1.438	1.528	0.574	0.317	0.269	1.238	1.057	0.654	0.742	0.273	0.227	0.61	0.242	0.144	1.16	1.24	0.762	0.67022	0.734694	0.771598	0.581254	0.682605	0.725042	0.715871	260.5	0.724	0.809	0.30575	0.845681
261	1.001	1.116	0.652	0.955	0.823	0.85	0.637	0.264	0.471	0.496	0.364	1.045	0.708	1.436	1.526	0.571	0.315	0.269	1.245	1.055	0.649	0.745	0.273	0.225	0.615	0.237	0.146	1.16	1.245	0.759	0.666889	0.734694	0.771598	0.581254	0.678483	0.71912	0.706992	261	0.721692	0.8084	0.30575	0.845491
261.5	0.999	1.113	0.657	0.947	0.825	0.854	0.642	0.259	0.471	0.493	0.366	1.045	0.713	1.428	1.526	0.569	0.32	0.266	1.233	1.055	0.654	0.74	0.276	0.222	0.615	0.237	0.146	1.16	1.248	0.752	0.665556	0.732719	0.777515	0.576385	0.680132	0.722504	0.712542	261.5	0.721846	0.8067	0.305	0.844596
262	0.986	1.101	0.647	0.938	0.811	0.847	0.64	0.254	0.459	0.483	0.361	1.03	0.701	1.423	1.514	0.562	0.32	0.261	1.218	1.045	0.645	0.737	0.269	0.225	0.608	0.234	0.139	1.15	1.226	0.732	0.656895	0.724819	0.76568	0.570907	0.66859	0.716582	0.710322	262	0.712154	0.7994	0.3015	0.832329
262.5	0.999	1.106	0.654	0.945	0.818	0.859	0.647	0.261	0.466	0.488	0.369	1.042	0.706	1.438	1.521	0.566	0.317	0.266	1.228	1.06	0.649	0.74	0.271	0.22	0.618	0.239	0.144	1.155	1.23	0.75	0.665556	0.728111	0.773964	0.575167	0.674361	0.726734	0.718091	262.5	0.72	0.8056	0.30525	0.839686
263	0.994	1.113	0.649	0.94	0.82	0.854	0.647	0.261	0.466	0.493	0.366	1.042	0.706	1.436	1.526	0.566	0.315	0.269	1.226	1.055	0.649	0.74	0.269	0.212	0.615	0.242	0.151	1.157	1.226	0.757	0.662225	0.732719	0.768047	0.572124	0.67601	0.722504	0.718091	263	0.719308	0.8051	0.305	0.839302
263.5	1.001	1.108	0.657	0.942	0.818	0.862	0.647	0.261	0.469	0.488	0.366	1.045	0.71	1.436	1.526	0.566	0.327	0.266	1.233	1.062	0.662	0.737	0.276	0.22	0.618	0.244	0.149	1.157	1.235	0.752	0.666889	0.729427	0.777515	0.573341	0.674361	0.729272	0.718091	263.5	0.721077	0.8091	0.30775	0.841596
264	0.999	1.106	0.652	0.945	0.825	0.85	0.642	0.256	0.464	0.488	0.369	1.042	0.71	1.436	1.514	0.569	0.317	0.264	1.235	1.052	0.657	0.74	0.278	0.222	0.608	0.242	0.151	1.162	1.235	0.757	0.665556	0.728111	0.771598	0.575167	0.680132	0.71912	0.712542	264	0.719077	0.8062	0.30575	0.842062
264.5	0.999	1.106	0.657	0.947	0.825	0.85	0.647	0.256	0.469	0.486	0.369	1.05	0.71	1.436	1.519	0.566	0.32	0.266	1.23	1.06	0.659	0.742	0.276	0.22	0.608	0.244	0.146	1.165	1.235	0.757	0.665556	0.728111	0.777515	0.576385	0.680132	0.71912	0.718091	264.5	0.720846	0.8074	0.3045	0.843509
265	0.994	1.094	0.652	0.938	0.82	0.84	0.647	0.261	0.471	0.488	0.369	1.04	0.703	1.431	1.511	0.562	0.32	0.261	1.218	1.047	0.657	0.74	0.278	0.227	0.605	0.242	0.144	1.155	1.23	0.752	0.662225	0.720211	0.771598	0.570907	0.67601	0.71066	0.718091	265	0.716692	0.8025	0.3045	0.83742
265.5	0.991	1.101	0.652	0.945	0.825	0.847	0.647	0.261	0.476	0.493	0.364	1.047	0.715	1.431	1.519	0.564	0.322	0.264	1.233	1.047	0.649	0.737	0.276	0.225	0.61	0.244	0.142	1.15	1.238	0.757	0.660227	0.724819	0.771598	0.575167	0.680132	0.716582	0.718091	265.5	0.720308	0.8042	0.30525	0.839544
266	0.994	1.099	0.654	0.947	0.82	0.857	0.647	0.259	0.476	0.493	0.374	1.05	0.71	1.431	1.526	0.569	0.32	0.261	1.235	1.057	0.657	0.74	0.276	0.222	0.608	0.242	0.149	1.157	1.238	0.75	0.662225	0.723502	0.773964	0.576385	0.67601	0.725042	0.718091	266	0.721538	0.8072	0.30525	0.840154
266.5	0.991	1.094	0.652	0.945	0.818	0.852	0.645	0.259	0.471	0.491	0.371	1.047	0.708	1.428	1.521	0.566	0.317	0.264	1.228	1.055	0.657	0.737	0.273	0.222	0.608	0.242	0.146	1.152	1.23	0.75	0.660227	0.720211	0.771598	0.575167	0.674361	0.720812	0.715871	266.5	0.718769	0.8046	0.3045	0.837029
267	0.986	1.086	0.649	0.94	0.815	0.845	0.642	0.259	0.466	0.488	0.369	1.045	0.703	1.426	1.514	0.562	0.315	0.266	1.221	1.05	0.654	0.735	0.271	0.225	0.61	0.244	0.144	1.145	1.223	0.75	0.656895	0.714944	0.768047	0.572124	0.671888	0.71489	0.712542	267	0.714846	0.8014	0.30575	0.832859
267.5	0.999	1.101	0.654	0.945	0.82	0.847	0.649	0.261	0.471	0.493	0.364	1.055	0.708	1.433	1.523	0.564	0.317	0.269	1.235	1.057	0.657	0.74	0.276	0.225	0.61	0.247	0.144	1.155	1.23	0.754	0.665556	0.724819	0.773964	0.575167	0.67601	0.716582	0.720311	267.5	0.720538	0.8071	0.3065	0.839787
268	0.989	1.094	0.645	0.93	0.806	0.85	0.642	0.254	0.469	0.488	0.366	1.042	0.696	1.426	1.511	0.562	0.313	0.266	1.218	1.052	0.647	0.73	0.271	0.22	0.61	0.237	0.144	1.143	1.223	0.747	0.658894	0.720211	0.763314	0.566038	0.664468	0.71912	0.712542	268	0.713154	0.7996	0.30275	0.831637
268.5	0.991	1.094	0.652	0.938	0.813	0.847	0.645	0.261	0.476	0.496	0.364	1.055	0.708	1.436	1.523	0.564	0.317	0.273	1.233	1.05	0.654	0.737	0.269	0.22	0.613	0.239	0.144	1.155	1.228	0.752	0.660227	0.720211	0.771598	0.570907	0.670239	0.716582	0.715871	268.5	0.718462	0.8056	0.304	0.836849
269	0.991	1.099	0.657	0.935	0.811	0.847	0.645	0.264	0.471	0.496	0.364	1.05	0.713	1.431	1.523	0.562	0.315	0.266	1.228	1.06	0.657	0.742	0.266	0.227	0.61	0.239	0.144	1.155	1.235	0.754	0.660227	0.723502	0.777515	0.569081	0.66859	0.716582	0.715871	269	0.718692	0.805	0.305	0.839189
269.5	0.999	1.089	0.657	0.942	0.815	0.845	0.649	0.254	0.471	0.491	0.366	1.045	0.708	1.438	1.523	0.564	0.32	0.264	1.235	1.052	0.654	0.737	0.266	0.225	0.603	0.239	0.151	1.155	1.24	0.745	0.665556	0.716919	0.777515	0.573341	0.671888	0.71489	0.720311	269.5	0.717769	0.8053	0.3045	0.839047
270	1.199	1.296	0.728	1.096	0.984	1.074	0.784	0.352	0.505	0.527	0.41	1.062	0.764	1.453	1.548	0.601	0.33	0.266	1.245	1.064	0.681	0.747	0.271	0.229	0.618	0.244	0.151	1.272	1.328	0.879	0.798801	0.853193	0.861538	0.667072	0.811212	0.908629	0.870144	270	0.829308	0.8206	0.3105	0.951372
270.5	1.399	1.504	0.801	1.25	1.155	1.304	0.92	0.452	0.54	0.564	0.457	1.082	0.82	1.47	1.575	0.64	0.339	0.271	1.257	1.079	0.708	0.759	0.278	0.237	0.635	0.249	0.154	1.389	1.418	1.013	0.932045	0.990125	0.947929	0.760803	0.952185	1.10321	1.02109	270.5	0.942154	0.8376	0.31875	1.06441
271	1.196	1.296	0.725	1.094	0.984	1.074	0.784	0.356	0.505	0.525	0.413	1.06	0.762	1.448	1.548	0.601	0.33	0.269	1.243	1.062	0.679	0.747	0.273	0.232	0.618	0.247	0.151	1.27	1.328	0.879	0.796802	0.853193	0.857988	0.665855	0.811212	0.908629	0.870144	271	0.828769	0.82	0.312	0.95012
271.5	0.991	1.086	0.649	0.935	0.811	0.842	0.645	0.259	0.471	0.483	0.366	1.038	0.703	1.426	1.519	0.562	0.317	0.264	1.226	1.042	0.647	0.735	0.269	0.227	0.601	0.242	0.149	1.147	1.235	0.742	0.660227	0.714944	0.768047	0.569081	0.66859	0.712352	0.715871	271.5	0.713769	0.8007	0.30475	0.833757
272	0.991	1.091	0.659	0.947	0.82	0.85	0.645	0.254	0.469	0.491	0.366	1.035	0.713	1.433	1.521	0.569	0.32	0.256	1.23	1.06	0.657	0.747	0.273	0.225	0.605	0.234	0.142	1.16	1.228	0.745	0.660227	0.718236	0.779882	0.576385	0.67601	0.71912	0.715871	272	0.717769	0.8066	0.3015	0.838247
272.5	0.986	1.094	0.654	0.94	0.818	0.847	0.637	0.261	0.469	0.491	0.366	1.042	0.703	1.428	1.519	0.569	0.315	0.261	1.235	1.05	0.657	0.747	0.278	0.222	0.61	0.239	0.146	1.157	1.23	0.75	0.656895	0.720211	0.773964	0.572124	0.674361	0.716582	0.706992	272.5	0.716	0.8059	0.30425	0.837171
273	0.984	1.084	0.647	0.935	0.815	0.84	0.632	0.256	0.471	0.491	0.366	1.04	0.706	1.426	1.519	0.569	0.313	0.269	1.228	1.05	0.657	0.742	0.276	0.222	0.61	0.239	0.142	1.15	1.23	0.754	0.655563	0.713627	0.76568	0.569081	0.671888	0.71066	0.701443	273	0.712846	0.8049	0.30325	0.833993
273.5	0.989	1.089	0.647	0.938	0.813	0.84	0.637	0.261	0.469	0.503	0.369	1.045	0.713	1.423	1.511	0.566	0.32	0.271	1.221	1.055	0.657	0.742	0.276	0.225	0.605	0.237	0.142	1.16	1.23	0.75	0.658894	0.716919	0.76568	0.570907	0.670239	0.71066	0.706992	273.5	0.716385	0.8042	0.30225	0.836057
274	0.977	1.079	0.652	0.938	0.811	0.847	0.635	0.259	0.471	0.488	0.366	1.038	0.708	1.421	1.509	0.562	0.32	0.273	1.221	1.05	0.647	0.737	0.276	0.225	0.61	0.234	0.144	1.152	1.24	0.75	0.650899	0.710336	0.771598	0.570907	0.66859	0.716582	0.704772	274	0.713	0.8016	0.30325	0.835106
274.5	0.984	1.077	0.657	0.935	0.813	0.854	0.637	0.256	0.471	0.493	0.366	1.042	0.703	1.433	1.511	0.569	0.317	0.269	1.221	1.052	0.642	0.74	0.278	0.225	0.613	0.237	0.144	1.152	1.24	0.745	0.655563	0.709019	0.777515	0.569081	0.670239	0.722504	0.706992	274.5	0.714462	0.8032	0.30475	0.835454
275	0.984	1.069	0.654	0.933	0.813	0.842	0.637	0.256	0.464	0.488	0.361	1.04	0.706	1.423	1.509	0.562	0.32	0.269	1.221	1.055	0.652	0.737	0.271	0.22	0.608	0.234	0.144	1.15	1.23	0.745	0.655563	0.703752	0.773964	0.567864	0.670239	0.712352	0.706992	275	0.711308	0.8019	0.3015	0.832306
275.5	0.981	1.074	0.654	0.93	0.808	0.845	0.642	0.261	0.464	0.491	0.366	1.04	0.701	1.423	1.519	0.562	0.32	0.271	1.218	1.052	0.647	0.742	0.273	0.229	0.608	0.234	0.146	1.157	1.233	0.75	0.653564	0.707044	0.773964	0.566038	0.666117	0.71489	0.712542	275.5	0.712077	0.8027	0.30425	0.834373
276	0.979	1.077	0.662	0.925	0.811	0.842	0.645	0.259	0.471	0.493	0.369	1.04	0.706	1.433	1.514	0.566	0.32	0.271	1.213	1.06	0.649	0.737	0.276	0.225	0.608	0.239	0.146	1.16	1.233	0.745	0.652232	0.709019	0.783432	0.562995	0.66859	0.712352	0.715871	276	0.713769	0.8039	0.3045	0.835097
276.5	0.981	1.074	0.659	0.93	0.806	0.847	0.64	0.256	0.471	0.496	0.366	1.047	0.706	1.44	1.514	0.564	0.313	0.266	1.218	1.057	0.654	0.737	0.276	0.222	0.603	0.242	0.144	1.152	1.233	0.747	0.653564	0.707044	0.779882	0.566038	0.664468	0.716582	0.710322	276.5	0.713769	0.8039	0.30275	0.834075
277	0.979	1.067	0.654	0.925	0.811	0.842	0.637	0.254	0.474	0.491	0.366	1.047	0.713	1.433	1.511	0.562	0.32	0.261	1.226	1.05	0.647	0.74	0.271	0.222	0.601	0.239	0.144	1.152	1.23	0.747	0.652232	0.702436	0.773964	0.562995	0.66859	0.712352	0.706992	277	0.712308	0.8021	0.3015	0.831518
277.5	0.977	1.062	0.649	0.923	0.803	0.833	0.63	0.249	0.469	0.493	0.364	1.04	0.703	1.418	1.499	0.559	0.313	0.266	1.213	1.047	0.647	0.73	0.269	0.222	0.601	0.237	0.146	1.145	1.221	0.742	0.650899	0.699144	0.768047	0.561777	0.661995	0.704738	0.699223	277.5	0.707308	0.7961	0.3015	0.826838
278	0.974	1.069	0.649	0.925	0.806	0.837	0.632	0.256	0.471	0.488	0.369	1.042	0.71	1.426	1.504	0.569	0.315	0.269	1.221	1.05	0.645	0.745	0.271	0.225	0.608	0.234	0.139	1.147	1.226	0.742	0.648901	0.703752	0.768047	0.562995	0.664468	0.708122	0.701443	278	0.709846	0.8015	0.3015	0.828385
278.5	0.977	1.072	0.649	0.925	0.803	0.84	0.632	0.251	0.471	0.491	0.374	1.042	0.71	1.426	1.514	0.562	0.32	0.264	1.226	1.05	0.649	0.74	0.271	0.22	0.608	0.232	0.142	1.147	1.228	0.747	0.650899	0.705727	0.768047	0.562995	0.661995	0.71066	0.701443	278.5	0.710538	0.8022	0.3005	0.829953
279	0.974	1.064	0.649	0.928	0.806	0.84	0.642	0.256	0.471	0.491	0.366	1.047	0.708	1.426	1.501	0.566	0.322	0.264	1.218	1.052	0.654	0.745	0.271	0.225	0.618	0.232	0.146	1.15	1.235	0.745	0.648901	0.700461	0.768047	0.56482	0.664468	0.71066	0.712542	279	0.710923	0.8019	0.30525	0.830318
279.5	0.972	1.069	0.649	0.928	0.806	0.835	0.645	0.254	0.469	0.493	0.364	1.042	0.701	1.431	1.504	0.566	0.322	0.264	1.218	1.055	0.652	0.742	0.271	0.225	0.61	0.237	0.142	1.152	1.235	0.747	0.647568	0.703752	0.768047	0.56482	0.664468	0.70643	0.715871	279.5	0.709769	0.8025	0.3035	0.83117
280	0.979	1.062	0.657	0.928	0.801	0.833	0.645	0.254	0.471	0.496	0.369	1.04	0.706	1.428	1.511	0.566	0.315	0.264	1.216	1.05	0.654	0.742	0.273	0.227	0.61	0.237	0.146	1.152	1.23	0.747	0.652232	0.699144	0.777515	0.56482	0.660346	0.704738	0.715871	280	0.710846	0.8019	0.305	0.831816
280.5	0.972	1.062	0.647	0.918	0.791	0.835	0.64	0.259	0.469	0.491	0.359	1.04	0.708	1.421	1.514	0.564	0.317	0.264	1.216	1.052	0.649	0.737	0.273	0.225	0.598	0.229	0.144	1.143	1.23	0.742	0.647568	0.699144	0.76568	0.558734	0.652102	0.70643	0.710322	280.5	0.707	0.8007	0.299	0.82659
281	0.974	1.055	0.652	0.923	0.801	0.835	0.64	0.251	0.474	0.493	0.364	1.04	0.706	1.428	1.514	0.569	0.317	0.261	1.221	1.052	0.652	0.747	0.278	0.222	0.603	0.237	0.142	1.145	1.23	0.747	0.648901	0.694536	0.771598	0.561777	0.660346	0.70643	0.710322	281	0.708308	0.8039	0.301	0.828402
281.5	0.974	1.052	0.654	0.92	0.798	0.84	0.64	0.254	0.474	0.491	0.371	1.035	0.708	1.436	1.521	0.564	0.317	0.261	1.218	1.052	0.654	0.737	0.273	0.222	0.603	0.237	0.142	1.152	1.23	0.747	0.648901	0.692561	0.773964	0.559951	0.657873	0.71066	0.710322	281.5	0.708538	0.8033	0.301	0.829197
282	0.972	1.055	0.649	0.916	0.803	0.833	0.64	0.256	0.476	0.491	0.371	1.03	0.706	1.423	1.514	0.564	0.317	0.266	1.211	1.05	0.647	0.732	0.273	0.227	0.605	0.239	0.146	1.147	1.233	0.74	0.647568	0.694536	0.768047	0.557517	0.661995	0.704738	0.710322	282	0.707538	0.7997	0.30425	0.82681
282.5	0.974	1.05	0.654	0.923	0.801	0.825	0.64	0.254	0.481	0.496	0.369	1.038	0.713	1.431	1.519	0.559	0.32	0.269	1.218	1.055	0.654	0.742	0.273	0.229	0.605	0.239	0.149	1.145	1.228	0.747	0.648901	0.691244	0.773964	0.561777	0.660346	0.69797	0.710322	282.5	0.709077	0.804	0.3055	0.827984
283	0.974	1.045	0.649	0.913	0.798	0.823	0.637	0.249	0.471	0.491	0.364	1.035	0.706	1.418	1.501	0.554	0.31	0.264	1.211	1.047	0.645	0.735	0.271	0.225	0.603	0.237	0.146	1.143	1.223	0.737	0.648901	0.687953	0.768047	0.555691	0.657873	0.696277	0.706992	283	0.704231	0.7956	0.30275	0.82337
283.5	0.972	1.06	0.652	0.925	0.806	0.83	0.635	0.254	0.476	0.491	0.366	1.042	0.713	1.428	1.506	0.564	0.313	0.266	1.218	1.055	0.649	0.735	0.269	0.225	0.603	0.239	0.144	1.145	1.223	0.742	0.647568	0.697828	0.771598	0.562995	0.664468	0.7022	0.704772	283.5	0.709385	0.8003	0.30275	0.827141
284	0.972	1.064	0.652	0.925	0.801	0.83	0.64	0.261	0.471	0.491	0.366	1.047	0.708	1.421	1.511	0.566	0.317	0.266	1.218	1.052	0.652	0.745	0.273	0.227	0.603	0.234	0.146	1.147	1.226	0.74	0.647568	0.700461	0.771598	0.562995	0.660346	0.7022	0.710322	284	0.709846	0.8021	0.3025	0.827946
284.5	0.974	1.057	0.652	0.92	0.813	0.837	0.642	0.256	0.474	0.488	0.371	1.05	0.708	1.428	1.511	0.566	0.313	0.266	1.223	1.052	0.649	0.737	0.271	0.225	0.605	0.237	0.139	1.152	1.23	0.742	0.648901	0.695853	0.771598	0.559951	0.670239	0.708122	0.712542	284.5	0.710923	0.8016	0.3015	0.828615
285	0.974	1.055	0.652	0.923	0.811	0.837	0.642	0.256	0.474	0.488	0.374	1.05	0.708	1.426	1.511	0.564	0.315	0.266	1.221	1.052	0.649	0.735	0.271	0.225	0.605	0.237	0.142	1.152	1.23	0.742	0.648901	0.694536	0.771598	0.561777	0.66859	0.708122	0.712542	285	0.711077	0.801	0.30225	0.828687
285.5	0.972	1.052	0.649	0.928	0.806	0.837	0.64	0.256	0.471	0.491	0.376	1.047	0.708	1.421	1.511	0.559	0.317	0.269	1.218	1.055	0.649	0.732	0.273	0.222	0.608	0.239	0.146	1.155	1.23	0.74	0.647568	0.692561	0.768047	0.56482	0.664468	0.708122	0.710322	285.5	0.710231	0.8004	0.30375	0.828285
286	0.972	1.05	0.652	0.925	0.803	0.833	0.637	0.254	0.469	0.493	0.369	1.035	0.708	1.423	1.511	0.562	0.317	0.269	1.221	1.055	0.645	0.737	0.276	0.225	0.608	0.239	0.146	1.15	1.228	0.742	0.647568	0.691244	0.771598	0.562995	0.661995	0.704738	0.706992	286	0.707692	0.8016	0.3045	0.827629
286.5	0.967	1.042	0.657	0.92	0.796	0.83	0.642	0.256	0.469	0.488	0.369	1.042	0.706	1.418	1.506	0.564	0.31	0.266	1.218	1.055	0.647	0.737	0.271	0.222	0.603	0.232	0.144	1.15	1.226	0.742	0.644237	0.685978	0.777515	0.559951	0.656224	0.7022	0.712542	286.5	0.706462	0.7992	0.30025	0.826526
287	0.967	1.047	0.649	0.92	0.801	0.83	0.647	0.254	0.471	0.488	0.374	1.047	0.713	1.421	1.499	0.562	0.315	0.266	1.221	1.052	0.649	0.737	0.276	0.225	0.605	0.237	0.146	1.147	1.233	0.74	0.644237	0.689269	0.768047	0.559951	0.660346	0.7022	0.718091	287	0.708308	0.7998	0.30325	0.825929
287.5	0.974	1.047	0.645	0.928	0.801	0.837	0.649	0.256	0.476	0.493	0.369	1.042	0.715	1.421	1.506	0.559	0.32	0.269	1.223	1.06	0.652	0.735	0.273	0.225	0.605	0.237	0.146	1.15	1.23	0.74	0.648901	0.689269	0.763314	0.56482	0.660346	0.708122	0.720311	287.5	0.710154	0.8018	0.30325	0.826615
288	0.969	1.042	0.647	0.928	0.789	0.825	0.642	0.261	0.476	0.491	0.366	1.035	0.706	1.423	1.501	0.566	0.315	0.266	1.216	1.055	0.645	0.732	0.271	0.222	0.605	0.237	0.144	1.147	1.23	0.737	0.64557	0.685978	0.76568	0.56482	0.650453	0.69797	0.712542	288	0.705923	0.799	0.302	0.82515
288.5	0.972	1.042	0.654	0.923	0.796	0.828	0.642	0.259	0.474	0.491	0.364	1.045	0.71	1.433	1.492	0.564	0.32	0.261	1.221	1.057	0.649	0.737	0.269	0.222	0.613	0.239	0.142	1.152	1.228	0.74	0.647568	0.685978	0.773964	0.561777	0.656224	0.700508	0.712542	288.5	0.707692	0.8003	0.304	0.827041
289	0.969	1.038	0.654	0.918	0.791	0.823	0.635	0.259	0.474	0.491	0.369	1.042	0.706	1.431	1.511	0.564	0.315	0.264	1.223	1.047	0.645	0.732	0.271	0.222	0.608	0.239	0.146	1.145	1.223	0.742	0.64557	0.683344	0.773964	0.558734	0.652102	0.696277	0.704772	289	0.705308	0.8003	0.30375	0.824516
289.5	0.969	1.04	0.652	0.92	0.791	0.828	0.632	0.266	0.469	0.486	0.369	1.042	0.698	1.423	1.516	0.559	0.317	0.271	1.223	1.042	0.645	0.74	0.269	0.217	0.605	0.237	0.149	1.147	1.226	0.737	0.64557	0.684661	0.771598	0.559951	0.652102	0.700508	0.701443	289.5	0.704769	0.8005	0.302	0.82454
290	1.177	1.245	0.725	1.077	0.955	1.06	0.776	0.359	0.508	0.527	0.41	1.052	0.764	1.448	1.533	0.596	0.322	0.273	1.24	1.062	0.674	0.75	0.276	0.222	0.62	0.239	0.151	1.267	1.316	0.867	0.784144	0.819618	0.857988	0.655508	0.787304	0.896785	0.861265	290	0.818077	0.8174	0.308	0.93818
290.5	1.384	1.45	0.801	1.235	1.121	1.292	0.923	0.452	0.549	0.569	0.452	1.062	0.83	1.475	1.55	0.632	0.33	0.278	1.257	1.084	0.706	0.759	0.286	0.229	0.637	0.244	0.154	1.387	1.406	0.999	0.922052	0.954575	0.947929	0.751674	0.924155	1.09306	1.02442	290.5	0.932308	0.8357	0.316	1.0526
291	1.179	1.248	0.725	1.074	0.955	1.06	0.779	0.356	0.515	0.527	0.41	1.052	0.769	1.448	1.528	0.596	0.327	0.273	1.243	1.069	0.674	0.747	0.278	0.225	0.618	0.242	0.151	1.267	1.318	0.869	0.785476	0.821593	0.857988	0.653682	0.787304	0.896785	0.864595	291	0.819154	0.8183	0.309	0.938963
291.5	0.974	1.045	0.649	0.913	0.786	0.825	0.635	0.259	0.479	0.483	0.366	1.04	0.706	1.421	1.504	0.557	0.325	0.266	1.226	1.055	0.642	0.732	0.271	0.217	0.596	0.239	0.146	1.147	1.23	0.74	0.648901	0.687953	0.768047	0.555691	0.64798	0.69797	0.704772	291.5	0.704615	0.7999	0.2995	0.82537
292	0.964	1.03	0.654	0.918	0.789	0.825	0.632	0.256	0.471	0.493	0.359	1.038	0.701	1.411	1.494	0.559	0.325	0.259	1.211	1.042	0.645	0.73	0.276	0.222	0.603	0.234	0.139	1.14	1.211	0.735	0.642239	0.678078	0.773964	0.558734	0.650453	0.69797	0.701443	292	0.702308	0.7952	0.2995	0.819859
292.5	0.962	1.03	0.642	0.913	0.786	0.833	0.63	0.261	0.474	0.488	0.364	1.038	0.698	1.414	1.497	0.559	0.315	0.269	1.204	1.05	0.647	0.735	0.276	0.22	0.598	0.237	0.142	1.138	1.216	0.728	0.640906	0.678078	0.759763	0.555691	0.64798	0.704738	0.699223	292.5	0.701462	0.7966	0.29925	0.816634
293	0.969	1.035	0.652	0.916	0.789	0.823	0.635	0.254	0.479	0.493	0.369	1.052	0.703	1.418	1.499	0.562	0.317	0.266	1.208	1.055	0.649	0.735	0.273	0.22	0.598	0.232	0.146	1.14	1.226	0.732	0.64557	0.681369	0.771598	0.557517	0.650453	0.696277	0.704772	293	0.705308	0.7982	0.299	0.822008
293.5	0.964	1.03	0.647	0.911	0.786	0.82	0.627	0.249	0.474	0.488	0.371	1.038	0.693	1.401	1.489	0.559	0.315	0.266	1.206	1.047	0.642	0.732	0.273	0.22	0.598	0.232	0.144	1.14	1.221	0.732	0.642239	0.678078	0.76568	0.554474	0.64798	0.693739	0.695893	293.5	0.699846	0.793	0.2985	0.819067
294	0.969	1.025	0.649	0.913	0.791	0.825	0.632	0.254	0.471	0.493	0.366	1.045	0.698	1.416	1.499	0.562	0.317	0.266	1.211	1.05	0.645	0.742	0.276	0.22	0.603	0.232	0.149	1.14	1.221	0.742	0.64557	0.674786	0.768047	0.555691	0.652102	0.69797	0.701443	294	0.702385	0.7984	0.301	0.821013
294.5	0.95	1.016	0.647	0.906	0.789	0.818	0.62	0.256	0.464	0.488	0.359	1.028	0.693	1.404	1.489	0.552	0.317	0.261	1.201	1.04	0.637	0.728	0.269	0.212	0.603	0.232	0.144	1.128	1.213	0.73	0.632911	0.668861	0.76568	0.55143	0.650453	0.692047	0.688124	294.5	0.694923	0.7898	0.29775	0.81284
295	0.962	1.021	0.652	0.913	0.786	0.823	0.625	0.254	0.466	0.488	0.364	1.035	0.696	1.418	1.497	0.554	0.32	0.266	1.211	1.047	0.642	0.735	0.269	0.225	0.605	0.234	0.144	1.138	1.226	0.73	0.640906	0.672153	0.771598	0.555691	0.64798	0.696277	0.693674	295	0.698846	0.7959	0.302	0.819192
295.5	0.957	1.016	0.649	0.911	0.789	0.828	0.63	0.259	0.464	0.493	0.364	1.035	0.701	1.426	1.497	0.554	0.322	0.269	1.206	1.052	0.645	0.737	0.273	0.215	0.605	0.237	0.144	1.143	1.226	0.732	0.637575	0.668861	0.768047	0.554474	0.650453	0.700508	0.699223	295.5	0.699692	0.7981	0.30025	0.818565
296	0.959	1.021	0.645	0.908	0.784	0.82	0.625	0.254	0.469	0.486	0.366	1.038	0.701	1.421	1.501	0.559	0.315	0.264	1.213	1.055	0.647	0.735	0.269	0.217	0.603	0.232	0.142	1.138	1.226	0.737	0.638907	0.672153	0.763314	0.552648	0.646331	0.693739	0.693674	296	0.698154	0.7979	0.2985	0.818289
296.5	0.957	1.021	0.649	0.911	0.791	0.823	0.635	0.256	0.466	0.486	0.366	1.038	0.703	1.416	1.489	0.557	0.317	0.261	1.213	1.052	0.647	0.732	0.273	0.225	0.598	0.234	0.142	1.135	1.221	0.728	0.637575	0.672153	0.768047	0.554474	0.652102	0.696277	0.704772	296.5	0.700154	0.7957	0.29975	0.816607
297	0.959	1.013	0.649	0.916	0.786	0.82	0.627	0.251	0.471	0.486	0.369	1.033	0.701	1.414	1.492	0.562	0.315	0.264	1.211	1.05	0.649	0.735	0.276	0.222	0.601	0.234	0.149	1.14	1.226	0.725	0.638907	0.666886	0.768047	0.557517	0.64798	0.693739	0.695893	297	0.698538	0.7968	0.3015	0.81748
297.5	0.955	1.018	0.649	0.92	0.786	0.828	0.632	0.256	0.474	0.491	0.371	1.04	0.708	1.421	1.494	0.569	0.32	0.261	1.218	1.05	0.645	0.737	0.273	0.217	0.603	0.232	0.149	1.147	1.228	0.735	0.636243	0.670178	0.768047	0.559951	0.64798	0.700508	0.701443	297.5	0.702154	0.7988	0.30025	0.820631
298	0.947	1.021	0.649	0.92	0.784	0.825	0.632	0.254	0.471	0.488	0.369	1.035	0.696	1.416	1.504	0.562	0.32	0.261	1.213	1.045	0.64	0.74	0.276	0.217	0.598	0.239	0.146	1.143	1.228	0.723	0.630913	0.672153	0.768047	0.559951	0.646331	0.69797	0.701443	298	0.699308	0.7977	0.3	0.817866
298.5	0.947	1.021	0.649	0.92	0.781	0.823	0.632	0.254	0.474	0.491	0.369	1.04	0.696	1.414	1.506	0.564	0.322	0.261	1.216	1.047	0.642	0.74	0.276	0.217	0.598	0.237	0.146	1.143	1.226	0.728	0.630913	0.672153	0.768047	0.559951	0.643858	0.696277	0.701443	298.5	0.699769	0.7988	0.2995	0.818295
299	0.95	1.021	0.647	0.918	0.779	0.82	0.635	0.254	0.476	0.493	0.371	1.045	0.698	1.411	1.511	0.566	0.325	0.264	1.221	1.05	0.647	0.737	0.273	0.22	0.601	0.234	0.146	1.145	1.223	0.732	0.632911	0.672153	0.76568	0.558734	0.642209	0.693739	0.704772	299	0.700538	0.8005	0.30025	0.818497
299.5	0.947	1.013	0.642	0.918	0.779	0.815	0.63	0.254	0.466	0.488	0.371	1.042	0.693	1.406	1.499	0.559	0.32	0.264	1.213	1.045	0.637	0.737	0.269	0.215	0.601	0.232	0.142	1.14	1.223	0.73	0.630913	0.666886	0.759763	0.558734	0.642209	0.689509	0.699223	299.5	0.696769	0.7949	0.2975	0.815614
300	0.95	1.013	0.654	0.916	0.786	0.82	0.625	0.259	0.471	0.493	0.369	1.038	0.703	1.409	1.497	0.564	0.32	0.266	1.216	1.05	0.642	0.74	0.269	0.217	0.603	0.239	0.142	1.135	1.228	0.732	0.632911	0.666886	0.773964	0.557517	0.64798	0.693739	0.693674	300	0.699769	0.7973	0.30025	0.81804
300.5	0.957	1.021	0.657	0.913	0.791	0.823	0.64	0.261	0.471	0.498	0.371	1.047	0.703	1.416	1.494	0.564	0.315	0.271	1.216	1.057	0.645	0.737	0.273	0.22	0.603	0.237	0.146	1.135	1.233	0.728	0.637575	0.672153	0.777515	0.555691	0.652102	0.696277	0.710322	300.5	0.704077	0.7988	0.3015	0.819848
301	0.955	1.016	0.654	0.918	0.781	0.813	0.635	0.254	0.469	0.491	0.376	1.045	0.706	1.421	1.494	0.564	0.315	0.264	1.208	1.06	0.64	0.735	0.266	0.222	0.605	0.242	0.149	1.135	1.226	0.732	0.636243	0.668861	0.773964	0.558734	0.643858	0.687817	0.704772	301	0.701	0.7967	0.3045	0.818686
301.5	0.95	1.013	0.662	0.913	0.786	0.815	0.637	0.254	0.471	0.493	0.376	1.04	0.701	1.423	1.497	0.566	0.32	0.269	1.206	1.052	0.64	0.737	0.271	0.225	0.598	0.234	0.142	1.143	1.226	0.728	0.632911	0.666886	0.783432	0.555691	0.64798	0.689509	0.706992	301.5	0.700846	0.7981	0.29975	0.819417
302	0.945	1.013	0.654	0.913	0.784	0.818	0.63	0.251	0.469	0.488	0.371	1.035	0.701	1.414	1.494	0.564	0.322	0.266	1.204	1.045	0.642	0.74	0.264	0.227	0.601	0.234	0.146	1.145	1.228	0.728	0.62958	0.666886	0.773964	0.555691	0.646331	0.692047	0.699223	302	0.697846	0.7955	0.302	0.81816
302.5	0.947	1.008	0.657	0.911	0.786	0.815	0.635	0.259	0.471	0.493	0.369	1.03	0.698	1.411	1.499	0.559	0.32	0.256	1.204	1.047	0.642	0.742	0.269	0.222	0.61	0.232	0.146	1.135	1.218	0.737	0.630913	0.663594	0.777515	0.554474	0.64798	0.689509	0.704772	302.5	0.698385	0.7949	0.3025	0.816642
303	0.959	1.011	0.657	0.911	0.781	0.82	0.63	0.254	0.471	0.493	0.371	1.038	0.703	1.411	1.497	0.562	0.32	0.261	1.208	1.05	0.645	0.74	0.276	0.225	0.603	0.232	0.142	1.135	1.221	0.732	0.638907	0.665569	0.777515	0.554474	0.643858	0.693739	0.699223	303	0.699923	0.797	0.3005	0.817781
303.5	0.959	1.011	0.652	0.916	0.779	0.818	0.635	0.254	0.474	0.488	0.371	1.045	0.701	1.416	1.494	0.564	0.317	0.259	1.213	1.06	0.645	0.745	0.269	0.217	0.601	0.234	0.144	1.143	1.223	0.728	0.638907	0.665569	0.771598	0.557517	0.642209	0.692047	0.704772	303.5	0.700231	0.7982	0.299	0.818227
304	0.955	1.016	0.649	0.911	0.784	0.823	0.623	0.254	0.483	0.493	0.369	1.035	0.703	1.418	1.499	0.562	0.317	0.259	1.213	1.052	0.642	0.74	0.273	0.217	0.608	0.234	0.144	1.143	1.223	0.732	0.636243	0.668861	0.768047	0.554474	0.646331	0.696277	0.691454	304	0.699846	0.7975	0.30075	0.817946
304.5	0.957	1.008	0.654	0.908	0.781	0.818	0.625	0.249	0.474	0.491	0.366	1.03	0.693	1.416	1.499	0.566	0.315	0.261	1.211	1.055	0.642	0.737	0.271	0.217	0.608	0.237	0.146	1.138	1.228	0.728	0.637575	0.663594	0.773964	0.552648	0.643858	0.692047	0.693674	304.5	0.696462	0.7973	0.302	0.817397
305	0.95	1.006	0.657	0.908	0.781	0.823	0.627	0.254	0.469	0.493	0.369	1.042	0.696	1.414	1.489	0.559	0.317	0.261	1.216	1.042	0.642	0.735	0.273	0.22	0.598	0.242	0.144	1.133	1.223	0.732	0.632911	0.662278	0.777515	0.552648	0.643858	0.696277	0.695893	305	0.698077	0.7948	0.301	0.816193
305.5	0.945	1.006	0.652	0.908	0.786	0.825	0.63	0.254	0.471	0.491	0.366	1.04	0.696	1.411	1.494	0.559	0.313	0.266	1.213	1.045	0.642	0.73	0.269	0.222	0.601	0.237	0.139	1.14	1.223	0.728	0.62958	0.662278	0.771598	0.552648	0.64798	0.69797	0.699223	305.5	0.697692	0.7942	0.29975	0.8153
306	0.957	1.006	0.657	0.918	0.786	0.823	0.635	0.254	0.476	0.488	0.369	1.035	0.701	1.414	1.497	0.564	0.315	0.261	1.216	1.052	0.647	0.737	0.276	0.22	0.598	0.242	0.144	1.135	1.223	0.73	0.637575	0.662278	0.777515	0.558734	0.64798	0.696277	0.704772	306	0.700385	0.7979	0.301	0.817729
306.5	0.95	0.999	0.649	0.913	0.774	0.815	0.632	0.259	0.474	0.486	0.364	1.04	0.701	1.406	1.492	0.562	0.317	0.269	1.211	1.047	0.642	0.742	0.273	0.217	0.598	0.239	0.144	1.138	1.208	0.728	0.632911	0.65767	0.768047	0.555691	0.638087	0.689509	0.701443	306.5	0.696615	0.7961	0.2995	0.812617
307	0.957	0.999	0.654	0.903	0.776	0.82	0.63	0.259	0.479	0.493	0.366	1.038	0.701	1.404	1.492	0.566	0.32	0.271	1.208	1.052	0.637	0.737	0.271	0.222	0.601	0.237	0.144	1.138	1.213	0.737	0.637575	0.65767	0.773964	0.549604	0.639736	0.693739	0.699223	307	0.698077	0.7958	0.301	0.815259
307.5	0.945	0.999	0.649	0.903	0.774	0.818	0.637	0.254	0.474	0.496	0.366	1.033	0.701	1.406	1.484	0.562	0.32	0.266	1.201	1.047	0.637	0.732	0.273	0.22	0.601	0.234	0.146	1.128	1.213	0.73	0.62958	0.65767	0.768047	0.549604	0.638087	0.692047	0.706992	307.5	0.696077	0.7928	0.30025	0.810843
308	0.95	1.006	0.652	0.913	0.776	0.811	0.632	0.254	0.471	0.493	0.369	1.035	0.703	1.414	1.494	0.564	0.317	0.266	1.204	1.047	0.64	0.737	0.266	0.222	0.603	0.232	0.144	1.14	1.216	0.728	0.632911	0.662278	0.771598	0.555691	0.639736	0.686125	0.701443	308	0.697308	0.7949	0.30025	0.815211
308.5	0.952	1.001	0.654	0.916	0.771	0.825	0.632	0.259	0.476	0.498	0.366	1.042	0.698	1.416	1.494	0.559	0.315	0.261	1.208	1.052	0.642	0.735	0.271	0.225	0.605	0.232	0.144	1.143	1.228	0.725	0.634244	0.658986	0.773964	0.557517	0.635614	0.69797	0.701443	308.5	0.699231	0.7953	0.3015	0.817244
309	0.957	0.999	0.654	0.913	0.779	0.823	0.63	0.259	0.476	0.5	0.364	1.03	0.706	1.414	1.501	0.557	0.315	0.266	1.206	1.05	0.642	0.74	0.273	0.225	0.605	0.237	0.144	1.143	1.223	0.723	0.637575	0.65767	0.773964	0.555691	0.642209	0.696277	0.699223	309	0.699231	0.7964	0.30275	0.816271
309.5	0.955	0.994	0.654	0.916	0.774	0.818	0.635	0.264	0.469	0.503	0.369	1.035	0.706	1.418	1.497	0.559	0.315	0.264	1.204	1.055	0.645	0.74	0.264	0.22	0.603	0.234	0.144	1.135	1.218	0.725	0.636243	0.654378	0.773964	0.557517	0.638087	0.692047	0.704772	309.5	0.699385	0.7961	0.30025	0.8143
310	1.089	1.133	0.703	1.023	0.886	0.969	0.728	0.327	0.491	0.525	0.403	1.045	0.737	1.433	1.514	0.581	0.322	0.266	1.218	1.062	0.664	0.747	0.269	0.225	0.613	0.239	0.144	1.216	1.274	0.813	0.725516	0.745885	0.831953	0.622642	0.73042	0.819797	0.807991	310	0.773769	0.8076	0.30525	0.889857
310.5	1.226	1.272	0.752	1.13	1.001	1.121	0.82	0.391	0.513	0.547	0.437	1.057	0.771	1.448	1.531	0.605	0.33	0.269	1.233	1.069	0.686	0.754	0.273	0.229	0.623	0.244	0.146	1.299	1.331	0.901	0.816789	0.837393	0.889941	0.687766	0.825227	0.948393	0.9101	310.5	0.849077	0.8198	0.3105	0.966127
311	1.362	1.411	0.801	1.238	1.116	1.274	0.916	0.457	0.537	0.569	0.471	1.069	0.806	1.465	1.548	0.63	0.337	0.271	1.25	1.079	0.708	0.764	0.281	0.237	0.632	0.249	0.149	1.382	1.387	0.989	0.907395	0.928901	0.947929	0.7535	0.920033	1.07783	1.01665	311	0.925154	0.8333	0.31675	1.04225
311.5	1.165	1.206	0.723	1.074	0.947	1.055	0.771	0.366	0.508	0.535	0.432	1.062	0.764	1.443	1.521	0.596	0.327	0.271	1.24	1.067	0.681	0.747	0.271	0.237	0.62	0.239	0.146	1.262	1.306	0.857	0.776149	0.793943	0.855621	0.653682	0.780709	0.892555	0.855716	311.5	0.816	0.8164	0.3105	0.929199
312	0.964	0.999	0.642	0.911	0.779	0.835	0.627	0.276	0.479	0.5	0.391	1.055	0.723	1.421	1.494	0.562	0.315	0.273	1.228	1.055	0.654	0.728	0.259	0.237	0.605	0.227	0.142	1.14	1.226	0.725	0.642239	0.65767	0.759763	0.554474	0.642209	0.70643	0.695893	312	0.706231	0.7989	0.30275	0.815021
312.5	0.95	0.996	0.649	0.911	0.779	0.815	0.632	0.259	0.474	0.491	0.371	1.035	0.706	1.416	1.487	0.562	0.317	0.266	1.216	1.057	0.645	0.732	0.266	0.227	0.603	0.229	0.139	1.147	1.216	0.725	0.632911	0.655695	0.768047	0.554474	0.642209	0.689509	0.701443	312.5	0.697538	0.7964	0.2995	0.814161
313	0.95	0.999	0.654	0.911	0.776	0.811	0.635	0.254	0.471	0.493	0.371	1.03	0.701	1.404	1.484	0.562	0.32	0.264	1.206	1.045	0.642	0.73	0.266	0.225	0.593	0.232	0.142	1.14	1.218	0.723	0.632911	0.65767	0.773964	0.554474	0.639736	0.686125	0.704772	313	0.696615	0.7923	0.298	0.814288
313.5	0.95	0.991	0.654	0.908	0.781	0.811	0.627	0.249	0.466	0.493	0.371	1.028	0.698	1.401	1.479	0.562	0.315	0.256	1.204	1.042	0.635	0.732	0.266	0.217	0.598	0.237	0.142	1.14	1.218	0.72	0.632911	0.652403	0.773964	0.552648	0.643858	0.686125	0.695893	313.5	0.694385	0.7892	0.2985	0.812847
314	0.955	1.001	0.647	0.908	0.781	0.808	0.625	0.249	0.471	0.498	0.366	1.03	0.701	1.404	1.484	0.562	0.315	0.264	1.201	1.047	0.635	0.737	0.264	0.22	0.598	0.232	0.146	1.133	1.218	0.713	0.636243	0.658986	0.76568	0.552648	0.643858	0.683587	0.693674	314	0.695385	0.7913	0.299	0.81108
314.5	0.945	0.986	0.647	0.906	0.771	0.811	0.625	0.249	0.469	0.491	0.364	1.03	0.701	1.399	1.482	0.557	0.313	0.261	1.199	1.038	0.632	0.73	0.269	0.22	0.593	0.232	0.144	1.13	1.213	0.715	0.62958	0.649111	0.76568	0.55143	0.635614	0.686125	0.693674	314.5	0.691923	0.788	0.29725	0.807686
315	0.942	0.989	0.647	0.916	0.779	0.813	0.627	0.251	0.474	0.488	0.364	1.028	0.703	1.414	1.492	0.559	0.315	0.269	1.201	1.042	0.637	0.737	0.271	0.225	0.601	0.234	0.139	1.138	1.213	0.725	0.627582	0.651086	0.76568	0.557517	0.642209	0.687817	0.695893	315	0.693923	0.7937	0.29975	0.811124
315.5	0.942	0.984	0.647	0.913	0.771	0.808	0.625	0.251	0.466	0.488	0.364	1.028	0.688	1.396	1.475	0.544	0.315	0.261	1.199	1.045	0.637	0.732	0.266	0.225	0.596	0.232	0.142	1.123	1.213	0.715	0.627582	0.647795	0.76568	0.555691	0.635614	0.683587	0.693674	315.5	0.690385	0.787	0.29875	0.806821
316	0.95	0.994	0.649	0.916	0.769	0.811	0.63	0.244	0.471	0.491	0.369	1.028	0.693	1.396	1.479	0.554	0.317	0.259	1.201	1.052	0.64	0.732	0.271	0.225	0.601	0.229	0.146	1.125	1.216	0.723	0.632911	0.654378	0.768047	0.557517	0.633965	0.686125	0.699223	316	0.693462	0.7901	0.30025	0.810979
316.5	0.945	0.984	0.654	0.913	0.776	0.811	0.627	0.249	0.469	0.496	0.369	1.03	0.696	1.399	1.484	0.557	0.317	0.266	1.206	1.045	0.642	0.737	0.271	0.22	0.601	0.237	0.146	1.128	1.218	0.723	0.62958	0.647795	0.773964	0.555691	0.639736	0.686125	0.695893	316.5	0.693769	0.7924	0.301	0.810861
317	0.947	0.986	0.659	0.92	0.771	0.808	0.623	0.251	0.469	0.493	0.369	1.04	0.696	1.399	1.489	0.557	0.315	0.264	1.204	1.047	0.64	0.74	0.271	0.217	0.598	0.234	0.142	1.135	1.221	0.725	0.630913	0.649111	0.779882	0.559951	0.635614	0.683587	0.691454	317	0.694769	0.7926	0.29775	0.814408
317.5	0.945	0.989	0.654	0.913	0.771	0.801	0.627	0.251	0.474	0.493	0.366	1.033	0.693	1.399	1.482	0.559	0.31	0.264	1.206	1.047	0.637	0.737	0.266	0.215	0.603	0.229	0.142	1.13	1.213	0.715	0.62958	0.651086	0.773964	0.555691	0.635614	0.677665	0.695893	317.5	0.693077	0.7907	0.29725	0.80976
318	0.94	0.994	0.652	0.908	0.771	0.811	0.632	0.254	0.471	0.491	0.364	1.035	0.696	1.404	1.484	0.559	0.313	0.259	1.204	1.05	0.632	0.732	0.271	0.225	0.601	0.237	0.139	1.135	1.213	0.713	0.626249	0.654378	0.771598	0.552648	0.635614	0.686125	0.701443	318	0.693769	0.7908	0.3005	0.80941
318.5	0.938	0.986	0.649	0.903	0.769	0.808	0.63	0.251	0.469	0.491	0.366	1.03	0.698	1.401	1.477	0.559	0.32	0.261	1.199	1.04	0.64	0.737	0.273	0.22	0.596	0.234	0.144	1.125	1.213	0.718	0.624917	0.649111	0.768047	0.549604	0.633965	0.683587	0.699223	318.5	0.691385	0.7907	0.2985	0.806811
319	0.942	0.989	0.654	0.918	0.774	0.806	0.627	0.249	0.466	0.493	0.371	1.03	0.693	1.406	1.484	0.554	0.317	0.266	1.196	1.047	0.647	0.742	0.273	0.217	0.598	0.227	0.146	1.13	1.221	0.723	0.627582	0.651086	0.773964	0.558734	0.638087	0.681895	0.695893	319	0.693231	0.7932	0.297	0.812195
319.5	0.942	0.986	0.652	0.916	0.774	0.801	0.627	0.247	0.471	0.488	0.364	1.03	0.688	1.404	1.479	0.554	0.317	0.264	1.196	1.052	0.642	0.74	0.273	0.222	0.598	0.229	0.144	1.135	1.223	0.73	0.627582	0.649111	0.771598	0.557517	0.638087	0.677665	0.695893	319.5	0.691231	0.7921	0.29825	0.813401
320	0.938	0.984	0.647	0.908	0.771	0.803	0.62	0.247	0.464	0.491	0.361	1.028	0.693	1.404	1.477	0.552	0.317	0.264	1.196	1.038	0.632	0.735	0.276	0.225	0.593	0.229	0.139	1.13	1.213	0.725	0.624917	0.647795	0.76568	0.552648	0.635614	0.679357	0.688124	320	0.688846	0.7891	0.2965	0.808434
320.5	0.947	0.986	0.652	0.913	0.769	0.806	0.625	0.247	0.469	0.496	0.361	1.03	0.696	1.411	1.484	0.562	0.313	0.269	1.201	1.045	0.637	0.735	0.273	0.225	0.598	0.229	0.142	1.135	1.218	0.723	0.630913	0.649111	0.771598	0.555691	0.633965	0.681895	0.693674	320.5	0.692077	0.793	0.2985	0.811902
321	0.935	0.977	0.645	0.913	0.764	0.803	0.618	0.251	0.464	0.488	0.361	1.021	0.701	1.396	1.475	0.559	0.31	0.266	1.204	1.038	0.63	0.732	0.264	0.22	0.603	0.234	0.144	1.125	1.206	0.713	0.622918	0.643186	0.763314	0.555691	0.629843	0.679357	0.685905	321	0.687769	0.7874	0.30025	0.804158
321.5	0.94	0.984	0.647	0.92	0.771	0.811	0.625	0.249	0.471	0.491	0.369	1.025	0.698	1.401	1.475	0.557	0.317	0.264	1.194	1.042	0.64	0.74	0.271	0.217	0.598	0.229	0.146	1.133	1.206	0.715	0.626249	0.647795	0.76568	0.559951	0.635614	0.686125	0.693674	321.5	0.692385	0.7901	0.2975	0.807668
322	0.942	0.986	0.652	0.916	0.776	0.806	0.627	0.251	0.469	0.491	0.369	1.033	0.698	1.409	1.482	0.562	0.313	0.264	1.199	1.042	0.64	0.742	0.269	0.222	0.601	0.234	0.146	1.128	1.216	0.715	0.627582	0.649111	0.771598	0.557517	0.639736	0.681895	0.695893	322	0.693538	0.7922	0.30075	0.809258
322.5	0.942	0.984	0.652	0.906	0.771	0.811	0.63	0.251	0.476	0.486	0.371	1.03	0.701	1.404	1.472	0.552	0.313	0.261	1.199	1.042	0.635	0.74	0.271	0.22	0.596	0.229	0.144	1.133	1.218	0.725	0.627582	0.647795	0.771598	0.55143	0.635614	0.686125	0.699223	322.5	0.693154	0.7889	0.29725	0.810629
323	0.947	0.986	0.654	0.908	0.771	0.806	0.627	0.254	0.474	0.491	0.366	1.028	0.693	1.414	1.482	0.557	0.317	0.259	1.199	1.045	0.635	0.74	0.266	0.22	0.601	0.227	0.146	1.135	1.216	0.715	0.630913	0.649111	0.773964	0.552648	0.635614	0.681895	0.695893	323	0.692692	0.7914	0.2985	0.810377
323.5	0.945	0.984	0.654	0.911	0.767	0.811	0.63	0.251	0.469	0.488	0.366	1.033	0.696	1.401	1.477	0.554	0.315	0.259	1.191	1.038	0.635	0.745	0.271	0.222	0.601	0.229	0.142	1.135	1.211	0.718	0.62958	0.647795	0.773964	0.554474	0.632317	0.686125	0.699223	323.5	0.692692	0.7886	0.2985	0.809973
324	0.945	0.979	0.647	0.906	0.769	0.808	0.625	0.247	0.474	0.488	0.369	1.021	0.701	1.401	1.472	0.552	0.315	0.259	1.196	1.04	0.635	0.732	0.269	0.225	0.605	0.229	0.139	1.128	1.213	0.718	0.62958	0.644503	0.76568	0.55143	0.633965	0.683587	0.693674	324	0.690692	0.7871	0.2995	0.807171
324.5	0.942	0.981	0.649	0.908	0.767	0.808	0.625	0.251	0.479	0.486	0.369	1.028	0.696	1.404	1.472	0.557	0.317	0.259	1.191	1.052	0.632	0.728	0.271	0.222	0.598	0.232	0.144	1.123	1.213	0.718	0.627582	0.64582	0.768047	0.552648	0.632317	0.683587	0.693674	324.5	0.691462	0.7883	0.299	0.806871
325	0.94	0.984	0.654	0.911	0.771	0.798	0.627	0.254	0.479	0.486	0.369	1.035	0.693	1.404	1.475	0.559	0.317	0.266	1.194	1.05	0.637	0.737	0.271	0.217	0.601	0.229	0.149	1.128	1.208	0.715	0.626249	0.647795	0.773964	0.554474	0.635614	0.675127	0.695893	325	0.692385	0.791	0.299	0.80764
325.5	0.938	0.977	0.647	0.903	0.764	0.798	0.623	0.251	0.471	0.486	0.366	1.028	0.698	1.406	1.47	0.554	0.315	0.266	1.191	1.047	0.637	0.732	0.271	0.217	0.603	0.234	0.146	1.125	1.206	0.713	0.624917	0.643186	0.76568	0.549604	0.629843	0.675127	0.691454	325.5	0.688462	0.7889	0.3	0.803913
326	0.942	0.981	0.657	0.906	0.769	0.798	0.625	0.256	0.471	0.488	0.371	1.035	0.698	1.404	1.479	0.559	0.32	0.269	1.196	1.052	0.637	0.74	0.273	0.22	0.601	0.234	0.144	1.133	1.213	0.713	0.627582	0.64582	0.777515	0.55143	0.633965	0.675127	0.693674	326	0.692077	0.7929	0.29975	0.808764
326.5	0.945	0.977	0.652	0.903	0.767	0.796	0.632	0.256	0.474	0.488	0.374	1.028	0.693	1.401	1.47	0.554	0.317	0.261	1.191	1.045	0.63	0.735	0.271	0.225	0.601	0.232	0.149	1.123	1.211	0.72	0.62958	0.643186	0.771598	0.549604	0.632317	0.673435	0.701443	326.5	0.691154	0.7875	0.30175	0.806853
327	0.94	0.986	0.657	0.903	0.769	0.798	0.632	0.249	0.474	0.491	0.366	1.033	0.691	1.401	1.467	0.554	0.313	0.264	1.199	1.047	0.635	0.737	0.276	0.22	0.591	0.234	0.142	1.13	1.211	0.71	0.626249	0.649111	0.777515	0.549604	0.633965	0.675127	0.701443	327	0.691462	0.7893	0.29675	0.80764
327.5	0.947	0.984	0.652	0.906	0.771	0.798	0.627	0.249	0.481	0.496	0.364	1.028	0.703	1.406	1.475	0.562	0.32	0.261	1.199	1.047	0.637	0.735	0.269	0.217	0.601	0.234	0.144	1.135	1.218	0.715	0.630913	0.647795	0.771598	0.55143	0.635614	0.675127	0.695893	327.5	0.692769	0.7911	0.299	0.809962
328	0.94	0.981	0.649	0.906	0.762	0.786	0.625	0.249	0.474	0.486	0.366	1.021	0.696	1.396	1.465	0.557	0.317	0.261	1.194	1.042	0.632	0.73	0.266	0.217	0.598	0.232	0.144	1.128	1.213	0.706	0.626249	0.64582	0.768047	0.55143	0.628195	0.664975	0.693674	328	0.687769	0.786	0.29775	0.805507
328.5	0.945	0.981	0.649	0.911	0.764	0.793	0.627	0.251	0.474	0.486	0.369	1.023	0.701	1.396	1.472	0.559	0.317	0.261	1.201	1.045	0.635	0.732	0.271	0.22	0.596	0.232	0.144	1.13	1.213	0.708	0.62958	0.64582	0.768047	0.554474	0.629843	0.670897	0.695893	328.5	0.690308	0.7889	0.298	0.806989
329	0.952	0.979	0.649	0.918	0.767	0.803	0.632	0.254	0.474	0.488	0.371	1.028	0.706	1.396	1.482	0.562	0.317	0.261	1.208	1.047	0.637	0.735	0.276	0.225	0.593	0.234	0.144	1.133	1.216	0.71	0.634244	0.644503	0.768047	0.558734	0.632317	0.679357	0.701443	329	0.693923	0.7921	0.299	0.809218
329.5	0.942	0.977	0.645	0.903	0.764	0.793	0.627	0.249	0.474	0.486	0.364	1.025	0.696	1.382	1.465	0.552	0.317	0.259	1.194	1.04	0.632	0.73	0.269	0.222	0.598	0.242	0.151	1.125	1.199	0.71	0.627582	0.643186	0.763314	0.549604	0.629843	0.670897	0.695893	329.5	0.688077	0.784	0.30325	0.802527
330	0.94	0.972	0.652	0.911	0.769	0.803	0.63	0.251	0.479	0.493	0.369	1.023	0.701	1.406	1.475	0.554	0.317	0.256	1.194	1.042	0.642	0.732	0.266	0.217	0.601	0.239	0.144	1.135	1.211	0.72	0.626249	0.639895	0.771598	0.554474	0.633965	0.679357	0.699223	330	0.691769	0.7884	0.30025	0.808316
330.5	1.15	1.179	0.72	1.074	0.935	1.03	0.764	0.349	0.508	0.535	0.413	1.045	0.752	1.421	1.497	0.598	0.32	0.261	1.208	1.052	0.671	0.745	0.271	0.225	0.61	0.239	0.146	1.262	1.294	0.85	0.766156	0.776169	0.852071	0.653682	0.770816	0.871404	0.847947	330.5	0.804154	0.8044	0.305	0.922011
331	1.36	1.387	0.789	1.24	1.101	1.26	0.901	0.447	0.54	0.576	0.457	1.067	0.803	1.438	1.519	0.645	0.325	0.269	1.223	1.064	0.703	0.759	0.278	0.232	0.623	0.242	0.149	1.392	1.377	0.979	0.906063	0.913101	0.933728	0.754717	0.907667	1.06599	1	331	0.917538	0.8223	0.3115	1.03652
331.5	1.152	1.182	0.725	1.072	0.935	1.03	0.767	0.356	0.51	0.537	0.42	1.045	0.75	1.421	1.499	0.601	0.322	0.261	1.213	1.055	0.671	0.747	0.278	0.227	0.61	0.237	0.142	1.265	1.292	0.845	0.767488	0.778144	0.857988	0.652465	0.770816	0.871404	0.851276	331.5	0.806231	0.8068	0.304	0.922584
332	0.942	0.977	0.659	0.903	0.767	0.798	0.632	0.264	0.481	0.496	0.383	1.021	0.696	1.401	1.479	0.554	0.32	0.254	1.204	1.045	0.64	0.732	0.276	0.22	0.598	0.229	0.134	1.135	1.206	0.71	0.627582	0.643186	0.779882	0.549604	0.632317	0.675127	0.701443	332	0.693769	0.7905	0.29525	0.807322
332.5	0.947	0.984	0.649	0.918	0.762	0.801	0.637	0.259	0.471	0.491	0.371	1.025	0.706	1.399	1.47	0.552	0.315	0.264	1.191	1.042	0.642	0.745	0.271	0.222	0.601	0.229	0.146	1.133	1.204	0.715	0.630913	0.647795	0.768047	0.558734	0.628195	0.677665	0.706992	332.5	0.693923	0.7891	0.2995	0.808213
333	0.947	0.977	0.645	0.916	0.764	0.791	0.63	0.254	0.469	0.496	0.366	1.033	0.701	1.396	1.47	0.554	0.313	0.261	1.191	1.05	0.645	0.737	0.264	0.222	0.601	0.232	0.146	1.135	1.208	0.706	0.630913	0.643186	0.763314	0.557517	0.629843	0.669205	0.699223	333	0.691462	0.7881	0.30025	0.806276
333.5	0.947	0.969	0.649	0.916	0.764	0.796	0.623	0.249	0.466	0.491	0.371	1.03	0.696	1.394	1.465	0.554	0.313	0.259	1.191	1.035	0.637	0.737	0.271	0.217	0.593	0.234	0.149	1.135	1.211	0.708	0.630913	0.63792	0.768047	0.557517	0.629843	0.673435	0.691454	333.5	0.689769	0.7856	0.29825	0.806914
334	0.95	0.974	0.649	0.916	0.767	0.791	0.623	0.251	0.469	0.493	0.371	1.025	0.691	1.401	1.467	0.559	0.315	0.254	1.191	1.045	0.637	0.73	0.269	0.217	0.596	0.234	0.146	1.135	1.213	0.71	0.632911	0.641211	0.768047	0.557517	0.632317	0.669205	0.691454	334	0.69	0.7868	0.29825	0.808241
334.5	0.947	0.972	0.649	0.911	0.774	0.793	0.618	0.249	0.469	0.488	0.369	1.018	0.688	1.396	1.465	0.562	0.317	0.261	1.187	1.045	0.635	0.735	0.269	0.22	0.596	0.232	0.146	1.128	1.213	0.703	0.630913	0.639895	0.768047	0.554474	0.638087	0.670897	0.685905	334.5	0.688077	0.7872	0.2985	0.805333
335	0.94	0.969	0.645	0.913	0.769	0.796	0.62	0.247	0.466	0.493	0.366	1.028	0.693	1.392	1.462	0.554	0.315	0.259	1.189	1.05	0.64	0.732	0.266	0.217	0.596	0.234	0.144	1.123	1.206	0.706	0.626249	0.63792	0.763314	0.555691	0.633965	0.673435	0.688124	335	0.688077	0.7859	0.29775	0.802596
335.5	0.945	0.974	0.647	0.913	0.769	0.793	0.62	0.249	0.471	0.493	0.369	1.025	0.696	1.396	1.472	0.554	0.315	0.264	1.194	1.047	0.64	0.732	0.271	0.215	0.591	0.232	0.144	1.133	1.206	0.71	0.62958	0.641211	0.76568	0.555691	0.633965	0.670897	0.688124	335.5	0.689538	0.7885	0.2955	0.80588
336	0.945	0.972	0.652	0.908	0.764	0.798	0.618	0.256	0.471	0.493	0.371	1.023	0.691	1.389	1.465	0.549	0.322	0.271	1.184	1.04	0.64	0.735	0.271	0.22	0.593	0.232	0.142	1.123	1.206	0.706	0.62958	0.639895	0.771598	0.552648	0.629843	0.675127	0.685905	336	0.689385	0.7866	0.29675	0.804103
336.5	0.945	0.974	0.649	0.913	0.759	0.793	0.623	0.249	0.474	0.496	0.371	1.035	0.693	1.394	1.465	0.554	0.322	0.266	1.187	1.045	0.637	0.732	0.271	0.222	0.598	0.234	0.146	1.135	1.208	0.71	0.62958	0.641211	0.768047	0.555691	0.625721	0.670897	0.691454	336.5	0.690308	0.7873	0.3	0.80679
337	0.942	0.977	0.645	0.913	0.769	0.789	0.618	0.247	0.471	0.496	0.364	1.021	0.686	1.387	1.46	0.552	0.313	0.261	1.179	1.045	0.627	0.732	0.266	0.222	0.598	0.229	0.144	1.125	1.208	0.71	0.627582	0.643186	0.763314	0.555691	0.633965	0.667513	0.685905	337	0.687538	0.7822	0.29825	0.804682
337.5	0.947	0.979	0.647	0.908	0.771	0.796	0.615	0.251	0.471	0.496	0.371	1.028	0.693	1.399	1.465	0.552	0.313	0.264	1.187	1.045	0.637	0.73	0.269	0.225	0.601	0.237	0.139	1.13	1.208	0.708	0.630913	0.644503	0.76568	0.552648	0.635614	0.673435	0.682575	337.5	0.690231	0.7861	0.3005	0.805678
338	0.945	0.977	0.645	0.918	0.774	0.793	0.623	0.244	0.471	0.491	0.366	1.03	0.693	1.396	1.465	0.549	0.313	0.264	1.189	1.047	0.635	0.732	0.273	0.225	0.598	0.234	0.139	1.133	1.211	0.713	0.62958	0.643186	0.763314	0.558734	0.638087	0.670897	0.691454	338	0.69	0.7863	0.299	0.807402
338.5	0.947	0.981	0.652	0.92	0.771	0.796	0.62	0.249	0.471	0.483	0.371	1.023	0.698	1.396	1.47	0.554	0.32	0.261	1.189	1.047	0.632	0.732	0.276	0.22	0.596	0.232	0.142	1.133	1.206	0.708	0.630913	0.64582	0.771598	0.559951	0.635614	0.673435	0.688124	338.5	0.690923	0.7877	0.2975	0.807897
339	0.95	0.977	0.647	0.913	0.767	0.793	0.62	0.244	0.469	0.493	0.369	1.033	0.701	1.399	1.462	0.557	0.322	0.266	1.191	1.05	0.635	0.728	0.271	0.222	0.596	0.227	0.142	1.13	1.204	0.706	0.632911	0.643186	0.76568	0.555691	0.632317	0.670897	0.688124	339	0.690462	0.7881	0.29675	0.805353
339.5	0.93	0.959	0.645	0.901	0.757	0.786	0.62	0.244	0.466	0.486	0.366	1.025	0.691	1.384	1.45	0.552	0.315	0.259	1.179	1.04	0.632	0.725	0.269	0.217	0.588	0.232	0.142	1.116	1.196	0.703	0.619587	0.631336	0.763314	0.548387	0.624073	0.664975	0.688124	339.5	0.682769	0.7805	0.29475	0.796803
340	0.935	0.969	0.647	0.911	0.767	0.803	0.618	0.247	0.469	0.488	0.366	1.028	0.693	1.394	1.465	0.549	0.315	0.259	1.184	1.038	0.635	0.728	0.266	0.215	0.601	0.234	0.149	1.125	1.211	0.713	0.622918	0.63792	0.76568	0.554474	0.632317	0.679357	0.685905	340	0.687769	0.7833	0.29975	0.804285
340.5	0.942	0.974	0.654	0.911	0.774	0.801	0.62	0.249	0.469	0.491	0.364	1.028	0.693	1.396	1.46	0.554	0.315	0.264	1.182	1.04	0.635	0.728	0.269	0.222	0.596	0.234	0.146	1.125	1.204	0.71	0.627582	0.641211	0.773964	0.554474	0.638087	0.677665	0.688124	340.5	0.69	0.7843	0.2995	0.805176
341	0.955	0.979	0.652	0.911	0.774	0.793	0.625	0.251	0.469	0.493	0.371	1.03	0.698	1.401	1.472	0.552	0.317	0.269	1.184	1.047	0.635	0.732	0.266	0.222	0.603	0.234	0.149	1.138	1.213	0.71	0.636243	0.644503	0.771598	0.554474	0.638087	0.670897	0.693674	341	0.692385	0.7875	0.302	0.809688
341.5	0.947	0.974	0.649	0.906	0.759	0.791	0.627	0.251	0.469	0.491	0.366	1.025	0.693	1.396	1.465	0.552	0.317	0.261	1.182	1.038	0.635	0.737	0.269	0.217	0.601	0.237	0.151	1.128	1.208	0.71	0.630913	0.641211	0.768047	0.55143	0.625721	0.669205	0.695893	341.5	0.688308	0.7852	0.3015	0.805372
342	0.952	0.984	0.652	0.913	0.764	0.793	0.63	0.251	0.471	0.486	0.374	1.021	0.691	1.394	1.462	0.552	0.315	0.259	1.191	1.042	0.635	0.732	0.269	0.222	0.596	0.234	0.146	1.13	1.211	0.701	0.634244	0.647795	0.771598	0.555691	0.629843	0.670897	0.699223	342	0.690923	0.7851	0.2995	0.807332
342.5	0.942	0.972	0.649	0.913	0.767	0.791	0.63	0.251	0.466	0.488	0.371	1.023	0.686	1.394	1.46	0.552	0.317	0.264	1.189	1.04	0.64	0.732	0.266	0.222	0.591	0.234	0.146	1.125	1.204	0.706	0.627582	0.639895	0.768047	0.555691	0.632317	0.669205	0.699223	342.5	0.688385	0.7854	0.29825	0.803745
343	0.942	0.962	0.652	0.911	0.771	0.789	0.627	0.254	0.466	0.491	0.369	1.013	0.686	1.392	1.455	0.552	0.317	0.256	1.187	1.038	0.63	0.737	0.266	0.217	0.591	0.229	0.146	1.128	1.208	0.706	0.627582	0.633311	0.771598	0.554474	0.635614	0.667513	0.695893	343	0.687154	0.783	0.29575	0.804138
343.5	0.95	0.972	0.657	0.913	0.774	0.791	0.625	0.249	0.474	0.491	0.371	1.025	0.698	1.394	1.458	0.552	0.315	0.259	1.191	1.047	0.632	0.732	0.271	0.22	0.596	0.229	0.142	1.128	1.206	0.706	0.632911	0.639895	0.777515	0.555691	0.638087	0.669205	0.693674	343.5	0.691538	0.7851	0.29675	0.806573
344	0.94	0.969	0.647	0.908	0.767	0.789	0.623	0.251	0.466	0.488	0.371	1.025	0.696	1.392	1.455	0.549	0.315	0.264	1.184	1.042	0.625	0.735	0.269	0.22	0.596	0.227	0.144	1.123	1.191	0.698	0.626249	0.63792	0.76568	0.552648	0.632317	0.667513	0.691454	344	0.687692	0.783	0.29675	0.799214
344.5	0.94	0.979	0.654	0.911	0.764	0.793	0.625	0.254	0.479	0.493	0.369	1.025	0.696	1.394	1.462	0.554	0.32	0.259	1.184	1.047	0.637	0.74	0.269	0.22	0.591	0.227	0.142	1.133	1.204	0.701	0.626249	0.644503	0.773964	0.554474	0.629843	0.670897	0.693674	344.5	0.690923	0.7866	0.295	0.805313
345	0.933	0.969	0.649	0.906	0.769	0.791	0.62	0.254	0.474	0.493	0.371	1.021	0.688	1.382	1.45	0.554	0.315	0.261	1.177	1.04	0.627	0.735	0.266	0.22	0.598	0.229	0.146	1.125	1.191	0.701	0.621586	0.63792	0.768047	0.55143	0.633965	0.669205	0.688124	345	0.687538	0.7807	0.29825	0.799426
345.5	0.94	0.977	0.647	0.918	0.779	0.791	0.623	0.256	0.471	0.491	0.374	1.023	0.693	1.389	1.455	0.549	0.315	0.259	1.174	1.035	0.632	0.732	0.269	0.22	0.596	0.234	0.142	1.123	1.204	0.703	0.626249	0.643186	0.76568	0.558734	0.642209	0.669205	0.691454	345.5	0.691	0.7809	0.298	0.803407
346	0.945	0.974	0.649	0.913	0.771	0.789	0.62	0.251	0.471	0.496	0.376	1.025	0.696	1.389	1.458	0.552	0.315	0.261	1.177	1.04	0.637	0.728	0.266	0.212	0.593	0.239	0.144	1.121	1.201	0.703	0.62958	0.641211	0.768047	0.555691	0.635614	0.667513	0.688124	346	0.690462	0.7823	0.297	0.80279
346.5	0.945	0.977	0.654	0.923	0.767	0.786	0.623	0.254	0.474	0.498	0.371	1.021	0.696	1.392	1.462	0.559	0.315	0.264	1.182	1.035	0.63	0.728	0.271	0.22	0.593	0.234	0.144	1.13	1.199	0.701	0.62958	0.643186	0.773964	0.561777	0.632317	0.664975	0.691454	346.5	0.691462	0.7838	0.29775	0.805501
347	0.947	0.964	0.654	0.908	0.764	0.786	0.623	0.254	0.471	0.491	0.369	1.025	0.698	1.394	1.46	0.552	0.313	0.259	1.179	1.035	0.627	0.73	0.276	0.22	0.593	0.237	0.142	1.135	1.208	0.708	0.630913	0.634628	0.773964	0.552648	0.629843	0.664975	0.691454	347	0.688769	0.7825	0.298	0.806165
347.5	0.942	0.969	0.652	0.908	0.762	0.784	0.62	0.249	0.469	0.493	0.369	1.023	0.696	1.394	1.462	0.552	0.313	0.261	1.184	1.033	0.632	0.73	0.273	0.217	0.598	0.232	0.144	1.133	1.206	0.701	0.627582	0.63792	0.771598	0.552648	0.628195	0.663283	0.688124	347.5	0.687385	0.7834	0.29775	0.80425
348	0.942	0.969	0.654	0.911	0.764	0.789	0.618	0.249	0.474	0.496	0.371	1.025	0.696	1.389	1.458	0.549	0.313	0.259	1.182	1.028	0.632	0.728	0.269	0.215	0.588	0.232	0.144	1.133	1.201	0.706	0.627582	0.63792	0.773964	0.554474	0.629843	0.667513	0.685905	348	0.689077	0.7807	0.29475	0.804848
348.5	0.938	0.974	0.649	0.916	0.769	0.789	0.627	0.249	0.476	0.491	0.376	1.03	0.691	1.404	1.458	0.554	0.315	0.259	1.184	1.038	0.64	0.73	0.266	0.225	0.598	0.232	0.146	1.123	1.199	0.703	0.624917	0.641211	0.768047	0.557517	0.633965	0.667513	0.695893	348.5	0.690385	0.7848	0.30025	0.802385
349	0.942	0.974	0.654	0.911	0.764	0.789	0.63	0.256	0.476	0.493	0.378	1.033	0.701	1.399	1.465	0.552	0.313	0.259	1.187	1.042	0.632	0.73	0.269	0.225	0.593	0.229	0.149	1.123	1.204	0.703	0.627582	0.641211	0.773964	0.554474	0.629843	0.667513	0.699223	349	0.692385	0.7848	0.299	0.80389
349.5	0.942	0.972	0.652	0.913	0.764	0.789	0.627	0.254	0.474	0.493	0.374	1.03	0.696	1.396	1.465	0.549	0.313	0.259	1.184	1.042	0.632	0.73	0.269	0.222	0.593	0.229	0.149	1.128	1.199	0.703	0.627582	0.639895	0.771598	0.555691	0.629843	0.667513	0.695893	349.5	0.690769	0.7839	0.29825	0.803538
350	0.945	0.967	0.647	0.916	0.767	0.786	0.625	0.249	0.471	0.491	0.369	1.028	0.688	1.394	1.462	0.544	0.313	0.259	1.179	1.045	0.635	0.728	0.271	0.22	0.591	0.227	0.146	1.133	1.194	0.703	0.62958	0.636603	0.76568	0.557517	0.632317	0.664975	0.693674	350	0.688385	0.783	0.296	0.802769
350.5	1.152	1.187	0.72	1.079	0.933	1.018	0.769	0.347	0.505	0.532	0.41	1.04	0.745	1.418	1.484	0.583	0.322	0.261	1.199	1.06	0.669	0.742	0.276	0.225	0.601	0.232	0.149	1.26	1.287	0.837	0.767488	0.781435	0.852071	0.656726	0.769167	0.861252	0.853496	350.5	0.802846	0.8014	0.30175	0.920246
351	1.36	1.406	0.793	1.245	1.101	1.252	0.916	0.444	0.542	0.574	0.454	1.052	0.801	1.443	1.509	0.625	0.332	0.266	1.221	1.077	0.703	0.759	0.281	0.229	0.613	0.239	0.154	1.387	1.379	0.974	0.906063	0.925609	0.938462	0.75776	0.907667	1.05922	1.01665	351	0.918462	0.8216	0.30875	1.03827
351.5	1.152	1.191	0.718	1.079	0.933	1.021	0.776	0.347	0.508	0.532	0.415	1.042	0.75	1.421	1.489	0.588	0.322	0.266	1.204	1.06	0.669	0.745	0.278	0.225	0.603	0.239	0.146	1.262	1.292	0.83	0.767488	0.784068	0.849704	0.656726	0.769167	0.86379	0.861265	351.5	0.804923	0.8042	0.30325	0.920284
352	0.945	0.974	0.64	0.911	0.764	0.789	0.635	0.247	0.471	0.491	0.374	1.03	0.698	1.399	1.47	0.552	0.313	0.269	1.187	1.04	0.632	0.728	0.276	0.217	0.591	0.237	0.139	1.135	1.204	0.686	0.62958	0.641211	0.757396	0.554474	0.629843	0.667513	0.704772	352	0.689923	0.7866	0.296	0.801095
352.5	0.94	0.984	0.652	0.918	0.767	0.784	0.625	0.251	0.474	0.493	0.371	1.021	0.693	1.396	1.47	0.557	0.317	0.269	1.189	1.042	0.625	0.723	0.269	0.222	0.593	0.229	0.139	1.135	1.201	0.701	0.626249	0.647795	0.771598	0.558734	0.632317	0.663283	0.693674	352.5	0.690231	0.7857	0.29575	0.805911
353	0.942	0.977	0.654	0.911	0.764	0.791	0.625	0.254	0.474	0.493	0.369	1.025	0.696	1.389	1.462	0.554	0.315	0.261	1.182	1.042	0.63	0.725	0.271	0.222	0.588	0.232	0.146	1.13	1.196	0.703	0.627582	0.643186	0.773964	0.554474	0.629843	0.669205	0.693674	353	0.690385	0.7831	0.297	0.804029
353.5	0.942	0.979	0.654	0.911	0.764	0.789	0.623	0.254	0.474	0.493	0.369	1.025	0.693	1.389	1.462	0.554	0.317	0.261	1.182	1.042	0.63	0.725	0.273	0.222	0.591	0.232	0.146	1.133	1.199	0.703	0.627582	0.644503	0.773964	0.554474	0.629843	0.667513	0.691454	353.5	0.69	0.7835	0.29775	0.805075
354	0.945	0.981	0.652	0.911	0.767	0.786	0.62	0.251	0.471	0.496	0.366	1.023	0.688	1.392	1.46	0.552	0.32	0.264	1.179	1.042	0.627	0.725	0.278	0.222	0.593	0.232	0.144	1.135	1.201	0.703	0.62958	0.64582	0.771598	0.554474	0.632317	0.664975	0.688124	354	0.689	0.7839	0.29775	0.805782
354.5	0.95	0.979	0.649	0.911	0.769	0.786	0.625	0.247	0.471	0.491	0.364	1.021	0.691	1.387	1.458	0.554	0.313	0.264	1.172	1.04	0.635	0.725	0.266	0.22	0.596	0.232	0.144	1.121	1.191	0.701	0.632911	0.644503	0.768047	0.554474	0.633965	0.664975	0.693674	354.5	0.688769	0.7814	0.298	0.801848
355	0.952	0.974	0.642	0.913	0.767	0.786	0.615	0.249	0.464	0.496	0.371	1.021	0.693	1.392	1.45	0.549	0.317	0.259	1.172	1.035	0.635	0.73	0.271	0.22	0.591	0.229	0.142	1.128	1.199	0.696	0.634244	0.641211	0.759763	0.555691	0.632317	0.664975	0.682575	355	0.687923	0.781	0.2955	0.801987
355.5	0.952	0.979	0.647	0.916	0.764	0.789	0.62	0.249	0.471	0.498	0.371	1.021	0.691	1.392	1.45	0.547	0.32	0.261	1.174	1.038	0.63	0.725	0.271	0.217	0.593	0.229	0.146	1.133	1.204	0.698	0.634244	0.644503	0.76568	0.557517	0.629843	0.667513	0.688124	355.5	0.689846	0.7808	0.29625	0.805278
356	0.95	0.967	0.647	0.908	0.764	0.789	0.615	0.247	0.471	0.491	0.369	1.021	0.684	1.384	1.45	0.544	0.315	0.259	1.167	1.042	0.63	0.725	0.266	0.215	0.586	0.232	0.146	1.125	1.194	0.698	0.632911	0.636603	0.76568	0.552648	0.629843	0.667513	0.682575	356	0.686385	0.7782	0.29475	0.800692
356.5	0.952	0.977	0.645	0.908	0.769	0.786	0.613	0.247	0.479	0.488	0.369	1.021	0.696	1.384	1.462	0.549	0.317	0.261	1.177	1.035	0.627	0.725	0.264	0.217	0.588	0.229	0.142	1.135	1.199	0.701	0.634244	0.643186	0.763314	0.552648	0.633965	0.664975	0.680355	356.5	0.688462	0.7801	0.294	0.804056
357	0.94	0.962	0.649	0.916	0.767	0.781	0.613	0.249	0.466	0.488	0.366	1.016	0.693	1.377	1.443	0.547	0.317	0.256	1.172	1.033	0.625	0.72	0.266	0.22	0.583	0.227	0.142	1.123	1.199	0.698	0.626249	0.633311	0.768047	0.557517	0.632317	0.660745	0.680355	357	0.685077	0.7756	0.293	0.800732
357.5	0.947	0.974	0.647	0.911	0.769	0.793	0.618	0.249	0.474	0.486	0.366	1.021	0.693	1.382	1.445	0.552	0.317	0.254	1.172	1.04	0.632	0.728	0.269	0.217	0.591	0.232	0.144	1.128	1.199	0.696	0.630913	0.641211	0.76568	0.554474	0.633965	0.670897	0.685905	357.5	0.688308	0.7791	0.296	0.802183
358	0.945	0.972	0.645	0.916	0.769	0.789	0.62	0.251	0.479	0.486	0.366	1.025	0.693	1.399	1.453	0.552	0.317	0.256	1.174	1.045	0.64	0.73	0.266	0.222	0.593	0.234	0.146	1.135	1.194	0.701	0.62958	0.639895	0.763314	0.557517	0.633965	0.667513	0.688124	358	0.688923	0.7832	0.29875	0.802901
358.5	0.94	0.967	0.647	0.911	0.769	0.784	0.615	0.249	0.476	0.491	0.369	1.025	0.688	1.389	1.455	0.549	0.32	0.256	1.172	1.04	0.637	0.728	0.269	0.22	0.591	0.229	0.144	1.138	1.196	0.701	0.626249	0.636603	0.76568	0.554474	0.633965	0.663283	0.682575	358.5	0.687	0.7815	0.296	0.802572
359	0.94	0.972	0.649	0.913	0.764	0.781	0.61	0.244	0.466	0.488	0.371	1.023	0.691	1.382	1.45	0.547	0.315	0.261	1.172	1.033	0.63	0.725	0.271	0.22	0.601	0.227	0.142	1.128	1.196	0.703	0.626249	0.639895	0.768047	0.555691	0.629843	0.660745	0.677026	359	0.685538	0.7786	0.2975	0.802412
359.5	0.945	0.974	0.649	0.916	0.769	0.784	0.618	0.244	0.469	0.491	0.369	1.023	0.698	1.387	1.448	0.549	0.313	0.259	1.172	1.033	0.63	0.723	0.266	0.22	0.591	0.232	0.142	1.128	1.194	0.696	0.62958	0.641211	0.768047	0.557517	0.633965	0.663283	0.685905	359.5	0.688385	0.778	0.29625	0.802051
360	0.94	0.972	0.647	0.908	0.769	0.779	0.615	0.244	0.471	0.488	0.369	1.018	0.696	1.387	1.445	0.549	0.308	0.256	1.169	1.035	0.63	0.718	0.266	0.22	0.596	0.229	0.139	1.133	1.194	0.688	0.626249	0.639895	0.76568	0.552648	0.633965	0.659052	0.682575	360	0.685846	0.7763	0.296	0.799925
360.5	0.95	0.969	0.642	0.911	0.764	0.779	0.623	0.244	0.471	0.491	0.369	1.018	0.686	1.394	1.453	0.549	0.315	0.264	1.172	1.03	0.635	0.728	0.264	0.215	0.598	0.237	0.144	1.125	1.194	0.693	0.632911	0.63792	0.759763	0.554474	0.629843	0.659052	0.691454	360.5	0.685923	0.7804	0.2985	0.799581
361	0.945	0.977	0.649	0.908	0.757	0.786	0.62	0.249	0.469	0.491	0.371	1.016	0.691	1.396	1.45	0.554	0.32	0.264	1.174	1.03	0.632	0.725	0.266	0.215	0.588	0.237	0.146	1.13	1.204	0.696	0.62958	0.643186	0.768047	0.552648	0.624073	0.664975	0.688124	361	0.686846	0.7811	0.2965	0.803352
361.5	0.945	0.969	0.649	0.911	0.764	0.781	0.615	0.249	0.471	0.486	0.369	1.018	0.691	1.389	1.453	0.549	0.313	0.259	1.169	1.035	0.625	0.723	0.264	0.215	0.586	0.234	0.144	1.123	1.191	0.696	0.62958	0.63792	0.768047	0.554474	0.629843	0.660745	0.682575	361.5	0.686	0.7779	0.29475	0.800003
362	0.945	0.977	0.649	0.906	0.769	0.784	0.618	0.254	0.471	0.496	0.371	1.023	0.688	1.394	1.455	0.547	0.317	0.259	1.174	1.042	0.632	0.725	0.266	0.222	0.588	0.234	0.146	1.128	1.194	0.693	0.62958	0.643186	0.768047	0.55143	0.633965	0.663283	0.685905	362	0.688538	0.7811	0.2975	0.801035
362.5	0.947	0.977	0.649	0.898	0.759	0.784	0.615	0.249	0.471	0.488	0.369	1.021	0.688	1.384	1.445	0.544	0.31	0.261	1.165	1.042	0.625	0.723	0.264	0.225	0.588	0.229	0.142	1.125	1.187	0.691	0.630913	0.643186	0.768047	0.546561	0.625721	0.663283	0.682575	362.5	0.685769	0.7763	0.296	0.798815
363	0.942	0.979	0.647	0.903	0.764	0.784	0.627	0.249	0.474	0.491	0.374	1.025	0.688	1.387	1.443	0.547	0.322	0.261	1.165	1.038	0.625	0.715	0.269	0.222	0.596	0.229	0.146	1.128	1.191	0.693	0.627582	0.644503	0.76568	0.549604	0.629843	0.663283	0.695893	363	0.688231	0.7772	0.29825	0.79991
363.5	0.947	0.977	0.649	0.911	0.769	0.781	0.627	0.244	0.471	0.488	0.381	1.023	0.688	1.392	1.453	0.552	0.322	0.256	1.169	1.038	0.63	0.723	0.271	0.22	0.596	0.232	0.146	1.128	1.194	0.696	0.630913	0.643186	0.768047	0.554474	0.633965	0.660745	0.695893	363.5	0.688923	0.7806	0.2985	0.802089
364	0.947	0.974	0.652	0.908	0.759	0.781	0.613	0.249	0.469	0.491	0.369	1.018	0.686	1.377	1.436	0.549	0.317	0.259	1.162	1.03	0.632	0.718	0.266	0.217	0.591	0.234	0.144	1.123	1.191	0.698	0.630913	0.641211	0.771598	0.552648	0.625721	0.660745	0.680355	364	0.685846	0.7746	0.2965	0.801196
364.5	0.947	0.972	0.654	0.911	0.767	0.781	0.623	0.247	0.474	0.491	0.371	1.018	0.691	1.382	1.448	0.554	0.32	0.259	1.169	1.035	0.632	0.725	0.269	0.22	0.593	0.229	0.144	1.128	1.201	0.696	0.630913	0.639895	0.773964	0.554474	0.632317	0.660745	0.691454	364.5	0.688231	0.7793	0.2965	0.803464
365	0.94	0.964	0.645	0.903	0.762	0.771	0.618	0.242	0.471	0.491	0.369	1.008	0.691	1.37	1.44	0.552	0.315	0.259	1.162	1.03	0.627	0.715	0.264	0.215	0.586	0.232	0.144	1.116	1.184	0.688	0.626249	0.634628	0.763314	0.549604	0.628195	0.652284	0.685905	365	0.682692	0.7734	0.29425	0.794542
365.5	0.95	0.972	0.645	0.913	0.769	0.781	0.62	0.251	0.476	0.498	0.374	1.021	0.693	1.382	1.453	0.557	0.32	0.256	1.174	1.033	0.63	0.725	0.269	0.22	0.588	0.232	0.144	1.125	1.191	0.691	0.632911	0.639895	0.763314	0.555691	0.633965	0.660745	0.688124	365.5	0.689462	0.7799	0.296	0.79983
366	0.945	0.977	0.647	0.911	0.767	0.774	0.623	0.249	0.481	0.493	0.371	1.018	0.688	1.387	1.45	0.549	0.315	0.259	1.169	1.038	0.627	0.725	0.269	0.217	0.591	0.232	0.151	1.13	1.199	0.691	0.62958	0.643186	0.76568	0.554474	0.632317	0.654822	0.691454	366	0.688	0.7788	0.29775	0.801846
366.5	0.947	0.979	0.647	0.911	0.767	0.774	0.627	0.247	0.476	0.493	0.374	1.018	0.686	1.394	1.453	0.547	0.313	0.261	1.16	1.028	0.627	0.72	0.266	0.222	0.593	0.234	0.144	1.13	1.196	0.696	0.630913	0.644503	0.76568	0.554474	0.632317	0.654822	0.695893	366.5	0.688154	0.7769	0.29825	0.80251
367	0.945	0.974	0.649	0.913	0.767	0.779	0.627	0.247	0.474	0.493	0.376	1.018	0.691	1.387	1.453	0.542	0.313	0.261	1.165	1.038	0.625	0.72	0.269	0.212	0.588	0.232	0.142	1.125	1.194	0.691	0.62958	0.641211	0.768047	0.555691	0.632317	0.659052	0.695893	367	0.688692	0.7773	0.2935	0.800647
367.5	0.945	0.969	0.652	0.913	0.771	0.779	0.625	0.249	0.476	0.5	0.374	1.023	0.688	1.389	1.453	0.544	0.313	0.261	1.174	1.038	0.627	0.72	0.269	0.217	0.593	0.229	0.142	1.133	1.199	0.693	0.62958	0.63792	0.771598	0.555691	0.635614	0.659052	0.693674	367.5	0.689538	0.7788	0.29525	0.802827
368	0.933	0.969	0.649	0.911	0.769	0.774	0.623	0.244	0.469	0.491	0.369	1.021	0.693	1.377	1.45	0.549	0.313	0.264	1.167	1.035	0.625	0.72	0.266	0.212	0.588	0.227	0.144	1.13	1.191	0.686	0.621586	0.63792	0.768047	0.554474	0.633965	0.654822	0.691454	368	0.685769	0.7766	0.29275	0.798432
368.5	0.942	0.959	0.652	0.908	0.767	0.789	0.62	0.249	0.469	0.491	0.374	1.021	0.693	1.387	1.448	0.552	0.313	0.259	1.162	1.035	0.625	0.723	0.266	0.217	0.588	0.232	0.144	1.13	1.187	0.691	0.627582	0.631336	0.771598	0.552648	0.632317	0.667513	0.688124	368.5	0.687231	0.777	0.29525	0.798738
369	0.95	0.974	0.652	0.916	0.767	0.784	0.618	0.251	0.479	0.491	0.378	1.016	0.698	1.392	1.46	0.559	0.317	0.261	1.167	1.04	0.63	0.723	0.266	0.222	0.583	0.229	0.144	1.13	1.194	0.688	0.632911	0.641211	0.771598	0.557517	0.632317	0.663283	0.685905	369	0.690308	0.7815	0.2945	0.802177
369.5	0.942	0.981	0.647	0.911	0.771	0.774	0.62	0.247	0.476	0.493	0.371	1.018	0.696	1.382	1.453	0.549	0.313	0.259	1.16	1.04	0.632	0.723	0.271	0.22	0.591	0.232	0.144	1.128	1.189	0.691	0.627582	0.64582	0.76568	0.554474	0.635614	0.654822	0.688124	369.5	0.688231	0.7782	0.29675	0.800222
370	0.95	0.977	0.649	0.913	0.764	0.779	0.625	0.247	0.466	0.493	0.374	1.028	0.691	1.392	1.453	0.552	0.317	0.259	1.165	1.04	0.632	0.73	0.269	0.22	0.593	0.234	0.146	1.128	1.189	0.696	0.632911	0.643186	0.768047	0.555691	0.629843	0.659052	0.693674	370	0.688923	0.7809	0.29825	0.801834
370.5	1.084	1.116	0.693	1.023	0.874	0.925	0.718	0.313	0.488	0.515	0.398	1.028	0.723	1.401	1.462	0.574	0.32	0.261	1.172	1.045	0.649	0.735	0.271	0.222	0.598	0.237	0.146	1.213	1.24	0.779	0.722185	0.734694	0.820118	0.622642	0.720528	0.782572	0.796892	370.5	0.761385	0.789	0.30075	0.875948
371	1.218	1.255	0.74	1.133	0.986	1.072	0.811	0.378	0.51	0.54	0.425	1.028	0.754	1.411	1.475	0.596	0.322	0.264	1.179	1.052	0.669	0.74	0.273	0.225	0.603	0.239	0.146	1.299	1.294	0.864	0.811459	0.826201	0.87574	0.689592	0.812861	0.906937	0.900111	371	0.834615	0.7981	0.30325	0.951427
371.5	1.355	1.394	0.786	1.245	1.099	1.218	0.903	0.444	0.535	0.564	0.452	1.03	0.789	1.421	1.487	0.62	0.325	0.269	1.189	1.06	0.688	0.745	0.278	0.227	0.61	0.244	0.149	1.384	1.348	0.95	0.902732	0.917709	0.930178	0.75776	0.906018	1.03046	1.00222	371.5	0.908769	0.8082	0.3075	1.0272
372	1.147	1.179	0.718	1.077	0.933	0.994	0.759	0.347	0.503	0.525	0.413	1.021	0.74	1.396	1.462	0.581	0.32	0.264	1.177	1.047	0.659	0.737	0.273	0.222	0.598	0.237	0.146	1.25	1.262	0.818	0.764157	0.776169	0.849704	0.655508	0.769167	0.840948	0.842397	372	0.796615	0.7916	0.30075	0.910791
372.5	0.938	0.962	0.647	0.906	0.764	0.769	0.613	0.247	0.469	0.486	0.374	1.008	0.688	1.372	1.438	0.542	0.315	0.259	1.162	1.033	0.63	0.728	0.269	0.215	0.586	0.229	0.142	1.113	1.177	0.684	0.624917	0.633311	0.76568	0.55143	0.629843	0.650592	0.680355	372.5	0.682385	0.7748	0.293	0.792763
373	0.945	0.981	0.654	0.913	0.774	0.776	0.62	0.251	0.479	0.488	0.374	1.025	0.693	1.389	1.443	0.552	0.322	0.256	1.16	1.03	0.627	0.725	0.261	0.222	0.581	0.229	0.142	1.128	1.194	0.688	0.62958	0.64582	0.773964	0.555691	0.638087	0.656514	0.688124	373	0.690231	0.7765	0.2935	0.802151
373.5	0.95	0.972	0.649	0.913	0.769	0.776	0.618	0.254	0.471	0.491	0.376	1.023	0.686	1.384	1.44	0.547	0.315	0.264	1.162	1.033	0.627	0.72	0.266	0.227	0.593	0.234	0.146	1.125	1.194	0.686	0.632911	0.639895	0.768047	0.555691	0.633965	0.656514	0.685905	373.5	0.688308	0.7758	0.3	0.800221
374	0.938	0.964	0.647	0.908	0.762	0.774	0.605	0.249	0.464	0.483	0.371	1.006	0.681	1.37	1.431	0.542	0.315	0.261	1.152	1.03	0.625	0.713	0.266	0.212	0.586	0.234	0.144	1.116	1.182	0.681	0.624917	0.634628	0.76568	0.552648	0.628195	0.654822	0.671476	374	0.680923	0.7705	0.294	0.793839
374.5	0.95	0.972	0.649	0.911	0.769	0.774	0.615	0.251	0.469	0.481	0.374	1.011	0.686	1.389	1.433	0.549	0.315	0.264	1.16	1.035	0.627	0.718	0.269	0.215	0.586	0.229	0.142	1.123	1.191	0.681	0.632911	0.639895	0.768047	0.554474	0.633965	0.654822	0.682575	374.5	0.685538	0.7759	0.293	0.798618
375	0.952	0.974	0.647	0.911	0.767	0.771	0.613	0.247	0.474	0.483	0.371	1.018	0.686	1.372	1.443	0.549	0.31	0.264	1.162	1.04	0.63	0.725	0.264	0.215	0.593	0.227	0.149	1.133	1.189	0.676	0.634244	0.641211	0.76568	0.554474	0.632317	0.652284	0.680355	375	0.685692	0.7759	0.296	0.799087
375.5	0.947	0.974	0.652	0.918	0.767	0.781	0.615	0.249	0.471	0.488	0.376	1.016	0.688	1.379	1.445	0.549	0.315	0.261	1.165	1.038	0.627	0.728	0.264	0.225	0.588	0.234	0.149	1.128	1.189	0.684	0.630913	0.641211	0.771598	0.558734	0.632317	0.660745	0.682575	375.5	0.687846	0.7771	0.299	0.800494
376	0.935	0.974	0.652	0.913	0.769	0.776	0.603	0.242	0.469	0.486	0.371	1.016	0.691	1.377	1.436	0.542	0.31	0.261	1.162	1.028	0.627	0.725	0.264	0.22	0.574	0.227	0.142	1.125	1.187	0.681	0.622918	0.641211	0.771598	0.555691	0.633965	0.656514	0.669256	376	0.684385	0.7732	0.29075	0.797774
376.5	0.947	0.969	0.654	0.918	0.774	0.781	0.608	0.247	0.469	0.491	0.371	1.023	0.688	1.377	1.443	0.547	0.315	0.261	1.162	1.033	0.623	0.723	0.271	0.215	0.588	0.234	0.142	1.123	1.187	0.691	0.630913	0.63792	0.773964	0.558734	0.638087	0.660745	0.674806	376.5	0.687692	0.7755	0.29475	0.800362
377	0.945	0.962	0.654	0.906	0.769	0.776	0.61	0.247	0.474	0.488	0.374	1.013	0.686	1.377	1.436	0.544	0.313	0.261	1.15	1.028	0.63	0.72	0.271	0.217	0.583	0.222	0.142	1.118	1.184	0.684	0.62958	0.633311	0.773964	0.55143	0.633965	0.656514	0.677026	377	0.684923	0.773	0.291	0.796327
377.5	0.952	0.974	0.652	0.908	0.769	0.776	0.61	0.249	0.469	0.491	0.376	1.025	0.688	1.375	1.433	0.544	0.313	0.259	1.157	1.035	0.625	0.72	0.266	0.212	0.588	0.234	0.142	1.123	1.189	0.679	0.634244	0.641211	0.771598	0.552648	0.633965	0.656514	0.677026	377.5	0.687615	0.7727	0.294	0.798671
378	0.947	0.967	0.649	0.908	0.771	0.779	0.61	0.247	0.476	0.491	0.374	1.018	0.691	1.384	1.443	0.542	0.315	0.261	1.162	1.028	0.625	0.72	0.269	0.22	0.588	0.232	0.146	1.128	1.187	0.688	0.630913	0.636603	0.768047	0.552648	0.635614	0.659052	0.677026	378	0.686769	0.7749	0.2965	0.798744
378.5	0.942	0.967	0.647	0.911	0.767	0.771	0.608	0.242	0.471	0.483	0.369	1.008	0.681	1.375	1.431	0.542	0.308	0.266	1.16	1.028	0.625	0.72	0.269	0.222	0.593	0.232	0.146	1.123	1.177	0.679	0.627582	0.636603	0.76568	0.554474	0.632317	0.652284	0.674806	378.5	0.682077	0.7724	0.29825	0.794763
379	0.952	0.974	0.652	0.908	0.774	0.779	0.62	0.247	0.469	0.491	0.371	1.021	0.688	1.384	1.44	0.552	0.313	0.266	1.16	1.033	0.63	0.723	0.266	0.22	0.591	0.229	0.144	1.125	1.189	0.684	0.634244	0.641211	0.771598	0.552648	0.638087	0.659052	0.688124	379	0.688154	0.7767	0.296	0.799671
379.5	0.938	0.974	0.642	0.901	0.757	0.764	0.608	0.249	0.466	0.483	0.371	1.016	0.691	1.365	1.433	0.537	0.315	0.259	1.147	1.021	0.623	0.718	0.266	0.215	0.583	0.227	0.144	1.111	1.177	0.679	0.624917	0.641211	0.759763	0.548387	0.624073	0.646362	0.674806	379.5	0.681538	0.7684	0.29225	0.791611
380	0.942	0.974	0.654	0.906	0.771	0.774	0.608	0.249	0.476	0.488	0.371	1.016	0.684	1.392	1.443	0.547	0.315	0.261	1.152	1.042	0.627	0.723	0.266	0.212	0.586	0.227	0.144	1.125	1.196	0.686	0.627582	0.641211	0.773964	0.55143	0.635614	0.654822	0.674806	380	0.685615	0.7768	0.29225	0.80017
380.5	0.942	0.981	0.657	0.906	0.771	0.779	0.61	0.247	0.471	0.491	0.374	1.013	0.691	1.389	1.443	0.544	0.32	0.261	1.155	1.035	0.63	0.715	0.266	0.22	0.588	0.232	0.149	1.121	1.196	0.686	0.627582	0.64582	0.777515	0.55143	0.635614	0.659052	0.677026	380.5	0.687154	0.7758	0.29725	0.800764
381	0.947	0.984	0.652	0.911	0.769	0.774	0.613	0.249	0.474	0.491	0.371	1.013	0.691	1.387	1.445	0.542	0.317	0.264	1.162	1.033	0.623	0.723	0.264	0.222	0.586	0.229	0.142	1.125	1.196	0.679	0.630913	0.647795	0.771598	0.554474	0.633965	0.654822	0.680355	381	0.687615	0.776	0.29475	0.800683
381.5	0.952	0.967	0.645	0.911	0.771	0.779	0.615	0.249	0.474	0.491	0.369	1.008	0.691	1.387	1.438	0.544	0.317	0.256	1.16	1.025	0.627	0.725	0.266	0.222	0.586	0.229	0.144	1.128	1.194	0.688	0.634244	0.636603	0.763314	0.554474	0.635614	0.659052	0.682575	381.5	0.686308	0.7745	0.29525	0.799805
382	0.955	0.979	0.649	0.908	0.762	0.774	0.615	0.251	0.469	0.486	0.366	1.016	0.686	1.379	1.443	0.547	0.317	0.261	1.165	1.04	0.625	0.723	0.271	0.22	0.591	0.234	0.142	1.133	1.187	0.688	0.636243	0.644503	0.768047	0.552648	0.628195	0.654822	0.682575	382	0.685846	0.7771	0.29675	0.801349
382.5	0.942	0.977	0.645	0.903	0.759	0.771	0.61	0.251	0.471	0.491	0.366	1.008	0.684	1.382	1.44	0.542	0.317	0.266	1.152	1.035	0.632	0.718	0.264	0.22	0.586	0.234	0.142	1.13	1.184	0.688	0.627582	0.643186	0.763314	0.549604	0.625721	0.652284	0.677026	382.5	0.682923	0.7748	0.2955	0.797955
383	0.947	0.969	0.647	0.916	0.764	0.764	0.615	0.247	0.471	0.488	0.369	1.011	0.688	1.382	1.445	0.54	0.315	0.266	1.152	1.033	0.627	0.723	0.264	0.217	0.586	0.237	0.144	1.128	1.177	0.686	0.630913	0.63792	0.76568	0.557517	0.629843	0.646362	0.682575	383	0.684308	0.7747	0.296	0.797576
383.5	0.945	0.974	0.649	0.908	0.769	0.776	0.618	0.244	0.469	0.491	0.371	1.018	0.688	1.382	1.443	0.544	0.313	0.259	1.152	1.035	0.63	0.72	0.261	0.217	0.588	0.232	0.144	1.13	1.184	0.686	0.62958	0.641211	0.768047	0.552648	0.633965	0.656514	0.685905	383.5	0.686154	0.7739	0.29525	0.798784
384	0.938	0.967	0.642	0.901	0.771	0.764	0.618	0.247	0.469	0.498	0.366	1.008	0.686	1.377	1.431	0.549	0.315	0.256	1.155	1.033	0.615	0.71	0.261	0.22	0.586	0.227	0.142	1.125	1.179	0.681	0.624917	0.636603	0.759763	0.548387	0.635614	0.646362	0.685905	384	0.682692	0.7702	0.29375	0.793524
384.5	0.947	0.977	0.645	0.916	0.774	0.767	0.62	0.249	0.474	0.491	0.374	1.008	0.693	1.379	1.433	0.549	0.313	0.261	1.157	1.033	0.62	0.715	0.269	0.217	0.588	0.229	0.142	1.121	1.184	0.684	0.630913	0.643186	0.763314	0.557517	0.638087	0.6489	0.688124	384.5	0.687308	0.7729	0.294	0.797704
385	0.94	0.974	0.647	0.908	0.769	0.764	0.615	0.249	0.464	0.493	0.369	1.006	0.693	1.375	1.436	0.547	0.315	0.264	1.152	1.033	0.625	0.715	0.269	0.217	0.583	0.225	0.139	1.118	1.172	0.681	0.626249	0.641211	0.76568	0.552648	0.633965	0.646362	0.682575	385	0.683923	0.7731	0.291	0.793827
385.5	0.95	0.977	0.652	0.906	0.764	0.776	0.618	0.249	0.474	0.491	0.371	1.016	0.686	1.379	1.44	0.547	0.32	0.259	1.16	1.038	0.632	0.728	0.269	0.217	0.591	0.229	0.144	1.13	1.179	0.684	0.632911	0.643186	0.771598	0.55143	0.629843	0.656514	0.685905	385.5	0.686923	0.7772	0.29525	0.798875
386	0.947	0.981	0.652	0.913	0.757	0.774	0.615	0.251	0.474	0.496	0.371	1.021	0.686	1.389	1.443	0.547	0.32	0.259	1.147	1.04	0.632	0.72	0.269	0.217	0.588	0.229	0.149	1.128	1.189	0.684	0.630913	0.64582	0.771598	0.555691	0.624073	0.654822	0.682575	386	0.687538	0.7766	0.29575	0.800717
386.5	0.95	0.979	0.654	0.918	0.767	0.771	0.623	0.251	0.474	0.496	0.371	1.018	0.691	1.384	1.436	0.547	0.317	0.259	1.155	1.035	0.625	0.718	0.269	0.22	0.588	0.229	0.146	1.138	1.187	0.684	0.632911	0.644503	0.773964	0.558734	0.632317	0.652284	0.691454	386.5	0.689462	0.7745	0.29575	0.80273
387	0.942	0.969	0.654	0.911	0.767	0.771	0.62	0.251	0.474	0.486	0.374	1.013	0.686	1.375	1.433	0.544	0.315	0.259	1.152	1.033	0.63	0.713	0.264	0.217	0.591	0.232	0.144	1.128	1.189	0.681	0.627582	0.63792	0.773964	0.554474	0.632317	0.652284	0.688124	387	0.686	0.7718	0.296	0.798848
387.5	0.942	0.974	0.657	0.903	0.762	0.764	0.615	0.244	0.474	0.488	0.371	1.016	0.688	1.375	1.438	0.549	0.32	0.256	1.145	1.035	0.632	0.715	0.261	0.222	0.591	0.229	0.149	1.125	1.187	0.676	0.627582	0.641211	0.777515	0.549604	0.628195	0.646362	0.682575	387.5	0.684462	0.7726	0.29775	0.797702
388	0.94	0.977	0.647	0.908	0.764	0.759	0.613	0.244	0.466	0.486	0.378	1.011	0.684	1.382	1.438	0.547	0.313	0.256	1.143	1.04	0.62	0.718	0.264	0.22	0.588	0.232	0.144	1.128	1.182	0.679	0.626249	0.643186	0.76568	0.552648	0.629843	0.642132	0.680355	388	0.682846	0.7721	0.296	0.796681
388.5	0.942	0.972	0.649	0.911	0.774	0.769	0.615	0.244	0.471	0.486	0.376	1.008	0.688	1.379	1.431	0.542	0.32	0.259	1.147	1.035	0.625	0.713	0.264	0.222	0.583	0.237	0.144	1.125	1.184	0.671	0.627582	0.639895	0.768047	0.554474	0.638087	0.650592	0.682575	388.5	0.685	0.7715	0.2965	0.795714
389	0.947	0.974	0.647	0.92	0.764	0.771	0.623	0.249	0.474	0.491	0.376	1.016	0.691	1.387	1.431	0.547	0.32	0.264	1.157	1.042	0.632	0.715	0.269	0.217	0.588	0.229	0.142	1.13	1.179	0.679	0.630913	0.641211	0.76568	0.559951	0.629843	0.652284	0.691454	389	0.687923	0.7764	0.294	0.797965
389.5	0.94	0.974	0.647	0.908	0.769	0.771	0.618	0.247	0.474	0.486	0.374	1.013	0.693	1.372	1.431	0.542	0.315	0.261	1.155	1.038	0.627	0.718	0.264	0.215	0.581	0.229	0.142	1.125	1.179	0.684	0.626249	0.641211	0.76568	0.552648	0.633965	0.652284	0.685905	389.5	0.685692	0.7723	0.29175	0.796256
390	0.947	0.979	0.652	0.911	0.771	0.767	0.625	0.254	0.479	0.491	0.376	1.013	0.693	1.375	1.438	0.542	0.315	0.256	1.157	1.042	0.627	0.72	0.264	0.22	0.579	0.232	0.144	1.13	1.189	0.679	0.630913	0.644503	0.771598	0.554474	0.635614	0.6489	0.693674	390	0.689077	0.7736	0.29375	0.799927
390.5	1.082	1.118	0.696	1.023	0.881	0.913	0.72	0.315	0.496	0.513	0.4	1.018	0.725	1.389	1.45	0.566	0.317	0.259	1.16	1.05	0.647	0.723	0.266	0.222	0.588	0.234	0.144	1.216	1.24	0.767	0.720853	0.736011	0.823669	0.622642	0.726298	0.77242	0.799112	390.5	0.761538	0.7827	0.297	0.875168
391	1.216	1.26	0.742	1.135	0.991	1.062	0.815	0.378	0.513	0.537	0.427	1.023	0.757	1.404	1.462	0.591	0.322	0.264	1.162	1.057	0.667	0.725	0.269	0.225	0.598	0.239	0.146	1.301	1.292	0.854	0.810127	0.829493	0.878107	0.690809	0.816983	0.898477	0.90455	391	0.835077	0.7923	0.302	0.950791
391.5	1.353	1.401	0.789	1.248	1.104	1.211	0.911	0.442	0.532	0.562	0.454	1.03	0.789	1.418	1.475	0.618	0.327	0.269	1.165	1.064	0.686	0.73	0.271	0.227	0.608	0.244	0.149	1.389	1.343	0.942	0.901399	0.922317	0.933728	0.759586	0.91014	1.02453	1.0111	391.5	0.909692	0.8023	0.307	1.02729
392	1.145	1.184	0.72	1.079	0.94	0.989	0.767	0.344	0.505	0.522	0.413	1.013	0.737	1.394	1.455	0.581	0.32	0.264	1.157	1.042	0.654	0.72	0.269	0.22	0.596	0.237	0.146	1.25	1.257	0.808	0.762825	0.77946	0.852071	0.656726	0.774938	0.836717	0.851276	392	0.796769	0.7856	0.29975	0.90944
392.5	0.935	0.967	0.652	0.908	0.774	0.764	0.623	0.247	0.479	0.481	0.369	0.994	0.686	1.367	1.433	0.544	0.31	0.259	1.15	1.021	0.623	0.71	0.264	0.21	0.583	0.227	0.144	1.111	1.172	0.674	0.622918	0.636603	0.771598	0.552648	0.638087	0.646362	0.691454	392.5	0.683	0.7681	0.291	0.791538
393	0.942	0.977	0.645	0.908	0.767	0.771	0.618	0.249	0.469	0.486	0.371	1.011	0.693	1.384	1.438	0.544	0.313	0.264	1.145	1.038	0.627	0.715	0.264	0.22	0.588	0.227	0.139	1.128	1.191	0.681	0.627582	0.643186	0.763314	0.552648	0.632317	0.652284	0.685905	393	0.685154	0.7732	0.2935	0.798104
393.5	0.94	0.981	0.649	0.913	0.767	0.776	0.618	0.242	0.474	0.483	0.371	1.011	0.686	1.375	1.433	0.549	0.317	0.259	1.143	1.035	0.62	0.72	0.266	0.22	0.583	0.225	0.142	1.125	1.184	0.671	0.626249	0.64582	0.768047	0.555691	0.632317	0.656514	0.685905	393.5	0.685462	0.7717	0.2925	0.796544
394	0.94	0.972	0.645	0.898	0.771	0.764	0.603	0.244	0.471	0.483	0.369	0.999	0.679	1.372	1.436	0.547	0.313	0.259	1.143	1.025	0.62	0.708	0.264	0.215	0.579	0.225	0.142	1.121	1.174	0.671	0.626249	0.639895	0.763314	0.546561	0.635614	0.646362	0.669256	394	0.679846	0.7687	0.29025	0.791717
394.5	0.942	0.977	0.642	0.908	0.767	0.769	0.605	0.242	0.471	0.483	0.374	1.013	0.679	1.377	1.433	0.542	0.32	0.261	1.147	1.033	0.625	0.708	0.264	0.217	0.583	0.229	0.144	1.123	1.179	0.681	0.627582	0.643186	0.759763	0.552648	0.632317	0.650592	0.671476	394.5	0.682462	0.771	0.29325	0.795168
395	0.952	0.986	0.647	0.911	0.767	0.767	0.61	0.242	0.469	0.486	0.371	1.008	0.691	1.382	1.443	0.547	0.317	0.261	1.143	1.035	0.625	0.708	0.264	0.217	0.583	0.232	0.146	1.128	1.177	0.679	0.634244	0.649111	0.76568	0.554474	0.632317	0.6489	0.677026	395	0.685154	0.7725	0.2945	0.798216
395.5	0.947	0.974	0.649	0.903	0.764	0.771	0.61	0.249	0.474	0.486	0.374	1.018	0.691	1.387	1.433	0.542	0.317	0.264	1.143	1.033	0.625	0.713	0.269	0.222	0.583	0.229	0.144	1.13	1.174	0.676	0.630913	0.641211	0.768047	0.549604	0.629843	0.652284	0.677026	395.5	0.685385	0.7726	0.2945	0.795682
396	0.947	0.979	0.654	0.906	0.767	0.774	0.605	0.247	0.471	0.483	0.371	1.011	0.686	1.379	1.431	0.542	0.315	0.261	1.138	1.035	0.62	0.708	0.264	0.222	0.588	0.225	0.144	1.128	1.177	0.679	0.630913	0.644503	0.773964	0.55143	0.632317	0.654822	0.671476	396	0.684692	0.7693	0.29475	0.79783
396.5	0.945	0.984	0.652	0.911	0.762	0.769	0.608	0.244	0.466	0.479	0.371	1.008	0.686	1.372	1.431	0.54	0.313	0.261	1.145	1.03	0.625	0.71	0.259	0.222	0.586	0.227	0.146	1.123	1.167	0.679	0.62958	0.647795	0.771598	0.554474	0.628195	0.650592	0.674806	396.5	0.683462	0.7686	0.29525	0.796064
397	0.942	0.977	0.649	0.908	0.769	0.769	0.605	0.244	0.474	0.476	0.374	1.011	0.681	1.379	1.426	0.542	0.317	0.256	1.15	1.025	0.623	0.715	0.266	0.225	0.583	0.232	0.142	1.116	1.177	0.674	0.627582	0.643186	0.768047	0.552648	0.633965	0.650592	0.671476	397	0.683	0.7699	0.2955	0.794066
397.5	0.947	0.977	0.652	0.906	0.771	0.762	0.605	0.247	0.469	0.483	0.378	1.008	0.679	1.382	1.431	0.542	0.32	0.261	1.15	1.035	0.627	0.713	0.269	0.215	0.581	0.227	0.142	1.118	1.177	0.667	0.630913	0.643186	0.771598	0.55143	0.635614	0.64467	0.671476	397.5	0.683385	0.773	0.29125	0.794161
398	0.957	0.977	0.654	0.916	0.769	0.762	0.615	0.242	0.471	0.491	0.371	1.011	0.686	1.384	1.436	0.549	0.317	0.266	1.145	1.035	0.63	0.72	0.264	0.22	0.581	0.222	0.144	1.125	1.179	0.669	0.637575	0.643186	0.773964	0.557517	0.633965	0.64467	0.682575	398	0.686308	0.7746	0.29175	0.797892
398.5	0.947	0.977	0.642	0.916	0.774	0.764	0.618	0.242	0.474	0.488	0.371	1.013	0.684	1.384	1.428	0.544	0.315	0.254	1.145	1.033	0.63	0.715	0.259	0.217	0.581	0.225	0.137	1.113	1.174	0.671	0.630913	0.643186	0.759763	0.557517	0.638087	0.646362	0.685905	398.5	0.685385	0.7707	0.29	0.792768
399	0.945	0.977	0.647	0.911	0.769	0.767	0.618	0.247	0.466	0.491	0.369	1.011	0.688	1.384	1.433	0.544	0.313	0.259	1.147	1.035	0.62	0.718	0.264	0.225	0.581	0.225	0.146	1.116	1.174	0.674	0.62958	0.643186	0.76568	0.554474	0.633965	0.6489	0.685905	399	0.685077	0.7717	0.29425	0.793846
399.5	0.947	0.977	0.645	0.901	0.762	0.767	0.605	0.242	0.471	0.486	0.371	1.013	0.684	1.379	1.423	0.54	0.31	0.256	1.143	1.033	0.62	0.715	0.264	0.22	0.579	0.227	0.146	1.118	1.177	0.669	0.630913	0.643186	0.763314	0.548387	0.628195	0.6489	0.671476	399.5	0.682385	0.7683	0.293	0.792829
400	0.94	0.974	0.654	0.903	0.762	0.764	0.605	0.247	0.469	0.481	0.366	1.003	0.684	1.379	1.421	0.547	0.31	0.259	1.135	1.033	0.627	0.71	0.261	0.22	0.579	0.225	0.149	1.128	1.177	0.671	0.626249	0.641211	0.773964	0.549604	0.628195	0.646362	0.671476	400	0.680923	0.7682	0.29325	0.79529
400.5	0.942	0.974	0.654	0.906	0.764	0.767	0.605	0.247	0.471	0.486	0.366	1.008	0.684	1.384	1.428	0.547	0.313	0.259	1.135	1.035	0.625	0.713	0.264	0.217	0.583	0.227	0.149	1.13	1.177	0.674	0.627582	0.641211	0.773964	0.55143	0.629843	0.6489	0.671476	400.5	0.682615	0.7703	0.294	0.796455
401	0.947	0.972	0.654	0.908	0.767	0.769	0.608	0.249	0.476	0.491	0.369	1.013	0.686	1.389	1.436	0.547	0.315	0.261	1.135	1.038	0.62	0.715	0.266	0.215	0.591	0.229	0.149	1.135	1.179	0.676	0.630913	0.639895	0.773964	0.552648	0.632317	0.650592	0.674806	401	0.685308	0.7722	0.296	0.798203
401.5	0.938	0.969	0.652	0.901	0.759	0.767	0.608	0.242	0.474	0.488	0.369	1.003	0.686	1.379	1.433	0.544	0.31	0.259	1.133	1.035	0.623	0.71	0.266	0.212	0.583	0.232	0.144	1.121	1.172	0.667	0.624917	0.63792	0.771598	0.548387	0.625721	0.6489	0.674806	401.5	0.681231	0.7692	0.29275	0.791832
402	0.942	0.974	0.654	0.908	0.771	0.769	0.615	0.242	0.474	0.488	0.376	1.006	0.688	1.379	1.428	0.547	0.317	0.261	1.138	1.028	0.625	0.715	0.269	0.215	0.583	0.227	0.146	1.13	1.179	0.671	0.627582	0.641211	0.773964	0.552648	0.635614	0.650592	0.682575	402	0.685154	0.7707	0.29275	0.796486
402.5	0.94	0.967	0.652	0.898	0.764	0.762	0.608	0.244	0.471	0.483	0.371	1.003	0.684	1.37	1.426	0.54	0.313	0.256	1.133	1.025	0.627	0.708	0.264	0.212	0.571	0.227	0.142	1.121	1.167	0.667	0.626249	0.636603	0.771598	0.546561	0.629843	0.64467	0.674806	402.5	0.680538	0.7662	0.288	0.790859
403	0.947	0.977	0.654	0.908	0.767	0.759	0.615	0.244	0.474	0.491	0.378	1.011	0.684	1.382	1.431	0.54	0.313	0.261	1.14	1.028	0.623	0.71	0.269	0.212	0.583	0.227	0.142	1.125	1.174	0.671	0.630913	0.643186	0.773964	0.552648	0.632317	0.642132	0.682575	403	0.685308	0.7697	0.291	0.795816
403.5	0.95	0.979	0.654	0.906	0.769	0.767	0.615	0.247	0.471	0.488	0.381	1.016	0.688	1.382	1.428	0.542	0.315	0.259	1.138	1.033	0.63	0.703	0.269	0.217	0.586	0.227	0.142	1.123	1.177	0.674	0.632911	0.644503	0.773964	0.55143	0.633965	0.6489	0.682575	403.5	0.687	0.7699	0.293	0.796687
404	0.947	0.977	0.652	0.903	0.771	0.769	0.615	0.244	0.471	0.496	0.376	1.008	0.686	1.379	1.436	0.549	0.317	0.259	1.145	1.035	0.625	0.71	0.269	0.222	0.583	0.229	0.142	1.116	1.179	0.676	0.630913	0.643186	0.771598	0.549604	0.635614	0.650592	0.682575	404	0.685769	0.7724	0.294	0.795186
404.5	0.94	0.977	0.652	0.906	0.771	0.767	0.618	0.249	0.471	0.496	0.374	1.011	0.688	1.377	1.433	0.542	0.317	0.264	1.147	1.035	0.623	0.715	0.271	0.225	0.581	0.227	0.154	1.128	1.169	0.676	0.626249	0.643186	0.771598	0.55143	0.635614	0.6489	0.685905	404.5	0.686154	0.7724	0.29675	0.795066
405	0.938	0.979	0.652	0.903	0.771	0.769	0.615	0.247	0.471	0.488	0.371	1.013	0.684	1.382	1.431	0.544	0.317	0.256	1.145	1.03	0.625	0.718	0.264	0.217	0.586	0.225	0.146	1.123	1.172	0.674	0.624917	0.644503	0.771598	0.549604	0.635614	0.650592	0.682575	405	0.684692	0.7712	0.2935	0.794232
405.5	0.93	0.979	0.64	0.908	0.776	0.764	0.615	0.244	0.471	0.488	0.376	1.008	0.688	1.379	1.431	0.544	0.325	0.261	1.138	1.03	0.62	0.71	0.264	0.225	0.586	0.225	0.142	1.128	1.179	0.667	0.619587	0.644503	0.757396	0.552648	0.639736	0.646362	0.682575	405.5	0.683615	0.7702	0.2945	0.792591
406	0.933	0.972	0.647	0.903	0.776	0.759	0.615	0.242	0.471	0.491	0.376	1.006	0.679	1.379	1.426	0.544	0.32	0.259	1.135	1.038	0.623	0.71	0.261	0.212	0.576	0.222	0.137	1.118	1.177	0.667	0.621586	0.639895	0.76568	0.549604	0.639736	0.642132	0.682575	406	0.682308	0.7695	0.28675	0.791252
406.5	0.94	0.974	0.652	0.911	0.774	0.764	0.62	0.249	0.471	0.491	0.376	1.016	0.681	1.387	1.431	0.537	0.317	0.261	1.135	1.04	0.62	0.71	0.266	0.212	0.586	0.222	0.139	1.128	1.167	0.676	0.626249	0.641211	0.771598	0.554474	0.638087	0.646362	0.688124	406.5	0.686077	0.7704	0.28975	0.794933
407	0.935	0.977	0.649	0.908	0.774	0.757	0.618	0.247	0.471	0.486	0.371	1.011	0.679	1.379	1.436	0.542	0.313	0.259	1.133	1.028	0.623	0.708	0.269	0.215	0.581	0.229	0.137	1.125	1.167	0.671	0.622918	0.643186	0.768047	0.552648	0.638087	0.64044	0.685905	407	0.683308	0.769	0.2905	0.792828
407.5	0.94	0.977	0.645	0.906	0.776	0.759	0.623	0.247	0.471	0.491	0.371	1.006	0.676	1.379	1.431	0.542	0.322	0.259	1.13	1.035	0.618	0.713	0.261	0.215	0.581	0.229	0.144	1.116	1.169	0.676	0.626249	0.643186	0.763314	0.55143	0.639736	0.642132	0.691454	407.5	0.683692	0.769	0.29225	0.792168
408	0.93	0.974	0.647	0.903	0.771	0.762	0.618	0.244	0.464	0.491	0.371	1.008	0.684	1.379	1.423	0.544	0.322	0.259	1.13	1.03	0.61	0.71	0.264	0.22	0.579	0.225	0.142	1.118	1.182	0.669	0.619587	0.641211	0.76568	0.549604	0.635614	0.64467	0.685905	408	0.682077	0.7671	0.2915	0.792155
408.5	0.938	0.977	0.649	0.906	0.767	0.764	0.623	0.247	0.471	0.488	0.369	1.008	0.679	1.384	1.433	0.549	0.317	0.264	1.14	1.028	0.62	0.71	0.261	0.225	0.588	0.227	0.149	1.118	1.179	0.667	0.624917	0.643186	0.768047	0.55143	0.632317	0.646362	0.691454	408.5	0.683538	0.7706	0.29725	0.793083
409	0.94	0.981	0.657	0.903	0.764	0.767	0.623	0.251	0.474	0.491	0.376	1.016	0.684	1.382	1.431	0.544	0.32	0.261	1.145	1.04	0.62	0.713	0.264	0.215	0.588	0.227	0.146	1.118	1.177	0.671	0.626249	0.64582	0.777515	0.549604	0.629843	0.6489	0.691454	409	0.686692	0.772	0.294	0.795027
409.5	0.933	0.969	0.649	0.906	0.762	0.757	0.61	0.247	0.469	0.491	0.369	1.013	0.681	1.382	1.428	0.544	0.32	0.259	1.14	1.035	0.618	0.708	0.266	0.217	0.581	0.229	0.144	1.116	1.167	0.669	0.621586	0.63792	0.768047	0.55143	0.628195	0.64044	0.677026	409.5	0.681231	0.77	0.29275	0.79014
410	0.942	0.969	0.649	0.911	0.767	0.759	0.618	0.251	0.476	0.498	0.366	1.018	0.676	1.382	1.431	0.544	0.322	0.256	1.14	1.035	0.623	0.703	0.269	0.217	0.576	0.222	0.142	1.118	1.169	0.671	0.627582	0.63792	0.768047	0.554474	0.632317	0.642132	0.685905	410	0.684615	0.7705	0.28925	0.792289
410.5	0.933	0.964	0.654	0.898	0.769	0.752	0.613	0.247	0.469	0.493	0.369	1.001	0.681	1.375	1.423	0.542	0.317	0.259	1.138	1.021	0.627	0.701	0.271	0.217	0.579	0.225	0.142	1.116	1.165	0.667	0.621586	0.634628	0.773964	0.546561	0.633965	0.63621	0.680355	410.5	0.680231	0.7674	0.29075	0.789248
411	1.072	1.116	0.701	1.016	0.881	0.908	0.713	0.31	0.493	0.518	0.398	1.008	0.715	1.389	1.443	0.564	0.32	0.259	1.15	1.035	0.645	0.71	0.271	0.22	0.588	0.229	0.144	1.211	1.223	0.759	0.714191	0.734694	0.829586	0.618381	0.726298	0.76819	0.791343	411	0.757615	0.7786	0.29525	0.869979
411.5	1.211	1.267	0.747	1.133	0.994	1.064	0.813	0.374	0.518	0.542	0.427	1.018	0.75	1.404	1.462	0.588	0.322	0.261	1.162	1.05	0.662	0.72	0.271	0.225	0.598	0.234	0.146	1.309	1.284	0.852	0.806795	0.834101	0.884024	0.689592	0.819456	0.900169	0.902331	411.5	0.835231	0.7902	0.30075	0.951359
412	1.35	1.418	0.793	1.252	1.106	1.221	0.916	0.437	0.544	0.566	0.457	1.028	0.786	1.421	1.484	0.613	0.327	0.264	1.174	1.064	0.679	0.732	0.271	0.229	0.608	0.239	0.151	1.406	1.345	0.945	0.8994	0.933509	0.938462	0.762021	0.911789	1.03299	1.01665	412	0.913385	0.8029	0.30675	1.03277
412.5	1.143	1.191	0.723	1.079	0.938	0.994	0.764	0.344	0.508	0.53	0.415	1.016	0.74	1.401	1.458	0.579	0.322	0.264	1.157	1.047	0.652	0.718	0.269	0.225	0.596	0.232	0.146	1.262	1.257	0.811	0.761492	0.784068	0.855621	0.656726	0.773289	0.840948	0.847947	412.5	0.798846	0.7867	0.29975	0.912558
413	0.933	0.964	0.649	0.903	0.769	0.764	0.613	0.249	0.471	0.493	0.374	1.003	0.691	1.382	1.431	0.544	0.317	0.261	1.138	1.028	0.625	0.703	0.264	0.217	0.581	0.225	0.142	1.116	1.167	0.674	0.621586	0.634628	0.768047	0.549604	0.633965	0.646362	0.680355	413	0.682769	0.7693	0.29125	0.790124
413.5	0.94	0.974	0.654	0.908	0.779	0.762	0.613	0.242	0.474	0.496	0.371	1.013	0.696	1.382	1.423	0.532	0.308	0.259	1.145	1.028	0.618	0.703	0.269	0.217	0.581	0.229	0.142	1.125	1.172	0.664	0.626249	0.641211	0.773964	0.552648	0.642209	0.64467	0.680355	413.5	0.686308	0.7667	0.29225	0.793582
414	0.947	0.981	0.657	0.906	0.776	0.764	0.605	0.242	0.471	0.496	0.374	1.003	0.686	1.382	1.428	0.544	0.315	0.256	1.14	1.033	0.623	0.706	0.266	0.217	0.579	0.227	0.146	1.125	1.179	0.667	0.630913	0.64582	0.777515	0.55143	0.639736	0.646362	0.671476	414	0.685231	0.7693	0.29225	0.796668
414.5	0.945	0.977	0.659	0.898	0.769	0.759	0.613	0.249	0.469	0.491	0.376	1.008	0.684	1.379	1.418	0.549	0.317	0.259	1.135	1.035	0.62	0.71	0.259	0.215	0.574	0.225	0.144	1.118	1.169	0.664	0.62958	0.643186	0.779882	0.546561	0.633965	0.642132	0.680355	414.5	0.684385	0.7681	0.2895	0.792887
415	0.945	0.991	0.657	0.906	0.774	0.762	0.605	0.247	0.476	0.486	0.369	1.006	0.686	1.389	1.421	0.544	0.32	0.254	1.143	1.033	0.618	0.718	0.264	0.212	0.581	0.225	0.142	1.121	1.172	0.667	0.62958	0.652403	0.777515	0.55143	0.638087	0.64467	0.671476	415	0.685385	0.7704	0.29	0.795847
415.5	0.938	0.979	0.649	0.906	0.762	0.759	0.605	0.239	0.469	0.486	0.371	1.011	0.684	1.375	1.421	0.54	0.315	0.254	1.133	1.025	0.623	0.715	0.264	0.217	0.583	0.227	0.139	1.121	1.165	0.667	0.624917	0.644503	0.768047	0.55143	0.628195	0.642132	0.671476	415.5	0.681385	0.7665	0.2915	0.7917
416	0.938	0.977	0.649	0.916	0.764	0.759	0.605	0.239	0.474	0.488	0.374	1.008	0.681	1.377	1.418	0.54	0.313	0.256	1.133	1.025	0.62	0.715	0.266	0.217	0.581	0.225	0.142	1.118	1.165	0.671	0.624917	0.643186	0.768047	0.557517	0.629843	0.642132	0.671476	416	0.682462	0.7663	0.29125	0.792524
416.5	0.942	0.981	0.662	0.908	0.771	0.769	0.603	0.234	0.474	0.488	0.381	1.016	0.681	1.379	1.428	0.54	0.315	0.264	1.13	1.023	0.615	0.713	0.264	0.215	0.579	0.229	0.144	1.118	1.167	0.674	0.627582	0.64582	0.783432	0.552648	0.635614	0.650592	0.669256	416.5	0.685385	0.7671	0.29175	0.795497
417	0.945	0.984	0.649	0.903	0.769	0.762	0.603	0.242	0.474	0.493	0.371	1.006	0.681	1.377	1.423	0.537	0.315	0.256	1.135	1.03	0.613	0.71	0.261	0.222	0.579	0.227	0.139	1.113	1.16	0.676	0.62958	0.647795	0.768047	0.549604	0.633965	0.64467	0.669256	417	0.683231	0.7657	0.29175	0.792004
417.5	0.945	0.981	0.647	0.908	0.764	0.762	0.605	0.242	0.469	0.486	0.374	1.006	0.688	1.379	1.426	0.542	0.315	0.259	1.13	1.035	0.613	0.71	0.266	0.222	0.579	0.225	0.144	1.121	1.167	0.676	0.62958	0.64582	0.76568	0.552648	0.629843	0.64467	0.671476	417.5	0.682846	0.7675	0.2925	0.793961
418	0.935	0.977	0.642	0.903	0.767	0.752	0.61	0.242	0.474	0.491	0.369	0.996	0.676	1.37	1.426	0.537	0.315	0.254	1.13	1.025	0.62	0.706	0.264	0.217	0.579	0.227	0.142	1.116	1.165	0.667	0.622918	0.643186	0.759763	0.549604	0.632317	0.63621	0.677026	418	0.679538	0.7647	0.29125	0.789067
418.5	0.94	0.972	0.647	0.898	0.774	0.759	0.61	0.244	0.469	0.493	0.371	1.008	0.676	1.372	1.423	0.544	0.317	0.256	1.128	1.03	0.623	0.71	0.264	0.215	0.581	0.225	0.146	1.113	1.169	0.667	0.626249	0.639895	0.76568	0.546561	0.638087	0.642132	0.677026	418.5	0.681615	0.7667	0.29175	0.789626
419	0.94	0.972	0.652	0.903	0.771	0.757	0.608	0.244	0.474	0.491	0.374	1.006	0.684	1.372	1.426	0.542	0.315	0.261	1.133	1.035	0.62	0.713	0.266	0.217	0.581	0.225	0.144	1.116	1.169	0.674	0.626249	0.639895	0.771598	0.549604	0.635614	0.64044	0.674806	419	0.682769	0.7683	0.29175	0.792335
419.5	0.945	0.972	0.649	0.903	0.769	0.767	0.608	0.239	0.466	0.483	0.376	1.003	0.679	1.379	1.428	0.532	0.313	0.261	1.128	1.03	0.62	0.715	0.266	0.215	0.581	0.229	0.149	1.123	1.167	0.662	0.62958	0.639895	0.768047	0.549604	0.633965	0.6489	0.674806	419.5	0.681462	0.7672	0.2935	0.791304
420	0.942	0.974	0.652	0.908	0.764	0.759	0.605	0.244	0.476	0.488	0.374	1.006	0.679	1.379	1.426	0.542	0.315	0.261	1.133	1.028	0.615	0.706	0.271	0.217	0.579	0.232	0.146	1.113	1.167	0.667	0.627582	0.641211	0.771598	0.552648	0.629843	0.642132	0.671476	420	0.682385	0.7676	0.2935	0.791434
420.5	0.933	0.962	0.649	0.901	0.767	0.752	0.601	0.244	0.464	0.483	0.366	0.999	0.674	1.367	1.414	0.535	0.31	0.254	1.121	1.023	0.61	0.706	0.264	0.217	0.571	0.232	0.146	1.111	1.155	0.657	0.621586	0.633311	0.768047	0.548387	0.632317	0.63621	0.667037	420.5	0.676538	0.7604	0.2915	0.784904
421	0.942	0.972	0.649	0.898	0.769	0.757	0.61	0.247	0.469	0.486	0.374	1.006	0.686	1.377	1.423	0.537	0.313	0.256	1.128	1.033	0.62	0.71	0.266	0.217	0.581	0.227	0.149	1.123	1.167	0.667	0.627582	0.639895	0.768047	0.546561	0.633965	0.64044	0.677026	421	0.681923	0.7663	0.2935	0.791298
421.5	0.942	0.974	0.647	0.903	0.769	0.762	0.608	0.247	0.474	0.491	0.376	1.011	0.693	1.382	1.426	0.54	0.315	0.259	1.13	1.03	0.618	0.708	0.269	0.227	0.576	0.225	0.146	1.121	1.167	0.664	0.627582	0.641211	0.76568	0.549604	0.633965	0.64467	0.674806	421.5	0.684385	0.7677	0.2935	0.790868
422	0.942	0.969	0.649	0.901	0.769	0.762	0.618	0.247	0.474	0.486	0.376	1.008	0.688	1.379	1.421	0.544	0.32	0.259	1.13	1.038	0.613	0.708	0.264	0.22	0.581	0.229	0.146	1.113	1.172	0.662	0.627582	0.63792	0.768047	0.548387	0.633965	0.64467	0.685905	422	0.683769	0.7676	0.294	0.789848
422.5	0.945	0.969	0.647	0.894	0.769	0.757	0.615	0.247	0.464	0.486	0.371	1.001	0.681	1.377	1.423	0.542	0.317	0.259	1.133	1.03	0.615	0.706	0.264	0.217	0.576	0.227	0.144	1.113	1.169	0.659	0.62958	0.63792	0.76568	0.544127	0.633965	0.64044	0.682575	422.5	0.680462	0.7666	0.291	0.78833
423	0.947	0.974	0.649	0.906	0.771	0.754	0.61	0.244	0.464	0.483	0.374	0.999	0.679	1.375	1.423	0.54	0.322	0.261	1.133	1.038	0.618	0.71	0.264	0.212	0.579	0.229	0.144	1.121	1.174	0.664	0.630913	0.641211	0.768047	0.55143	0.635614	0.637902	0.677026	423	0.681077	0.7684	0.291	0.792943
423.5	0.938	0.972	0.649	0.903	0.764	0.759	0.608	0.247	0.464	0.488	0.371	1.001	0.676	1.377	1.423	0.535	0.317	0.259	1.128	1.033	0.62	0.708	0.261	0.215	0.579	0.232	0.144	1.118	1.167	0.662	0.624917	0.639895	0.768047	0.549604	0.629843	0.642132	0.674806	423.5	0.68	0.7661	0.2925	0.789923
424	0.938	0.974	0.649	0.903	0.764	0.757	0.61	0.244	0.469	0.483	0.371	1.001	0.681	1.379	1.426	0.537	0.32	0.259	1.125	1.03	0.62	0.701	0.264	0.217	0.576	0.227	0.149	1.118	1.16	0.659	0.624917	0.641211	0.768047	0.549604	0.629843	0.64044	0.677026	424	0.680308	0.7661	0.29225	0.788683
424.5	0.94	0.972	0.652	0.906	0.769	0.764	0.62	0.244	0.474	0.491	0.376	1.011	0.684	1.377	1.423	0.535	0.317	0.256	1.128	1.028	0.623	0.713	0.266	0.212	0.571	0.225	0.146	1.121	1.162	0.662	0.626249	0.639895	0.771598	0.55143	0.633965	0.646362	0.688124	424.5	0.684846	0.7666	0.2885	0.790596
425	0.938	0.974	0.642	0.911	0.769	0.747	0.618	0.242	0.474	0.483	0.376	1.008	0.676	1.377	1.423	0.535	0.317	0.259	1.123	1.028	0.615	0.71	0.269	0.217	0.579	0.222	0.142	1.116	1.16	0.662	0.624917	0.641211	0.759763	0.554474	0.633965	0.63198	0.685905	425	0.681385	0.7656	0.29	0.788338
425.5	0.942	0.979	0.642	0.906	0.774	0.754	0.62	0.244	0.474	0.491	0.374	1.011	0.684	1.375	1.426	0.537	0.32	0.264	1.133	1.035	0.618	0.706	0.269	0.225	0.583	0.227	0.144	1.116	1.162	0.667	0.627582	0.644503	0.759763	0.55143	0.638087	0.637902	0.688124	425.5	0.684231	0.7683	0.29475	0.789754
426	0.928	0.972	0.652	0.901	0.767	0.759	0.61	0.247	0.469	0.486	0.374	1.003	0.681	1.372	1.416	0.535	0.317	0.261	1.118	1.028	0.608	0.703	0.266	0.215	0.579	0.229	0.144	1.106	1.162	0.667	0.618254	0.639895	0.771598	0.548387	0.632317	0.642132	0.677026	426	0.680692	0.7624	0.29175	0.787591
426.5	0.942	0.974	0.654	0.908	0.774	0.759	0.61	0.244	0.469	0.491	0.369	1.006	0.684	1.372	1.426	0.535	0.317	0.256	1.123	1.033	0.618	0.698	0.266	0.215	0.579	0.227	0.146	1.118	1.169	0.669	0.627582	0.641211	0.773964	0.552648	0.638087	0.642132	0.677026	426.5	0.683385	0.7644	0.29175	0.793058
427	0.935	0.974	0.654	0.903	0.771	0.767	0.608	0.244	0.476	0.488	0.369	1.006	0.684	1.382	1.431	0.542	0.313	0.259	1.128	1.033	0.62	0.703	0.264	0.222	0.581	0.225	0.144	1.123	1.162	0.664	0.622918	0.641211	0.773964	0.549604	0.635614	0.6489	0.674806	427	0.683	0.7675	0.293	0.790957
427.5	0.938	0.974	0.652	0.903	0.769	0.754	0.605	0.244	0.469	0.486	0.374	1.003	0.686	1.375	1.428	0.547	0.317	0.259	1.125	1.028	0.618	0.706	0.266	0.22	0.579	0.227	0.139	1.125	1.165	0.664	0.624917	0.641211	0.771598	0.549604	0.633965	0.637902	0.671476	427.5	0.681308	0.7669	0.29125	0.791619
428	0.938	0.974	0.647	0.903	0.764	0.757	0.613	0.244	0.474	0.488	0.374	1.013	0.684	1.377	1.426	0.542	0.32	0.259	1.121	1.033	0.618	0.706	0.261	0.215	0.576	0.232	0.144	1.123	1.165	0.659	0.624917	0.641211	0.76568	0.549604	0.629843	0.64044	0.680355	428	0.682538	0.7663	0.29175	0.789773
428.5	0.933	0.972	0.647	0.906	0.764	0.759	0.613	0.249	0.469	0.491	0.371	1.008	0.681	1.384	1.426	0.549	0.32	0.256	1.118	1.033	0.615	0.701	0.269	0.215	0.579	0.232	0.139	1.121	1.155	0.669	0.621586	0.639895	0.76568	0.55143	0.629843	0.642132	0.680355	428.5	0.681769	0.7671	0.29125	0.789084
429	0.938	0.967	0.647	0.903	0.767	0.747	0.615	0.247	0.469	0.488	0.371	1.001	0.686	1.382	1.428	0.544	0.317	0.259	1.123	1.025	0.62	0.703	0.259	0.217	0.579	0.229	0.146	1.118	1.155	0.669	0.624917	0.636603	0.76568	0.549604	0.632317	0.63198	0.682575	429	0.680462	0.766	0.29275	0.788401
429.5	0.94	0.977	0.649	0.908	0.769	0.747	0.608	0.247	0.469	0.488	0.374	1.003	0.679	1.379	1.428	0.54	0.317	0.264	1.125	1.028	0.618	0.71	0.269	0.217	0.583	0.225	0.144	1.125	1.162	0.662	0.626249	0.643186	0.768047	0.552648	0.633965	0.63198	0.674806	429.5	0.681385	0.7678	0.29225	0.791304
430	0.945	0.974	0.649	0.903	0.774	0.752	0.613	0.251	0.474	0.486	0.376	1.001	0.684	1.377	1.426	0.544	0.313	0.266	1.121	1.033	0.62	0.701	0.271	0.217	0.581	0.229	0.144	1.128	1.162	0.667	0.62958	0.641211	0.768047	0.549604	0.638087	0.63621	0.680355	430	0.683231	0.7672	0.29275	0.792206
430.5	0.938	0.972	0.647	0.906	0.764	0.747	0.61	0.249	0.471	0.486	0.376	1.006	0.681	1.372	1.423	0.547	0.31	0.256	1.118	1.04	0.623	0.701	0.264	0.22	0.581	0.229	0.146	1.118	1.169	0.669	0.624917	0.639895	0.76568	0.55143	0.629843	0.63198	0.677026	430.5	0.681	0.7654	0.294	0.791132
431	1.077	1.121	0.693	1.021	0.879	0.898	0.708	0.313	0.496	0.513	0.405	1.018	0.718	1.394	1.44	0.569	0.317	0.259	1.13	1.042	0.642	0.708	0.266	0.222	0.588	0.237	0.149	1.218	1.223	0.757	0.717522	0.737986	0.820118	0.621424	0.72465	0.759729	0.785794	431	0.758462	0.7767	0.299	0.870721
431.5	1.216	1.272	0.74	1.138	0.996	1.052	0.806	0.378	0.52	0.54	0.437	1.03	0.754	1.418	1.458	0.591	0.325	0.261	1.143	1.047	0.662	0.718	0.269	0.225	0.596	0.244	0.151	1.318	1.279	0.845	0.810127	0.837393	0.87574	0.692635	0.821105	0.890017	0.894562	431.5	0.836846	0.7892	0.304	0.951128
432	1.357	1.423	0.786	1.255	1.113	1.206	0.906	0.444	0.544	0.569	0.469	1.042	0.791	1.443	1.475	0.615	0.332	0.266	1.157	1.052	0.681	0.728	0.273	0.229	0.603	0.251	0.154	1.418	1.335	0.935	0.904064	0.936801	0.930178	0.763847	0.91756	1.0203	1.00555	432	0.915769	0.8022	0.30925	1.03184
432.5	1.125	1.189	0.715	1.064	0.935	0.969	0.757	0.344	0.498	0.518	0.42	1.016	0.73	1.392	1.433	0.574	0.325	0.264	1.121	1.033	0.632	0.706	0.273	0.222	0.579	0.242	0.154	1.257	1.233	0.791	0.7495	0.782752	0.846154	0.647596	0.770816	0.819797	0.840178	432.5	0.790769	0.7753	0.29925	0.901
433	0.894	0.955	0.642	0.874	0.754	0.73	0.605	0.244	0.449	0.466	0.371	0.986	0.669	1.338	1.389	0.53	0.315	0.259	1.084	1.013	0.583	0.684	0.276	0.212	0.554	0.232	0.156	1.096	1.13	0.647	0.595603	0.628703	0.759763	0.531954	0.621599	0.617597	0.671476	433	0.664538	0.7471	0.2885	0.76986
433.5	0.928	0.974	0.647	0.896	0.767	0.745	0.603	0.249	0.461	0.483	0.374	0.994	0.676	1.367	1.411	0.537	0.308	0.264	1.111	1.023	0.603	0.693	0.266	0.212	0.569	0.227	0.151	1.111	1.15	0.659	0.618254	0.641211	0.76568	0.545344	0.632317	0.630288	0.669256	433.5	0.676692	0.7583	0.28975	0.784356
434	0.93	0.972	0.649	0.901	0.762	0.757	0.613	0.244	0.464	0.483	0.378	1.001	0.684	1.372	1.423	0.54	0.317	0.261	1.128	1.03	0.605	0.701	0.266	0.217	0.581	0.229	0.144	1.118	1.16	0.659	0.619587	0.639895	0.768047	0.548387	0.628195	0.64044	0.680355	434	0.679846	0.7643	0.29275	0.787559
434.5	0.938	0.964	0.649	0.908	0.767	0.759	0.608	0.242	0.466	0.488	0.371	1.008	0.688	1.375	1.431	0.542	0.317	0.266	1.116	1.033	0.608	0.698	0.264	0.21	0.581	0.229	0.149	1.116	1.162	0.662	0.624917	0.634628	0.768047	0.552648	0.632317	0.642132	0.674806	434.5	0.681231	0.765	0.29225	0.788606
435	0.94	0.967	0.649	0.908	0.767	0.759	0.605	0.242	0.466	0.488	0.371	1.008	0.688	1.375	1.428	0.54	0.315	0.266	1.118	1.033	0.613	0.698	0.264	0.212	0.581	0.225	0.146	1.116	1.16	0.659	0.626249	0.636603	0.768047	0.552648	0.632317	0.642132	0.671476	435	0.681385	0.765	0.291	0.788364
435.5	0.945	0.972	0.647	0.906	0.769	0.762	0.603	0.244	0.469	0.486	0.374	1.006	0.686	1.375	1.423	0.535	0.313	0.266	1.121	1.035	0.618	0.701	0.261	0.215	0.583	0.22	0.142	1.113	1.155	0.654	0.62958	0.639895	0.76568	0.55143	0.633965	0.64467	0.669256	435.5	0.682231	0.7648	0.29	0.786941
436	0.94	0.977	0.647	0.903	0.767	0.764	0.593	0.247	0.471	0.493	0.374	1.008	0.684	1.37	1.418	0.542	0.31	0.266	1.123	1.03	0.615	0.708	0.261	0.217	0.581	0.222	0.146	1.116	1.157	0.659	0.626249	0.643186	0.76568	0.549604	0.632317	0.646362	0.658158	436	0.682154	0.7643	0.2915	0.788103
436.5	0.935	0.974	0.649	0.901	0.769	0.759	0.598	0.239	0.466	0.493	0.374	1.006	0.679	1.367	1.416	0.535	0.313	0.259	1.111	1.028	0.608	0.703	0.259	0.217	0.581	0.222	0.144	1.111	1.16	0.662	0.622918	0.641211	0.768047	0.548387	0.633965	0.642132	0.663707	436.5	0.680154	0.7599	0.291	0.787652
437	0.938	0.974	0.645	0.906	0.762	0.757	0.596	0.242	0.466	0.493	0.376	1.008	0.679	1.379	1.418	0.535	0.313	0.256	1.111	1.035	0.615	0.701	0.264	0.215	0.574	0.227	0.142	1.111	1.155	0.654	0.624917	0.641211	0.763314	0.55143	0.628195	0.64044	0.661487	437	0.680154	0.7627	0.2895	0.785839
437.5	0.938	0.977	0.654	0.911	0.769	0.752	0.598	0.244	0.469	0.491	0.378	1.003	0.681	1.384	1.428	0.542	0.313	0.254	1.111	1.04	0.625	0.703	0.261	0.217	0.574	0.225	0.144	1.116	1.16	0.662	0.624917	0.643186	0.773964	0.554474	0.633965	0.63621	0.663707	437.5	0.681923	0.7661	0.29	0.790649
438	0.94	0.974	0.647	0.894	0.769	0.75	0.596	0.249	0.469	0.486	0.374	1.003	0.681	1.377	1.418	0.544	0.313	0.261	1.113	1.03	0.615	0.703	0.266	0.217	0.571	0.225	0.142	1.111	1.155	0.654	0.626249	0.641211	0.76568	0.544127	0.633965	0.634518	0.661487	438	0.679385	0.764	0.28875	0.785324
438.5	0.935	0.969	0.645	0.898	0.771	0.752	0.603	0.249	0.469	0.491	0.374	0.999	0.686	1.377	1.421	0.54	0.313	0.261	1.113	1.03	0.615	0.706	0.271	0.215	0.579	0.229	0.142	1.111	1.162	0.664	0.622918	0.63792	0.763314	0.546561	0.635614	0.63621	0.669256	438.5	0.680077	0.7647	0.29125	0.786816
439	0.93	0.967	0.647	0.896	0.764	0.754	0.605	0.244	0.469	0.486	0.369	0.999	0.681	1.37	1.416	0.535	0.315	0.261	1.111	1.025	0.618	0.698	0.266	0.217	0.576	0.229	0.139	1.111	1.15	0.657	0.619587	0.636603	0.76568	0.545344	0.629843	0.637902	0.671476	439	0.677769	0.7615	0.29025	0.783602
439.5	0.945	0.972	0.652	0.903	0.769	0.757	0.608	0.239	0.474	0.486	0.374	1.011	0.681	1.372	1.418	0.532	0.313	0.259	1.113	1.033	0.62	0.701	0.264	0.217	0.581	0.227	0.144	1.116	1.162	0.659	0.62958	0.639895	0.771598	0.549604	0.633965	0.64044	0.674806	439.5	0.682385	0.7625	0.29225	0.789668
440	0.942	0.977	0.652	0.903	0.767	0.75	0.61	0.244	0.474	0.488	0.378	1.008	0.681	1.382	1.414	0.537	0.315	0.259	1.116	1.03	0.618	0.696	0.266	0.217	0.579	0.222	0.144	1.111	1.165	0.652	0.627582	0.643186	0.771598	0.549604	0.632317	0.634518	0.677026	440	0.682615	0.7633	0.2905	0.788567
440.5	0.942	0.964	0.649	0.906	0.771	0.75	0.605	0.247	0.469	0.493	0.374	1.008	0.679	1.377	1.418	0.537	0.315	0.264	1.113	1.028	0.618	0.698	0.264	0.215	0.581	0.229	0.146	1.116	1.162	0.662	0.627582	0.634628	0.768047	0.55143	0.635614	0.634518	0.671476	440.5	0.681308	0.7632	0.29275	0.788812
441	0.938	0.972	0.647	0.901	0.762	0.754	0.608	0.247	0.469	0.486	0.374	0.999	0.681	1.377	1.418	0.54	0.315	0.264	1.113	1.03	0.613	0.703	0.261	0.22	0.576	0.225	0.146	1.113	1.16	0.662	0.624917	0.639895	0.76568	0.548387	0.628195	0.637902	0.674806	441	0.679846	0.7634	0.29175	0.787697
441.5	0.933	0.967	0.647	0.896	0.764	0.75	0.61	0.247	0.466	0.488	0.376	0.999	0.676	1.37	1.414	0.537	0.315	0.264	1.111	1.021	0.613	0.703	0.269	0.217	0.574	0.227	0.146	1.121	1.162	0.664	0.621586	0.636603	0.76568	0.545344	0.629843	0.634518	0.677026	441.5	0.678385	0.7617	0.291	0.78803
442	0.933	0.974	0.649	0.896	0.762	0.752	0.605	0.247	0.464	0.488	0.374	0.999	0.684	1.372	1.406	0.542	0.313	0.264	1.111	1.028	0.613	0.706	0.261	0.217	0.581	0.232	0.142	1.113	1.15	0.659	0.621586	0.641211	0.768047	0.545344	0.628195	0.63621	0.671476	442	0.679	0.7616	0.293	0.785455
442.5	0.93	0.969	0.649	0.901	0.769	0.752	0.613	0.237	0.471	0.493	0.374	0.999	0.679	1.377	1.423	0.535	0.315	0.261	1.106	1.033	0.61	0.71	0.264	0.21	0.576	0.227	0.144	1.118	1.155	0.659	0.619587	0.63792	0.768047	0.548387	0.633965	0.63621	0.680355	442.5	0.679692	0.7634	0.28925	0.786563
443	0.935	0.972	0.652	0.903	0.769	0.754	0.61	0.244	0.476	0.488	0.374	0.999	0.686	1.375	1.426	0.54	0.315	0.259	1.113	1.028	0.61	0.706	0.264	0.215	0.579	0.225	0.144	1.118	1.155	0.654	0.622918	0.639895	0.771598	0.549604	0.633965	0.637902	0.677026	443	0.681692	0.7636	0.29075	0.787288
443.5	0.933	0.972	0.649	0.898	0.767	0.752	0.61	0.242	0.476	0.491	0.369	0.996	0.679	1.372	1.418	0.54	0.315	0.259	1.106	1.028	0.613	0.693	0.259	0.212	0.574	0.222	0.144	1.113	1.162	0.654	0.621586	0.639895	0.768047	0.546561	0.632317	0.63621	0.677026	443.5	0.679538	0.7603	0.288	0.786441
444	0.933	0.969	0.652	0.901	0.771	0.752	0.613	0.244	0.464	0.488	0.374	0.999	0.686	1.372	1.428	0.535	0.317	0.261	1.116	1.028	0.62	0.698	0.261	0.22	0.581	0.232	0.149	1.116	1.162	0.659	0.621586	0.63792	0.771598	0.548387	0.635614	0.63621	0.680355	444	0.680462	0.7636	0.2955	0.78807
444.5	0.942	0.972	0.647	0.894	0.774	0.747	0.608	0.237	0.469	0.486	0.376	0.996	0.679	1.372	1.414	0.537	0.317	0.259	1.111	1.025	0.618	0.698	0.266	0.22	0.569	0.229	0.146	1.113	1.155	0.657	0.627582	0.639895	0.76568	0.544127	0.638087	0.63198	0.674806	444.5	0.679	0.7617	0.291	0.78604
445	0.942	0.969	0.647	0.898	0.767	0.762	0.61	0.242	0.471	0.488	0.371	1.001	0.679	1.377	1.418	0.54	0.313	0.261	1.116	1.025	0.618	0.701	0.261	0.217	0.569	0.227	0.149	1.113	1.155	0.657	0.627582	0.63792	0.76568	0.546561	0.632317	0.64467	0.677026	445	0.680538	0.763	0.2905	0.786106
445.5	0.94	0.977	0.649	0.903	0.769	0.752	0.61	0.242	0.469	0.491	0.374	1.003	0.684	1.379	1.421	0.542	0.313	0.261	1.111	1.033	0.618	0.703	0.266	0.225	0.571	0.229	0.146	1.121	1.162	0.657	0.626249	0.643186	0.768047	0.549604	0.633965	0.63621	0.677026	445.5	0.681769	0.7647	0.29275	0.789584
446	0.938	0.972	0.645	0.901	0.771	0.747	0.615	0.244	0.471	0.493	0.374	0.999	0.684	1.379	1.418	0.537	0.313	0.261	1.108	1.038	0.618	0.701	0.261	0.222	0.579	0.222	0.142	1.113	1.167	0.654	0.624917	0.639895	0.763314	0.548387	0.635614	0.63198	0.682575	446	0.681077	0.7634	0.29125	0.787216
446.5	0.933	0.972	0.645	0.898	0.771	0.752	0.613	0.247	0.469	0.483	0.374	1.006	0.681	1.379	1.418	0.54	0.313	0.261	1.108	1.03	0.615	0.701	0.261	0.217	0.571	0.225	0.146	1.111	1.16	0.654	0.621586	0.639895	0.763314	0.546561	0.635614	0.63621	0.680355	446.5	0.680308	0.7626	0.28975	0.785194
447	0.925	0.967	0.649	0.896	0.759	0.752	0.613	0.237	0.464	0.486	0.369	0.996	0.686	1.372	1.404	0.54	0.315	0.259	1.104	1.021	0.608	0.696	0.264	0.212	0.566	0.225	0.142	1.104	1.145	0.652	0.616256	0.636603	0.768047	0.545344	0.625721	0.63621	0.680355	447	0.676846	0.7583	0.28625	0.781036
447.5	0.933	0.967	0.647	0.898	0.771	0.75	0.61	0.249	0.471	0.488	0.374	0.996	0.681	1.372	1.411	0.544	0.317	0.259	1.104	1.021	0.61	0.701	0.264	0.222	0.574	0.227	0.144	1.113	1.157	0.659	0.621586	0.636603	0.76568	0.546561	0.635614	0.634518	0.677026	447.5	0.679615	0.7603	0.29175	0.785633
448	0.93	0.964	0.647	0.901	0.769	0.757	0.618	0.247	0.466	0.491	0.376	1.006	0.684	1.375	1.411	0.542	0.313	0.259	1.106	1.028	0.618	0.701	0.261	0.217	0.576	0.222	0.144	1.113	1.162	0.662	0.619587	0.634628	0.76568	0.548387	0.633965	0.64044	0.685905	448	0.681231	0.7614	0.28975	0.786469
448.5	0.928	0.972	0.647	0.903	0.771	0.75	0.61	0.244	0.466	0.486	0.376	1.001	0.681	1.375	1.418	0.537	0.313	0.264	1.108	1.028	0.618	0.701	0.266	0.217	0.571	0.227	0.146	1.118	1.157	0.659	0.618254	0.639895	0.76568	0.549604	0.635614	0.634518	0.677026	448.5	0.679615	0.7628	0.29025	0.786776
449	0.93	0.969	0.654	0.903	0.774	0.752	0.61	0.242	0.471	0.488	0.378	1.008	0.686	1.379	1.421	0.537	0.31	0.259	1.108	1.03	0.615	0.698	0.269	0.22	0.583	0.232	0.144	1.108	1.157	0.657	0.619587	0.63792	0.773964	0.549604	0.638087	0.63621	0.677026	449	0.681923	0.7626	0.29475	0.786154
449.5	0.923	0.972	0.657	0.898	0.769	0.754	0.613	0.244	0.474	0.491	0.369	1.001	0.688	1.377	1.418	0.535	0.313	0.264	1.108	1.033	0.615	0.698	0.266	0.22	0.576	0.227	0.144	1.121	1.157	0.652	0.614923	0.639895	0.777515	0.546561	0.633965	0.637902	0.680355	449.5	0.681	0.7627	0.29175	0.786985
450	0.935	0.969	0.652	0.903	0.771	0.754	0.61	0.244	0.476	0.493	0.371	0.999	0.681	1.375	1.418	0.535	0.315	0.256	1.108	1.028	0.618	0.698	0.261	0.21	0.571	0.225	0.144	1.113	1.152	0.647	0.622918	0.63792	0.771598	0.549604	0.635614	0.637902	0.677026	450	0.681385	0.7612	0.2875	0.784863
450.5	0.93	0.972	0.642	0.896	0.771	0.752	0.605	0.249	0.471	0.488	0.376	1.001	0.679	1.375	1.404	0.532	0.313	0.259	1.106	1.033	0.613	0.701	0.256	0.217	0.569	0.225	0.144	1.113	1.157	0.652	0.619587	0.639895	0.759763	0.545344	0.635614	0.63621	0.671476	450.5	0.679385	0.7592	0.28875	0.783798
451	0.93	0.974	0.642	0.903	0.771	0.752	0.605	0.247	0.466	0.496	0.376	1.001	0.686	1.37	1.411	0.54	0.313	0.261	1.104	1.04	0.615	0.701	0.264	0.212	0.574	0.225	0.146	1.106	1.155	0.654	0.619587	0.641211	0.759763	0.549604	0.635614	0.63621	0.671476	451	0.680692	0.7619	0.28925	0.783595
451.5	1.135	1.199	0.715	1.072	0.938	0.974	0.757	0.342	0.503	0.532	0.42	1.013	0.732	1.389	1.431	0.579	0.317	0.264	1.123	1.045	0.642	0.713	0.273	0.217	0.583	0.232	0.146	1.255	1.233	0.789	0.756163	0.789335	0.846154	0.652465	0.773289	0.824027	0.840178	451.5	0.794769	0.7776	0.2945	0.903017
452	1.34	1.423	0.791	1.243	1.106	1.199	0.911	0.439	0.542	0.569	0.464	1.028	0.779	1.411	1.453	0.618	0.322	0.266	1.145	1.052	0.669	0.728	0.283	0.222	0.593	0.239	0.146	1.404	1.313	0.925	0.892738	0.936801	0.936095	0.756543	0.911789	1.01438	1.0111	452	0.910308	0.7947	0.3	1.02345
452.5	1.133	1.201	0.718	1.079	0.935	0.969	0.764	0.342	0.503	0.537	0.422	1.016	0.725	1.394	1.431	0.576	0.322	0.264	1.125	1.045	0.647	0.718	0.273	0.217	0.588	0.234	0.146	1.26	1.235	0.791	0.75483	0.790652	0.849704	0.656726	0.770816	0.819797	0.847947	452.5	0.795692	0.7795	0.29625	0.905416
453	0.923	0.977	0.645	0.913	0.764	0.737	0.618	0.244	0.461	0.503	0.378	1.003	0.669	1.377	1.406	0.535	0.32	0.259	1.104	1.038	0.623	0.706	0.261	0.21	0.583	0.229	0.149	1.113	1.157	0.654	0.614923	0.643186	0.763314	0.555691	0.629843	0.623519	0.685905	453	0.679615	0.7629	0.29275	0.785873
453.5	0.92	0.955	0.647	0.906	0.767	0.742	0.605	0.247	0.466	0.493	0.386	0.999	0.679	1.375	1.399	0.532	0.313	0.264	1.104	1.028	0.615	0.696	0.261	0.21	0.571	0.229	0.142	1.111	1.162	0.647	0.612925	0.628703	0.76568	0.55143	0.632317	0.62775	0.671476	453.5	0.677846	0.7587	0.288	0.782677
454	0.93	0.969	0.647	0.916	0.769	0.75	0.605	0.242	0.471	0.486	0.381	1.001	0.684	1.379	1.414	0.535	0.317	0.259	1.106	1.028	0.615	0.703	0.269	0.217	0.574	0.227	0.144	1.123	1.165	0.662	0.619587	0.63792	0.76568	0.557517	0.633965	0.634518	0.671476	454	0.680846	0.7625	0.2905	0.790101
454.5	0.928	0.964	0.645	0.894	0.764	0.752	0.603	0.242	0.469	0.491	0.376	0.994	0.679	1.367	1.399	0.535	0.315	0.259	1.099	1.025	0.61	0.696	0.259	0.212	0.569	0.22	0.142	1.116	1.145	0.652	0.618254	0.634628	0.763314	0.544127	0.629843	0.63621	0.669256	454.5	0.677	0.7564	0.28575	0.781903
455	0.93	0.964	0.645	0.898	0.764	0.752	0.603	0.244	0.469	0.491	0.376	0.996	0.679	1.37	1.401	0.54	0.315	0.259	1.101	1.028	0.61	0.696	0.259	0.215	0.571	0.222	0.142	1.113	1.147	0.652	0.619587	0.634628	0.763314	0.546561	0.629843	0.63621	0.669256	455	0.677769	0.7579	0.2875	0.782299
455.5	0.935	0.962	0.647	0.906	0.767	0.75	0.601	0.249	0.471	0.488	0.374	0.999	0.681	1.375	1.404	0.544	0.313	0.261	1.106	1.03	0.613	0.698	0.261	0.22	0.574	0.227	0.142	1.111	1.15	0.649	0.622918	0.633311	0.76568	0.55143	0.632317	0.634518	0.667037	455.5	0.679231	0.7605	0.29075	0.783334
456	0.928	0.962	0.642	0.896	0.767	0.745	0.593	0.239	0.466	0.481	0.374	0.991	0.676	1.362	1.396	0.537	0.315	0.254	1.099	1.023	0.61	0.698	0.259	0.22	0.569	0.227	0.142	1.108	1.143	0.645	0.618254	0.633311	0.759763	0.545344	0.632317	0.630288	0.658158	456	0.673846	0.7553	0.2895	0.778953
456.5	0.928	0.967	0.645	0.896	0.774	0.745	0.596	0.237	0.471	0.483	0.374	0.994	0.681	1.362	1.396	0.54	0.313	0.261	1.099	1.018	0.605	0.698	0.264	0.217	0.571	0.225	0.144	1.104	1.152	0.649	0.618254	0.636603	0.763314	0.545344	0.638087	0.630288	0.661487	456.5	0.676231	0.7556	0.28925	0.781216
457	0.93	0.964	0.64	0.896	0.767	0.75	0.596	0.239	0.466	0.483	0.376	0.996	0.684	1.37	1.414	0.532	0.31	0.261	1.096	1.023	0.61	0.698	0.264	0.215	0.579	0.225	0.146	1.106	1.157	0.654	0.619587	0.634628	0.757396	0.545344	0.632317	0.634518	0.661487	457	0.675923	0.7578	0.29125	0.781994
457.5	0.93	0.967	0.642	0.896	0.764	0.742	0.603	0.242	0.466	0.486	0.371	0.996	0.681	1.37	1.409	0.537	0.313	0.259	1.099	1.025	0.61	0.703	0.261	0.212	0.574	0.229	0.144	1.111	1.155	0.647	0.619587	0.636603	0.759763	0.545344	0.629843	0.62775	0.669256	457.5	0.675846	0.7586	0.28975	0.782042
458	0.933	0.969	0.645	0.894	0.769	0.75	0.596	0.239	0.474	0.486	0.376	0.996	0.681	1.37	1.409	0.54	0.308	0.261	1.101	1.028	0.608	0.696	0.261	0.215	0.574	0.227	0.142	1.111	1.147	0.647	0.621586	0.63792	0.763314	0.544127	0.633965	0.634518	0.661487	458	0.677538	0.7582	0.2895	0.781707
458.5	0.93	0.962	0.645	0.898	0.769	0.75	0.598	0.237	0.466	0.486	0.374	0.999	0.676	1.367	1.406	0.535	0.315	0.261	1.096	1.025	0.61	0.691	0.264	0.215	0.574	0.227	0.142	1.113	1.143	0.647	0.619587	0.633311	0.763314	0.546561	0.633965	0.634518	0.663707	458.5	0.676154	0.757	0.2895	0.780825
459	0.93	0.967	0.645	0.898	0.769	0.742	0.603	0.237	0.469	0.486	0.374	0.996	0.671	1.365	1.404	0.532	0.313	0.264	1.094	1.025	0.61	0.691	0.261	0.21	0.574	0.229	0.142	1.104	1.145	0.657	0.619587	0.636603	0.763314	0.546561	0.633965	0.62775	0.669256	459	0.675923	0.7559	0.28875	0.781724
459.5	0.925	0.962	0.64	0.896	0.764	0.747	0.608	0.237	0.469	0.483	0.376	0.999	0.671	1.372	1.396	0.537	0.313	0.259	1.096	1.028	0.615	0.693	0.264	0.217	0.576	0.227	0.144	1.111	1.143	0.657	0.616256	0.633311	0.757396	0.545344	0.629843	0.63198	0.674806	459.5	0.675154	0.7573	0.291	0.780473
460	0.93	0.972	0.652	0.901	0.767	0.75	0.61	0.242	0.469	0.483	0.378	1.006	0.676	1.37	1.411	0.542	0.317	0.261	1.099	1.033	0.62	0.698	0.264	0.217	0.579	0.225	0.146	1.118	1.145	0.654	0.619587	0.639895	0.771598	0.548387	0.632317	0.634518	0.677026	460	0.679692	0.7615	0.29175	0.785209
460.5	0.93	0.969	0.649	0.894	0.769	0.752	0.603	0.242	0.469	0.486	0.376	1.008	0.684	1.37	1.406	0.537	0.31	0.266	1.104	1.025	0.618	0.691	0.264	0.215	0.569	0.225	0.146	1.106	1.14	0.647	0.619587	0.63792	0.768047	0.544127	0.633965	0.63621	0.669256	460.5	0.679308	0.7591	0.28875	0.780383
461	0.933	0.974	0.649	0.898	0.771	0.75	0.605	0.239	0.469	0.481	0.376	1.008	0.676	1.362	1.406	0.54	0.31	0.259	1.104	1.033	0.623	0.696	0.264	0.215	0.569	0.227	0.146	1.108	1.147	0.652	0.621586	0.641211	0.768047	0.546561	0.635614	0.634518	0.671476	461	0.679154	0.7597	0.28925	0.783486
461.5	0.93	0.972	0.645	0.891	0.764	0.74	0.603	0.244	0.466	0.483	0.369	0.991	0.669	1.357	1.401	0.537	0.308	0.256	1.096	1.028	0.615	0.691	0.256	0.215	0.574	0.225	0.144	1.106	1.14	0.645	0.619587	0.639895	0.763314	0.542301	0.629843	0.626058	0.669256	461.5	0.674385	0.7545	0.2895	0.779442
462	0.93	0.969	0.645	0.889	0.764	0.745	0.605	0.239	0.471	0.481	0.371	0.996	0.674	1.357	1.411	0.537	0.31	0.256	1.101	1.025	0.615	0.696	0.259	0.217	0.576	0.227	0.146	1.111	1.157	0.654	0.619587	0.63792	0.763314	0.541083	0.629843	0.630288	0.671476	462	0.675308	0.7567	0.2915	0.783415
462.5	0.93	0.967	0.647	0.896	0.771	0.745	0.61	0.242	0.471	0.483	0.371	0.991	0.681	1.365	1.409	0.532	0.308	0.256	1.101	1.028	0.618	0.693	0.264	0.217	0.574	0.225	0.149	1.111	1.152	0.654	0.619587	0.636603	0.76568	0.545344	0.635614	0.630288	0.677026	462.5	0.677308	0.7574	0.29125	0.783459
463	0.933	0.962	0.649	0.898	0.767	0.742	0.605	0.242	0.471	0.483	0.376	0.994	0.676	1.362	1.409	0.542	0.31	0.259	1.089	1.028	0.613	0.696	0.264	0.215	0.571	0.227	0.144	1.106	1.152	0.647	0.621586	0.633311	0.768047	0.546561	0.632317	0.62775	0.671476	463	0.676769	0.7572	0.28925	0.782072
463.5	0.93	0.957	0.645	0.898	0.769	0.745	0.608	0.244	0.474	0.488	0.378	1.001	0.686	1.37	1.409	0.535	0.31	0.259	1.091	1.03	0.61	0.693	0.266	0.217	0.574	0.227	0.144	1.104	1.147	0.645	0.619587	0.63002	0.763314	0.546561	0.633965	0.630288	0.674806	463.5	0.678692	0.7573	0.2905	0.779354
464	0.923	0.957	0.642	0.886	0.759	0.737	0.601	0.242	0.466	0.483	0.374	0.989	0.674	1.357	1.392	0.527	0.317	0.256	1.084	1.021	0.603	0.688	0.261	0.212	0.569	0.222	0.139	1.101	1.138	0.637	0.614923	0.63002	0.759763	0.539257	0.625721	0.623519	0.667037	464	0.671769	0.7506	0.2855	0.774281
464.5	0.933	0.964	0.645	0.896	0.757	0.74	0.613	0.247	0.471	0.483	0.376	0.989	0.681	1.365	1.401	0.54	0.315	0.259	1.101	1.033	0.61	0.691	0.269	0.215	0.571	0.222	0.142	1.108	1.145	0.647	0.621586	0.634628	0.763314	0.545344	0.624073	0.626058	0.680355	464.5	0.676538	0.7584	0.2875	0.780696
465	0.928	0.969	0.637	0.894	0.759	0.745	0.61	0.239	0.474	0.493	0.376	0.991	0.676	1.357	1.404	0.527	0.315	0.259	1.104	1.03	0.613	0.693	0.259	0.217	0.569	0.232	0.144	1.113	1.14	0.642	0.618254	0.63792	0.753846	0.544127	0.625721	0.630288	0.677026	465	0.676231	0.7561	0.2905	0.77845
465.5	0.928	0.964	0.645	0.896	0.767	0.747	0.61	0.242	0.469	0.486	0.374	0.996	0.681	1.362	1.404	0.53	0.313	0.254	1.104	1.028	0.608	0.698	0.261	0.217	0.571	0.229	0.139	1.111	1.15	0.649	0.618254	0.634628	0.763314	0.545344	0.632317	0.63198	0.677026	465.5	0.677308	0.7562	0.289	0.781649
466	0.928	0.959	0.652	0.894	0.767	0.737	0.61	0.244	0.474	0.486	0.376	0.994	0.684	1.365	1.389	0.537	0.317	0.261	1.096	1.025	0.61	0.696	0.266	0.22	0.574	0.227	0.144	1.111	1.145	0.654	0.618254	0.631336	0.771598	0.544127	0.632317	0.623519	0.677026	466	0.677308	0.7562	0.29125	0.782188
466.5	0.928	0.962	0.654	0.896	0.762	0.74	0.61	0.242	0.469	0.488	0.371	0.996	0.681	1.365	1.394	0.532	0.313	0.259	1.096	1.033	0.613	0.703	0.266	0.212	0.576	0.222	0.144	1.111	1.15	0.654	0.618254	0.633311	0.773964	0.545344	0.628195	0.626058	0.677026	466.5	0.676846	0.7574	0.2885	0.783696
467	0.93	0.964	0.654	0.891	0.764	0.74	0.605	0.244	0.464	0.483	0.374	0.994	0.676	1.365	1.384	0.532	0.315	0.261	1.094	1.028	0.605	0.693	0.261	0.21	0.569	0.222	0.144	1.106	1.145	0.647	0.619587	0.634628	0.773964	0.542301	0.629843	0.626058	0.671476	467	0.675615	0.7538	0.28625	0.781211
467.5	0.925	0.962	0.645	0.894	0.762	0.742	0.608	0.239	0.471	0.488	0.378	0.994	0.674	1.362	1.394	0.53	0.313	0.254	1.089	1.033	0.615	0.688	0.256	0.215	0.566	0.217	0.146	1.111	1.143	0.645	0.616256	0.633311	0.763314	0.544127	0.628195	0.62775	0.674806	467.5	0.675538	0.7534	0.286	0.77943
468	0.928	0.964	0.645	0.889	0.771	0.745	0.62	0.244	0.469	0.493	0.381	0.996	0.676	1.365	1.401	0.53	0.313	0.259	1.094	1.028	0.615	0.703	0.264	0.215	0.569	0.222	0.146	1.113	1.14	0.647	0.618254	0.634628	0.763314	0.541083	0.635614	0.630288	0.688124	468	0.678538	0.7572	0.288	0.779611
468.5	0.925	0.969	0.647	0.891	0.764	0.737	0.605	0.247	0.469	0.488	0.376	0.989	0.674	1.362	1.399	0.527	0.31	0.256	1.091	1.028	0.608	0.688	0.264	0.212	0.569	0.222	0.146	1.106	1.143	0.649	0.616256	0.63792	0.76568	0.542301	0.629843	0.623519	0.671476	468.5	0.675462	0.7533	0.28725	0.780022
469	0.928	0.972	0.652	0.898	0.764	0.745	0.61	0.244	0.471	0.491	0.378	0.994	0.681	1.357	1.401	0.532	0.313	0.259	1.096	1.03	0.613	0.688	0.259	0.217	0.574	0.225	0.142	1.113	1.147	0.649	0.618254	0.639895	0.771598	0.546561	0.629843	0.630288	0.677026	469	0.679077	0.7548	0.2895	0.783615
469.5	0.916	0.967	0.64	0.896	0.762	0.742	0.61	0.242	0.469	0.483	0.376	0.996	0.679	1.353	1.401	0.532	0.313	0.256	1.084	1.025	0.605	0.686	0.261	0.215	0.566	0.225	0.142	1.113	1.14	0.645	0.61026	0.636603	0.757396	0.545344	0.628195	0.62775	0.677026	469.5	0.675231	0.7516	0.287	0.778229
470	0.92	0.967	0.647	0.896	0.767	0.745	0.613	0.244	0.469	0.486	0.376	0.991	0.684	1.367	1.404	0.537	0.315	0.259	1.089	1.021	0.61	0.691	0.261	0.217	0.569	0.222	0.142	1.113	1.145	0.647	0.612925	0.636603	0.76568	0.545344	0.632317	0.630288	0.680355	470	0.677308	0.7554	0.2875	0.780793
470.5	0.93	0.967	0.642	0.891	0.767	0.742	0.613	0.247	0.476	0.486	0.374	0.996	0.681	1.375	1.404	0.537	0.313	0.261	1.091	1.025	0.615	0.693	0.264	0.22	0.569	0.222	0.144	1.113	1.152	0.64	0.619587	0.636603	0.759763	0.542301	0.632317	0.62775	0.680355	470.5	0.677846	0.7578	0.28875	0.780465
471	0.93	0.964	0.647	0.898	0.771	0.742	0.613	0.247	0.479	0.486	0.381	0.996	0.681	1.37	1.401	0.537	0.31	0.254	1.089	1.025	0.615	0.696	0.264	0.222	0.576	0.225	0.149	1.113	1.147	0.649	0.619587	0.634628	0.76568	0.546561	0.635614	0.62775	0.680355	471	0.679615	0.7561	0.293	0.782208
471.5	1.064	1.111	0.693	1.011	0.884	0.894	0.71	0.308	0.496	0.51	0.405	0.999	0.708	1.377	1.411	0.562	0.313	0.256	1.099	1.033	0.63	0.698	0.264	0.222	0.581	0.225	0.151	1.206	1.196	0.732	0.708861	0.731402	0.820118	0.615338	0.728772	0.756345	0.788013	471.5	0.753308	0.7643	0.29475	0.858531
472	1.199	1.257	0.74	1.123	0.996	1.045	0.808	0.371	0.513	0.535	0.43	1.003	0.737	1.384	1.421	0.586	0.315	0.259	1.111	1.04	0.647	0.701	0.264	0.222	0.586	0.227	0.154	1.299	1.248	0.815	0.798801	0.827518	0.87574	0.683506	0.821105	0.884095	0.896781	472	0.827462	0.7728	0.29725	0.935366
472.5	1.335	1.406	0.786	1.235	1.111	1.199	0.906	0.435	0.532	0.562	0.457	1.008	0.767	1.392	1.433	0.61	0.317	0.261	1.123	1.047	0.664	0.703	0.266	0.22	0.591	0.229	0.159	1.392	1.299	0.901	0.889407	0.925609	0.930178	0.751674	0.915911	1.01438	1.00555	472.5	0.903	0.7816	0.29975	1.0127
473	1.13	1.194	0.728	1.072	0.935	0.972	0.762	0.342	0.505	0.527	0.422	1.006	0.73	1.367	1.414	0.574	0.317	0.261	1.106	1.04	0.642	0.701	0.266	0.22	0.581	0.234	0.156	1.252	1.23	0.776	0.752831	0.786043	0.861538	0.652465	0.770816	0.822335	0.845727	473	0.794231	0.7688	0.29775	0.901554
473.5	0.925	0.979	0.667	0.908	0.757	0.745	0.618	0.247	0.476	0.491	0.388	1.003	0.691	1.34	1.394	0.537	0.32	0.261	1.086	1.03	0.62	0.696	0.264	0.22	0.571	0.242	0.154	1.111	1.16	0.652	0.616256	0.644503	0.789349	0.552648	0.624073	0.630288	0.685905	473.5	0.684231	0.7548	0.29675	0.789394
474	0.925	0.972	0.657	0.891	0.764	0.742	0.603	0.249	0.466	0.481	0.376	0.994	0.681	1.348	1.396	0.537	0.31	0.254	1.084	1.028	0.61	0.693	0.264	0.215	0.564	0.227	0.146	1.113	1.143	0.647	0.616256	0.639895	0.777515	0.542301	0.629843	0.62775	0.669256	474	0.677	0.7524	0.288	0.782709
474.5	0.925	0.969	0.652	0.898	0.767	0.745	0.598	0.244	0.469	0.483	0.374	0.994	0.681	1.36	1.401	0.532	0.31	0.259	1.091	1.025	0.605	0.698	0.266	0.208	0.576	0.227	0.142	1.108	1.138	0.642	0.616256	0.63792	0.771598	0.546561	0.632317	0.630288	0.663707	474.5	0.676846	0.7547	0.28825	0.780048
475	0.923	0.962	0.647	0.896	0.767	0.745	0.593	0.239	0.469	0.483	0.371	0.991	0.679	1.353	1.389	0.535	0.308	0.254	1.084	1.023	0.61	0.696	0.266	0.212	0.571	0.225	0.139	1.101	1.138	0.64	0.614923	0.633311	0.76568	0.545344	0.632317	0.630288	0.658158	475	0.674231	0.7518	0.28675	0.776894
475.5	0.925	0.972	0.647	0.898	0.776	0.74	0.598	0.244	0.474	0.486	0.371	0.999	0.674	1.36	1.394	0.54	0.308	0.264	1.086	1.028	0.615	0.703	0.261	0.22	0.571	0.225	0.142	1.108	1.143	0.647	0.616256	0.639895	0.76568	0.546561	0.639736	0.626058	0.663707	475.5	0.677231	0.7559	0.2895	0.780913
476	0.93	0.964	0.647	0.894	0.774	0.737	0.598	0.239	0.469	0.488	0.371	0.999	0.676	1.367	1.396	0.532	0.317	0.264	1.094	1.025	0.615	0.698	0.261	0.215	0.574	0.232	0.142	1.111	1.147	0.647	0.619587	0.634628	0.76568	0.544127	0.638087	0.623519	0.663707	476	0.675846	0.7569	0.29075	0.781289
476.5	0.923	0.959	0.645	0.886	0.767	0.742	0.591	0.239	0.471	0.483	0.371	0.994	0.674	1.36	1.389	0.535	0.313	0.261	1.084	1.021	0.615	0.696	0.256	0.215	0.564	0.229	0.137	1.104	1.135	0.647	0.614923	0.631336	0.763314	0.539257	0.632317	0.62775	0.655938	476.5	0.672692	0.753	0.28625	0.776404
477	0.93	0.964	0.652	0.898	0.764	0.737	0.596	0.237	0.476	0.493	0.376	0.996	0.681	1.357	1.394	0.535	0.308	0.261	1.089	1.025	0.608	0.698	0.264	0.215	0.566	0.225	0.137	1.101	1.143	0.645	0.619587	0.634628	0.771598	0.546561	0.629843	0.623519	0.661487	477	0.676923	0.7539	0.28575	0.780196
477.5	0.92	0.955	0.645	0.894	0.759	0.732	0.591	0.237	0.461	0.486	0.376	0.989	0.669	1.353	1.384	0.53	0.31	0.259	1.086	1.021	0.603	0.684	0.264	0.212	0.562	0.217	0.142	1.099	1.128	0.64	0.612925	0.628703	0.763314	0.544127	0.625721	0.619289	0.655938	477.5	0.670308	0.7494	0.28325	0.773724
478	0.928	0.957	0.649	0.903	0.767	0.742	0.598	0.242	0.471	0.486	0.374	0.999	0.676	1.355	1.389	0.532	0.305	0.256	1.084	1.023	0.61	0.693	0.264	0.212	0.566	0.227	0.146	1.104	1.138	0.637	0.618254	0.63002	0.768047	0.549604	0.632317	0.62775	0.663707	478	0.676308	0.7511	0.28775	0.777847
478.5	0.923	0.962	0.649	0.906	0.764	0.742	0.603	0.237	0.474	0.486	0.374	1.003	0.676	1.357	1.389	0.535	0.313	0.251	1.084	1.03	0.613	0.693	0.261	0.212	0.566	0.227	0.144	1.108	1.145	0.637	0.614923	0.633311	0.768047	0.55143	0.629843	0.62775	0.669256	478.5	0.676846	0.7526	0.28725	0.779673
479	0.923	0.972	0.649	0.894	0.764	0.74	0.591	0.237	0.474	0.486	0.369	0.999	0.676	1.355	1.389	0.532	0.308	0.251	1.091	1.033	0.613	0.696	0.261	0.217	0.569	0.227	0.144	1.104	1.143	0.645	0.614923	0.639895	0.768047	0.544127	0.629843	0.626058	0.655938	479	0.674923	0.7529	0.28925	0.779856
479.5	0.923	0.964	0.645	0.881	0.767	0.74	0.601	0.239	0.464	0.486	0.374	0.999	0.676	1.35	1.389	0.535	0.308	0.254	1.089	1.03	0.61	0.693	0.259	0.212	0.562	0.222	0.146	1.106	1.145	0.647	0.614923	0.634628	0.763314	0.536214	0.632317	0.626058	0.667037	479.5	0.673769	0.7517	0.2855	0.778154
480	0.923	0.964	0.645	0.886	0.767	0.74	0.598	0.239	0.464	0.486	0.374	0.996	0.676	1.35	1.392	0.535	0.308	0.254	1.086	1.03	0.61	0.693	0.259	0.215	0.562	0.225	0.146	1.106	1.14	0.645	0.614923	0.634628	0.763314	0.539257	0.632317	0.626058	0.663707	480	0.673692	0.7517	0.287	0.777589
480.5	0.92	0.962	0.647	0.891	0.764	0.742	0.596	0.242	0.464	0.483	0.376	0.994	0.674	1.35	1.394	0.532	0.31	0.256	1.082	1.03	0.613	0.693	0.259	0.217	0.564	0.227	0.144	1.106	1.133	0.642	0.612925	0.633311	0.76568	0.542301	0.629843	0.62775	0.661487	480.5	0.673462	0.7519	0.288	0.77646
481	0.918	0.959	0.652	0.891	0.769	0.74	0.603	0.242	0.474	0.486	0.371	0.996	0.676	1.355	1.389	0.532	0.31	0.261	1.084	1.023	0.605	0.688	0.261	0.22	0.562	0.222	0.139	1.104	1.143	0.64	0.611592	0.631336	0.771598	0.542301	0.633965	0.626058	0.669256	481	0.675154	0.7508	0.28575	0.77769
481.5	0.913	0.972	0.649	0.891	0.767	0.74	0.608	0.239	0.474	0.486	0.378	0.991	0.676	1.353	1.394	0.53	0.315	0.261	1.089	1.023	0.613	0.691	0.261	0.215	0.564	0.222	0.139	1.106	1.135	0.645	0.608261	0.639895	0.768047	0.542301	0.632317	0.626058	0.674806	481.5	0.675692	0.753	0.285	0.777786
482	0.925	0.969	0.649	0.891	0.769	0.742	0.613	0.249	0.469	0.483	0.374	0.996	0.681	1.35	1.389	0.532	0.315	0.266	1.084	1.028	0.613	0.688	0.261	0.217	0.564	0.229	0.144	1.111	1.13	0.652	0.616256	0.63792	0.768047	0.542301	0.633965	0.62775	0.680355	482	0.677692	0.7526	0.2885	0.779646
482.5	0.923	0.964	0.64	0.889	0.764	0.747	0.608	0.247	0.466	0.481	0.374	0.994	0.676	1.35	1.387	0.535	0.313	0.259	1.079	1.028	0.608	0.686	0.264	0.215	0.566	0.227	0.142	1.106	1.133	0.642	0.614923	0.634628	0.757396	0.541083	0.629843	0.63198	0.674806	482.5	0.674846	0.7509	0.2875	0.775576
483	0.92	0.964	0.642	0.898	0.767	0.74	0.608	0.242	0.471	0.488	0.376	0.994	0.676	1.355	1.389	0.535	0.32	0.256	1.082	1.028	0.605	0.688	0.261	0.217	0.569	0.225	0.149	1.104	1.138	0.645	0.612925	0.634628	0.759763	0.546561	0.632317	0.626058	0.674806	483	0.675846	0.7519	0.29	0.777268
483.5	0.911	0.952	0.645	0.886	0.757	0.735	0.603	0.239	0.469	0.488	0.371	0.986	0.676	1.348	1.379	0.535	0.308	0.256	1.077	1.021	0.608	0.679	0.256	0.212	0.569	0.225	0.142	1.104	1.133	0.642	0.606929	0.626728	0.763314	0.539257	0.624073	0.621827	0.669256	483.5	0.670615	0.7467	0.287	0.773604
484	0.918	0.957	0.657	0.891	0.759	0.74	0.608	0.249	0.466	0.483	0.378	1.003	0.684	1.35	1.384	0.53	0.313	0.259	1.089	1.025	0.615	0.691	0.264	0.217	0.566	0.225	0.137	1.104	1.14	0.64	0.611592	0.63002	0.777515	0.542301	0.625721	0.626058	0.674806	484	0.676385	0.752	0.28625	0.777918
484.5	0.92	0.952	0.654	0.884	0.767	0.73	0.608	0.244	0.466	0.496	0.371	0.996	0.676	1.35	1.389	0.532	0.315	0.264	1.082	1.03	0.613	0.696	0.264	0.215	0.571	0.225	0.142	1.106	1.138	0.64	0.612925	0.626728	0.773964	0.53804	0.632317	0.617597	0.674806	484.5	0.674154	0.7535	0.28825	0.776522
485	0.92	0.959	0.647	0.891	0.771	0.737	0.608	0.247	0.466	0.491	0.374	0.994	0.679	1.36	1.392	0.532	0.31	0.259	1.089	1.023	0.608	0.688	0.261	0.212	0.569	0.22	0.144	1.108	1.133	0.64	0.612925	0.631336	0.76568	0.542301	0.635614	0.623519	0.674806	485	0.675692	0.7522	0.28625	0.776177
485.5	0.913	0.962	0.647	0.894	0.771	0.732	0.613	0.242	0.469	0.486	0.374	0.989	0.674	1.36	1.382	0.53	0.305	0.254	1.082	1.021	0.601	0.686	0.251	0.208	0.574	0.222	0.142	1.108	1.138	0.645	0.608261	0.633311	0.76568	0.544127	0.635614	0.619289	0.680355	485.5	0.674308	0.7472	0.2865	0.777483
486	0.896	0.957	0.649	0.881	0.757	0.725	0.603	0.239	0.461	0.481	0.374	0.986	0.667	1.338	1.372	0.525	0.31	0.256	1.074	1.021	0.601	0.679	0.264	0.212	0.564	0.217	0.142	1.099	1.128	0.63	0.596935	0.63002	0.768047	0.536214	0.624073	0.613367	0.669256	486	0.667385	0.744	0.28375	0.769745
486.5	0.918	0.967	0.647	0.894	0.769	0.735	0.605	0.242	0.471	0.486	0.378	0.986	0.674	1.35	1.387	0.53	0.315	0.256	1.082	1.028	0.605	0.681	0.261	0.217	0.569	0.222	0.146	1.108	1.135	0.637	0.611592	0.636603	0.76568	0.544127	0.633965	0.621827	0.671476	486.5	0.674769	0.7495	0.2885	0.776857
487	0.92	0.952	0.647	0.886	0.764	0.73	0.608	0.239	0.469	0.486	0.376	0.989	0.681	1.357	1.382	0.53	0.315	0.259	1.084	1.03	0.608	0.684	0.261	0.212	0.564	0.225	0.144	1.113	1.14	0.637	0.612925	0.626728	0.76568	0.539257	0.629843	0.617597	0.674806	487	0.672846	0.751	0.28625	0.77637
487.5	0.92	0.959	0.647	0.894	0.771	0.735	0.615	0.244	0.469	0.491	0.374	0.999	0.679	1.357	1.384	0.532	0.313	0.259	1.082	1.033	0.603	0.691	0.259	0.212	0.571	0.229	0.139	1.106	1.147	0.64	0.612925	0.631336	0.76568	0.544127	0.635614	0.621827	0.682575	487.5	0.676692	0.7513	0.28775	0.778153
488	0.916	0.959	0.642	0.896	0.769	0.728	0.608	0.244	0.464	0.488	0.374	0.986	0.676	1.36	1.392	0.525	0.308	0.256	1.082	1.03	0.605	0.688	0.254	0.21	0.564	0.225	0.139	1.101	1.14	0.637	0.61026	0.631336	0.759763	0.545344	0.633965	0.615905	0.674806	488	0.673077	0.75	0.2845	0.774958
488.5	0.92	0.962	0.642	0.891	0.771	0.737	0.61	0.247	0.471	0.486	0.376	0.989	0.674	1.348	1.384	0.535	0.313	0.261	1.082	1.023	0.608	0.684	0.256	0.21	0.564	0.22	0.144	1.106	1.138	0.635	0.612925	0.633311	0.759763	0.542301	0.635614	0.623519	0.677026	488.5	0.675077	0.7494	0.2845	0.775329
489	0.918	0.957	0.645	0.881	0.759	0.74	0.608	0.242	0.471	0.481	0.371	0.986	0.681	1.353	1.384	0.532	0.313	0.261	1.079	1.018	0.603	0.688	0.259	0.212	0.566	0.22	0.146	1.096	1.133	0.63	0.611592	0.63002	0.763314	0.536214	0.625721	0.626058	0.674806	489	0.672308	0.749	0.286	0.771449
489.5	0.916	0.955	0.647	0.894	0.764	0.737	0.61	0.242	0.474	0.481	0.371	0.991	0.679	1.355	1.384	0.532	0.315	0.259	1.079	1.016	0.605	0.688	0.261	0.212	0.569	0.222	0.144	1.108	1.135	0.632	0.61026	0.628703	0.76568	0.544127	0.629843	0.623519	0.677026	489.5	0.673923	0.7494	0.28675	0.774824
490	0.916	0.959	0.642	0.889	0.771	0.74	0.61	0.242	0.471	0.486	0.378	0.994	0.674	1.355	1.389	0.532	0.32	0.259	1.084	1.023	0.605	0.681	0.261	0.217	0.569	0.222	0.144	1.106	1.14	0.637	0.61026	0.631336	0.759763	0.541083	0.635614	0.626058	0.677026	490	0.674769	0.7509	0.288	0.775063
490.5	0.913	0.962	0.645	0.886	0.769	0.737	0.61	0.244	0.466	0.488	0.376	0.977	0.669	1.35	1.377	0.522	0.31	0.254	1.079	1.023	0.601	0.686	0.259	0.212	0.569	0.217	0.144	1.106	1.135	0.63	0.608261	0.633311	0.763314	0.539257	0.633965	0.623519	0.677026	490.5	0.672462	0.7461	0.2855	0.773592
491	0.92	0.967	0.642	0.891	0.769	0.745	0.608	0.239	0.471	0.491	0.374	0.991	0.679	1.345	1.387	0.53	0.313	0.259	1.079	1.021	0.605	0.684	0.261	0.212	0.571	0.225	0.146	1.104	1.13	0.637	0.612925	0.636603	0.759763	0.542301	0.633965	0.630288	0.674806	491	0.675923	0.7484	0.2885	0.774656
491.5	0.911	0.955	0.64	0.891	0.762	0.74	0.605	0.237	0.469	0.486	0.374	0.994	0.674	1.34	1.377	0.527	0.31	0.256	1.067	1.018	0.605	0.681	0.254	0.215	0.569	0.217	0.137	1.094	1.123	0.635	0.606929	0.628703	0.757396	0.542301	0.628195	0.626058	0.671476	491.5	0.672154	0.7435	0.2845	0.769618
492	1.121	1.179	0.715	1.067	0.938	0.967	0.757	0.339	0.5	0.527	0.42	1.013	0.723	1.37	1.406	0.566	0.317	0.259	1.084	1.035	0.637	0.693	0.261	0.217	0.583	0.227	0.144	1.26	1.208	0.764	0.746835	0.776169	0.846154	0.649422	0.773289	0.818105	0.840178	492	0.789692	0.7628	0.29275	0.89294
492.5	1.331	1.406	0.793	1.245	1.116	1.196	0.911	0.442	0.532	0.571	0.466	1.033	0.774	1.399	1.436	0.608	0.325	0.261	1.104	1.052	0.669	0.708	0.271	0.222	0.598	0.237	0.151	1.426	1.296	0.896	0.886742	0.925609	0.938462	0.75776	0.920033	1.01184	1.0111	492.5	0.908923	0.7833	0.302	1.01808
493	1.121	1.182	0.718	1.069	0.94	0.969	0.759	0.342	0.503	0.532	0.422	1.016	0.725	1.367	1.409	0.569	0.32	0.256	1.089	1.038	0.64	0.693	0.264	0.22	0.583	0.229	0.146	1.265	1.213	0.769	0.746835	0.778144	0.849704	0.650639	0.774938	0.819797	0.842397	493	0.792154	0.7645	0.2945	0.896046
493.5	0.908	0.955	0.64	0.894	0.764	0.742	0.605	0.239	0.471	0.491	0.376	0.996	0.674	1.335	1.382	0.527	0.313	0.251	1.072	1.021	0.608	0.679	0.256	0.215	0.569	0.22	0.139	1.104	1.128	0.64	0.60493	0.628703	0.757396	0.544127	0.629843	0.62775	0.671476	493.5	0.673462	0.7444	0.28575	0.772451
494	0.906	0.955	0.649	0.901	0.754	0.73	0.598	0.244	0.464	0.486	0.369	0.981	0.676	1.35	1.37	0.53	0.315	0.261	1.077	1.021	0.608	0.693	0.261	0.217	0.564	0.217	0.142	1.106	1.13	0.635	0.603598	0.628703	0.768047	0.548387	0.621599	0.617597	0.663707	494	0.670231	0.7486	0.285	0.774248
494.5	0.92	0.957	0.645	0.896	0.764	0.737	0.598	0.251	0.466	0.488	0.376	0.984	0.674	1.348	1.372	0.535	0.317	0.259	1.072	1.023	0.61	0.688	0.261	0.212	0.566	0.217	0.142	1.104	1.135	0.637	0.612925	0.63002	0.763314	0.545344	0.629843	0.623519	0.663707	494.5	0.673538	0.7485	0.28425	0.775372
495	0.923	0.955	0.642	0.894	0.767	0.735	0.593	0.242	0.469	0.483	0.378	0.986	0.671	1.35	1.377	0.527	0.317	0.256	1.079	1.025	0.608	0.691	0.264	0.21	0.564	0.215	0.142	1.104	1.135	0.632	0.614923	0.628703	0.759763	0.544127	0.632317	0.621827	0.658158	495	0.672154	0.7494	0.28275	0.774074
495.5	0.918	0.957	0.645	0.896	0.767	0.742	0.591	0.239	0.474	0.491	0.381	0.999	0.674	1.353	1.379	0.537	0.315	0.256	1.074	1.033	0.603	0.684	0.261	0.215	0.571	0.22	0.142	1.106	1.135	0.642	0.611592	0.63002	0.763314	0.545344	0.632317	0.62775	0.655938	495.5	0.674923	0.7495	0.287	0.776181
496	0.913	0.957	0.645	0.896	0.769	0.74	0.591	0.239	0.469	0.488	0.378	0.989	0.669	1.35	1.384	0.537	0.313	0.259	1.074	1.03	0.605	0.684	0.264	0.212	0.571	0.22	0.146	1.101	1.13	0.637	0.608261	0.63002	0.763314	0.545344	0.633965	0.626058	0.655938	496	0.672538	0.75	0.28725	0.773563
496.5	0.92	0.955	0.647	0.894	0.762	0.735	0.591	0.244	0.469	0.483	0.378	0.986	0.676	1.345	1.379	0.53	0.313	0.256	1.074	1.03	0.605	0.688	0.261	0.212	0.564	0.222	0.146	1.104	1.13	0.635	0.612925	0.628703	0.76568	0.544127	0.628195	0.621827	0.655938	496.5	0.672308	0.7481	0.286	0.774348
497	0.918	0.957	0.645	0.889	0.764	0.735	0.591	0.237	0.469	0.479	0.376	0.989	0.671	1.345	1.377	0.527	0.313	0.256	1.077	1.023	0.601	0.693	0.261	0.217	0.564	0.22	0.139	1.094	1.125	0.63	0.611592	0.63002	0.763314	0.541083	0.629843	0.621827	0.655938	497	0.670769	0.7473	0.285	0.770716
497.5	0.918	0.959	0.645	0.886	0.769	0.732	0.596	0.237	0.466	0.483	0.371	0.994	0.676	1.345	1.377	0.532	0.31	0.256	1.074	1.025	0.598	0.688	0.264	0.217	0.569	0.229	0.144	1.091	1.138	0.642	0.611592	0.631336	0.763314	0.539257	0.633965	0.619289	0.661487	497.5	0.671692	0.7469	0.28975	0.773786
498	0.918	0.964	0.645	0.886	0.762	0.732	0.596	0.239	0.469	0.488	0.378	0.991	0.674	1.348	1.379	0.532	0.315	0.256	1.072	1.03	0.603	0.686	0.259	0.212	0.569	0.225	0.146	1.099	1.138	0.637	0.611592	0.634628	0.763314	0.539257	0.628195	0.619289	0.661487	498	0.672462	0.748	0.288	0.774684
498.5	0.911	0.955	0.649	0.886	0.764	0.732	0.598	0.239	0.469	0.491	0.376	0.986	0.674	1.338	1.382	0.53	0.313	0.254	1.069	1.021	0.605	0.684	0.264	0.215	0.564	0.222	0.146	1.091	1.13	0.63	0.606929	0.628703	0.768047	0.539257	0.629843	0.619289	0.663707	498.5	0.671538	0.746	0.28675	0.770562
499	0.916	0.957	0.649	0.891	0.769	0.735	0.598	0.234	0.474	0.488	0.376	0.989	0.676	1.343	1.377	0.537	0.31	0.259	1.072	1.025	0.605	0.686	0.264	0.212	0.564	0.227	0.149	1.099	1.138	0.64	0.61026	0.63002	0.768047	0.542301	0.633965	0.621827	0.663707	499	0.673231	0.7478	0.288	0.775375
499.5	0.913	0.945	0.637	0.881	0.759	0.735	0.596	0.232	0.466	0.481	0.374	0.989	0.667	1.338	1.365	0.527	0.308	0.261	1.069	1.021	0.601	0.684	0.256	0.21	0.562	0.22	0.144	1.096	1.125	0.635	0.608261	0.62212	0.753846	0.536214	0.625721	0.621827	0.661487	499.5	0.667308	0.743	0.284	0.768063
500	0.92	0.952	0.637	0.884	0.767	0.735	0.598	0.234	0.469	0.483	0.376	0.991	0.671	1.345	1.375	0.53	0.313	0.261	1.072	1.023	0.605	0.684	0.261	0.215	0.564	0.217	0.144	1.101	1.138	0.64	0.612925	0.626728	0.753846	0.53804	0.632317	0.621827	0.663707	500	0.670538	0.7469	0.285	0.772934
500.5	0.92	0.955	0.647	0.891	0.764	0.737	0.601	0.242	0.474	0.483	0.378	0.991	0.671	1.338	1.367	0.535	0.313	0.259	1.072	1.021	0.608	0.688	0.264	0.21	0.566	0.22	0.144	1.113	1.14	0.637	0.612925	0.628703	0.76568	0.542301	0.629843	0.623519	0.667037	500.5	0.673385	0.7465	0.285	0.777087
501	0.92	0.952	0.647	0.889	0.759	0.735	0.605	0.239	0.471	0.483	0.374	0.989	0.671	1.34	1.37	0.53	0.308	0.259	1.079	1.028	0.605	0.684	0.266	0.215	0.562	0.22	0.144	1.108	1.138	0.635	0.612925	0.626728	0.76568	0.541083	0.625721	0.621827	0.671476	501	0.671846	0.7469	0.28525	0.775345
501.5	0.918	0.955	0.647	0.889	0.762	0.735	0.605	0.239	0.471	0.483	0.374	0.989	0.671	1.34	1.372	0.53	0.308	0.256	1.074	1.028	0.603	0.684	0.264	0.215	0.562	0.22	0.144	1.108	1.133	0.635	0.611592	0.628703	0.76568	0.541083	0.628195	0.621827	0.671476	501.5	0.672154	0.7459	0.28525	0.774723
502	0.913	0.959	0.649	0.886	0.764	0.737	0.605	0.242	0.471	0.483	0.371	0.989	0.671	1.34	1.375	0.532	0.308	0.251	1.069	1.028	0.601	0.686	0.259	0.217	0.564	0.222	0.144	1.108	1.128	0.635	0.608261	0.631336	0.768047	0.539257	0.629843	0.623519	0.671476	502	0.672308	0.7449	0.28675	0.773986
502.5	0.903	0.945	0.642	0.879	0.752	0.725	0.598	0.237	0.464	0.476	0.374	0.981	0.667	1.335	1.36	0.527	0.31	0.249	1.06	1.016	0.603	0.676	0.259	0.21	0.562	0.22	0.139	1.096	1.116	0.623	0.601599	0.62212	0.759763	0.534997	0.619951	0.613367	0.663707	502.5	0.664846	0.7395	0.28275	0.764783
503	0.916	0.962	0.652	0.889	0.769	0.732	0.605	0.242	0.466	0.488	0.383	0.994	0.679	1.345	1.37	0.532	0.308	0.256	1.074	1.03	0.61	0.679	0.259	0.215	0.559	0.222	0.137	1.104	1.123	0.635	0.61026	0.633311	0.771598	0.541083	0.633965	0.619289	0.671476	503	0.675154	0.7463	0.28325	0.774036
503.5	0.92	0.955	0.652	0.891	0.764	0.74	0.608	0.239	0.471	0.491	0.374	0.994	0.676	1.345	1.377	0.535	0.308	0.261	1.074	1.025	0.605	0.679	0.261	0.215	0.562	0.22	0.142	1.101	1.125	0.637	0.612925	0.628703	0.771598	0.542301	0.629843	0.626058	0.674806	503.5	0.675	0.747	0.28475	0.774075
504	0.911	0.955	0.654	0.884	0.764	0.737	0.61	0.239	0.471	0.491	0.376	0.994	0.674	1.338	1.372	0.53	0.308	0.256	1.079	1.021	0.608	0.686	0.261	0.215	0.562	0.225	0.144	1.106	1.135	0.642	0.606929	0.628703	0.773964	0.53804	0.629843	0.623519	0.677026	504	0.673846	0.7459	0.2865	0.775805
504.5	0.911	0.952	0.649	0.879	0.762	0.732	0.608	0.239	0.469	0.486	0.371	0.994	0.676	1.335	1.37	0.53	0.313	0.259	1.077	1.018	0.605	0.691	0.254	0.217	0.564	0.217	0.144	1.101	1.133	0.635	0.606929	0.626728	0.768047	0.534997	0.628195	0.619289	0.674806	504.5	0.671385	0.7452	0.2855	0.772243
505	0.913	0.952	0.652	0.884	0.759	0.732	0.613	0.242	0.466	0.481	0.378	0.989	0.676	1.35	1.37	0.527	0.308	0.264	1.064	1.028	0.605	0.688	0.251	0.212	0.566	0.22	0.149	1.106	1.125	0.637	0.608261	0.626728	0.771598	0.53804	0.625721	0.619289	0.680355	505	0.672077	0.7455	0.28675	0.773232
505.5	0.913	0.955	0.649	0.886	0.759	0.732	0.613	0.242	0.464	0.481	0.376	0.989	0.671	1.338	1.367	0.527	0.31	0.261	1.069	1.021	0.605	0.684	0.254	0.215	0.562	0.217	0.142	1.101	1.125	0.632	0.608261	0.628703	0.768047	0.539257	0.625721	0.619289	0.680355	505.5	0.671538	0.7436	0.284	0.771753
506	0.908	0.955	0.647	0.884	0.764	0.725	0.605	0.244	0.466	0.481	0.374	0.981	0.674	1.348	1.37	0.527	0.31	0.264	1.072	1.021	0.605	0.684	0.251	0.217	0.564	0.222	0.142	1.106	1.13	0.632	0.60493	0.628703	0.76568	0.53804	0.629843	0.613367	0.671476	506	0.669846	0.7452	0.28625	0.772193
506.5	0.916	0.95	0.645	0.896	0.767	0.728	0.61	0.239	0.469	0.481	0.381	0.989	0.674	1.35	1.372	0.532	0.313	0.261	1.072	1.028	0.601	0.686	0.254	0.217	0.566	0.22	0.144	1.104	1.13	0.635	0.61026	0.625411	0.763314	0.545344	0.632317	0.615905	0.677026	506.5	0.672692	0.7469	0.28675	0.773333
507	0.911	0.942	0.649	0.889	0.759	0.73	0.603	0.237	0.466	0.483	0.383	0.986	0.671	1.335	1.37	0.527	0.313	0.256	1.067	1.023	0.61	0.684	0.256	0.21	0.559	0.215	0.142	1.099	1.13	0.627	0.606929	0.620145	0.768047	0.541083	0.625721	0.617597	0.669256	507	0.669923	0.7441	0.2815	0.770315
507.5	0.911	0.945	0.657	0.891	0.762	0.732	0.603	0.237	0.474	0.491	0.381	0.989	0.679	1.34	1.367	0.53	0.317	0.259	1.069	1.025	0.608	0.684	0.256	0.22	0.559	0.215	0.144	1.104	1.128	0.637	0.606929	0.62212	0.777515	0.542301	0.628195	0.619289	0.669256	507.5	0.673231	0.7455	0.2845	0.773981
508	0.911	0.945	0.647	0.889	0.754	0.73	0.605	0.242	0.469	0.479	0.376	0.984	0.674	1.338	1.365	0.527	0.308	0.251	1.067	1.023	0.605	0.679	0.259	0.217	0.557	0.222	0.149	1.099	1.123	0.632	0.606929	0.62212	0.76568	0.541083	0.621599	0.617597	0.671476	508	0.669615	0.7422	0.28625	0.769973
508.5	0.908	0.95	0.647	0.881	0.759	0.732	0.605	0.244	0.469	0.481	0.369	0.991	0.674	1.343	1.372	0.532	0.308	0.256	1.069	1.03	0.61	0.686	0.261	0.217	0.569	0.217	0.149	1.096	1.133	0.627	0.60493	0.625411	0.76568	0.536214	0.625721	0.619289	0.671476	508.5	0.67	0.7467	0.288	0.769748
509	0.916	0.955	0.642	0.881	0.762	0.737	0.608	0.244	0.466	0.488	0.383	0.989	0.676	1.34	1.367	0.53	0.31	0.256	1.062	1.023	0.598	0.681	0.256	0.217	0.566	0.222	0.144	1.108	1.135	0.623	0.61026	0.628703	0.759763	0.536214	0.628195	0.623519	0.674806	509	0.672846	0.7423	0.28725	0.771563
509.5	0.908	0.959	0.652	0.889	0.762	0.728	0.61	0.247	0.474	0.483	0.378	0.986	0.674	1.34	1.375	0.53	0.31	0.259	1.062	1.023	0.598	0.686	0.256	0.217	0.562	0.225	0.142	1.104	1.125	0.627	0.60493	0.631336	0.771598	0.541083	0.628195	0.615905	0.677026	509.5	0.673077	0.7439	0.2865	0.772135
510	0.903	0.955	0.64	0.884	0.754	0.732	0.613	0.242	0.471	0.486	0.376	0.989	0.669	1.343	1.379	0.532	0.313	0.259	1.064	1.018	0.598	0.676	0.254	0.217	0.562	0.222	0.142	1.104	1.135	0.627	0.601599	0.628703	0.757396	0.53804	0.621599	0.619289	0.680355	510	0.670308	0.7436	0.28575	0.770248
510.5	0.903	0.938	0.64	0.869	0.75	0.725	0.61	0.234	0.466	0.479	0.374	0.984	0.667	1.328	1.355	0.53	0.313	0.251	1.06	1.006	0.596	0.676	0.256	0.212	0.557	0.22	0.142	1.094	1.116	0.63	0.601599	0.617512	0.757396	0.528911	0.618302	0.613367	0.677026	510.5	0.664538	0.7371	0.28275	0.763631
511	0.913	0.955	0.649	0.884	0.767	0.737	0.61	0.234	0.469	0.479	0.376	0.986	0.676	1.34	1.367	0.532	0.31	0.254	1.064	1.018	0.601	0.676	0.256	0.212	0.566	0.215	0.139	1.099	1.133	0.64	0.608261	0.628703	0.768047	0.53804	0.632317	0.623519	0.677026	511	0.671923	0.7418	0.283	0.773579
511.5	0.908	0.952	0.649	0.884	0.762	0.73	0.61	0.237	0.464	0.481	0.376	0.981	0.676	1.335	1.372	0.532	0.31	0.254	1.062	1.023	0.605	0.676	0.259	0.212	0.566	0.217	0.146	1.096	1.128	0.63	0.60493	0.626728	0.768047	0.53804	0.628195	0.617597	0.677026	511.5	0.67	0.7428	0.28525	0.770249
512	1.047	1.101	0.698	1.001	0.876	0.881	0.71	0.3	0.488	0.51	0.405	0.991	0.71	1.355	1.387	0.559	0.315	0.256	1.077	1.03	0.625	0.684	0.259	0.217	0.574	0.222	0.146	1.204	1.184	0.718	0.697535	0.724819	0.826036	0.609251	0.722176	0.745347	0.788013	512	0.747538	0.7547	0.28975	0.851949
512.5	1.189	1.25	0.747	1.121	0.991	1.035	0.811	0.364	0.513	0.54	0.435	1.003	0.745	1.377	1.404	0.586	0.32	0.261	1.091	1.038	0.645	0.691	0.261	0.222	0.583	0.227	0.146	1.311	1.24	0.808	0.792139	0.82291	0.884024	0.682288	0.816983	0.875635	0.900111	512.5	0.826462	0.7674	0.2945	0.934337
513	1.331	1.399	0.798	1.24	1.108	1.189	0.913	0.43	0.537	0.569	0.464	1.016	0.781	1.399	1.421	0.613	0.327	0.266	1.108	1.047	0.664	0.701	0.264	0.227	0.593	0.234	0.144	1.421	1.296	0.898	0.886742	0.921001	0.944379	0.754717	0.913438	1.00592	1.01332	513	0.905769	0.781	0.2995	1.01741
513.5	1.108	1.169	0.72	1.052	0.92	0.959	0.752	0.339	0.498	0.515	0.422	0.986	0.72	1.343	1.382	0.569	0.317	0.259	1.084	1.033	0.625	0.688	0.261	0.215	0.576	0.232	0.137	1.257	1.206	0.757	0.738175	0.769585	0.852071	0.640292	0.75845	0.811337	0.834628	513.5	0.781538	0.7561	0.29	0.888589
514	0.886	0.94	0.642	0.862	0.73	0.73	0.591	0.249	0.457	0.459	0.381	0.957	0.659	1.284	1.34	0.522	0.305	0.249	1.06	1.018	0.583	0.674	0.259	0.203	0.559	0.229	0.129	1.094	1.113	0.613	0.590273	0.618828	0.759763	0.52465	0.601814	0.617597	0.655938	514	0.657154	0.7294	0.28	0.759074
514.5	0.906	0.952	0.649	0.879	0.754	0.728	0.601	0.244	0.459	0.481	0.378	0.981	0.679	1.318	1.353	0.527	0.313	0.251	1.064	1.016	0.603	0.684	0.259	0.212	0.564	0.225	0.144	1.113	1.121	0.625	0.603598	0.626728	0.768047	0.534997	0.621599	0.615905	0.667037	514.5	0.668538	0.7388	0.28625	0.770339
515	0.906	0.947	0.637	0.879	0.752	0.72	0.591	0.239	0.461	0.476	0.378	0.979	0.674	1.318	1.35	0.525	0.308	0.254	1.062	1.013	0.596	0.676	0.254	0.212	0.554	0.22	0.142	1.091	1.113	0.62	0.603598	0.623436	0.753846	0.534997	0.619951	0.609137	0.655938	515	0.664538	0.7356	0.282	0.76284
515.5	0.911	0.959	0.645	0.896	0.762	0.725	0.591	0.247	0.464	0.483	0.376	0.989	0.671	1.333	1.37	0.527	0.31	0.254	1.069	1.018	0.603	0.684	0.259	0.212	0.564	0.222	0.149	1.094	1.123	0.635	0.606929	0.631336	0.763314	0.545344	0.628195	0.613367	0.655938	515.5	0.670692	0.7427	0.28675	0.771275
516	0.916	0.95	0.654	0.889	0.764	0.72	0.593	0.239	0.466	0.483	0.376	0.989	0.679	1.338	1.37	0.527	0.31	0.256	1.067	1.018	0.603	0.686	0.264	0.217	0.564	0.222	0.146	1.106	1.118	0.635	0.61026	0.625411	0.773964	0.541083	0.629843	0.609137	0.658158	516	0.670615	0.7439	0.28725	0.772817
516.5	0.908	0.952	0.652	0.889	0.762	0.725	0.596	0.242	0.464	0.483	0.378	0.991	0.679	1.34	1.36	0.527	0.305	0.261	1.067	1.016	0.601	0.684	0.256	0.217	0.554	0.22	0.144	1.101	1.121	0.635	0.60493	0.626728	0.771598	0.541083	0.628195	0.613367	0.661487	516.5	0.670846	0.7417	0.28375	0.77162
517	0.903	0.952	0.652	0.889	0.762	0.723	0.586	0.237	0.466	0.481	0.383	0.989	0.671	1.34	1.36	0.527	0.303	0.259	1.064	1.018	0.608	0.679	0.254	0.217	0.564	0.22	0.142	1.106	1.123	0.627	0.601599	0.626728	0.771598	0.541083	0.628195	0.611675	0.650388	517	0.668769	0.7412	0.28575	0.771001
517.5	0.911	0.955	0.647	0.884	0.762	0.73	0.591	0.242	0.466	0.481	0.378	0.984	0.667	1.338	1.365	0.527	0.305	0.256	1.055	1.025	0.603	0.681	0.254	0.215	0.564	0.217	0.144	1.091	1.125	0.63	0.606929	0.628703	0.76568	0.53804	0.628195	0.617597	0.655938	517.5	0.669077	0.7409	0.285	0.769336
518	0.908	0.95	0.645	0.881	0.762	0.725	0.596	0.234	0.471	0.486	0.374	0.981	0.671	1.331	1.362	0.522	0.31	0.259	1.06	1.016	0.598	0.681	0.256	0.21	0.554	0.217	0.142	1.094	1.121	0.632	0.60493	0.625411	0.763314	0.536214	0.628195	0.613367	0.661487	518	0.668	0.7395	0.28075	0.768124
518.5	0.906	0.95	0.647	0.884	0.764	0.72	0.598	0.229	0.469	0.481	0.376	0.986	0.669	1.338	1.36	0.527	0.308	0.261	1.06	1.023	0.601	0.681	0.261	0.212	0.562	0.217	0.146	1.094	1.116	0.627	0.603598	0.625411	0.76568	0.53804	0.629843	0.609137	0.663707	518.5	0.667615	0.742	0.28425	0.767104
519	0.913	0.95	0.652	0.886	0.767	0.732	0.601	0.234	0.474	0.486	0.378	0.989	0.669	1.343	1.367	0.532	0.31	0.256	1.069	1.016	0.603	0.679	0.259	0.212	0.562	0.22	0.139	1.096	1.123	0.623	0.608261	0.625411	0.771598	0.539257	0.632317	0.619289	0.667037	519	0.671615	0.7434	0.28325	0.769504
519.5	0.903	0.947	0.645	0.881	0.769	0.725	0.593	0.242	0.474	0.486	0.378	0.974	0.664	1.338	1.36	0.535	0.308	0.249	1.057	1.016	0.598	0.676	0.259	0.212	0.564	0.217	0.144	1.096	1.118	0.62	0.601599	0.623436	0.763314	0.536214	0.633965	0.613367	0.658158	519.5	0.667769	0.7396	0.28425	0.765509
520	0.911	0.952	0.642	0.886	0.764	0.723	0.601	0.237	0.464	0.483	0.374	0.989	0.667	1.333	1.362	0.53	0.31	0.254	1.069	1.018	0.605	0.681	0.254	0.21	0.564	0.225	0.142	1.106	1.118	0.627	0.606929	0.626728	0.759763	0.539257	0.629843	0.611675	0.667037	520	0.668692	0.7416	0.28525	0.769097
520.5	0.898	0.93	0.637	0.874	0.757	0.72	0.598	0.239	0.459	0.481	0.371	0.974	0.671	1.313	1.355	0.525	0.313	0.254	1.057	1.021	0.601	0.676	0.251	0.212	0.557	0.22	0.144	1.089	1.118	0.615	0.598268	0.612245	0.753846	0.531954	0.624073	0.609137	0.663707	520.5	0.662231	0.7366	0.28325	0.759759
521	0.898	0.947	0.645	0.886	0.757	0.735	0.598	0.232	0.464	0.483	0.376	0.986	0.671	1.328	1.36	0.527	0.31	0.264	1.06	1.021	0.605	0.679	0.254	0.212	0.564	0.22	0.146	1.096	1.118	0.627	0.598268	0.623436	0.763314	0.539257	0.624073	0.621827	0.663707	521	0.667538	0.7408	0.2855	0.766468
521.5	0.906	0.947	0.647	0.884	0.757	0.728	0.603	0.232	0.469	0.486	0.381	0.984	0.667	1.331	1.362	0.527	0.313	0.259	1.067	1.025	0.605	0.679	0.254	0.208	0.566	0.222	0.149	1.101	1.121	0.623	0.603598	0.623436	0.76568	0.53804	0.624073	0.615905	0.669256	521.5	0.668538	0.7422	0.28625	0.767965
522	0.908	0.952	0.647	0.884	0.759	0.73	0.603	0.234	0.466	0.486	0.378	0.989	0.669	1.333	1.365	0.527	0.308	0.259	1.064	1.025	0.608	0.674	0.259	0.21	0.564	0.222	0.146	1.101	1.121	0.623	0.60493	0.626728	0.76568	0.53804	0.625721	0.617597	0.669256	522	0.669615	0.7422	0.2855	0.768626
522.5	0.911	0.95	0.649	0.886	0.757	0.72	0.601	0.239	0.461	0.483	0.378	0.989	0.671	1.335	1.36	0.53	0.313	0.251	1.062	1.025	0.605	0.681	0.264	0.217	0.557	0.222	0.144	1.096	1.116	0.62	0.606929	0.625411	0.768047	0.539257	0.624073	0.609137	0.667037	522.5	0.668846	0.7426	0.285	0.767378
523	0.896	0.935	0.642	0.874	0.754	0.706	0.598	0.237	0.459	0.476	0.376	0.979	0.667	1.321	1.345	0.522	0.31	0.254	1.045	1.013	0.596	0.669	0.259	0.212	0.557	0.217	0.142	1.086	1.106	0.615	0.596935	0.615537	0.759763	0.531954	0.621599	0.597293	0.663707	523	0.661462	0.7334	0.282	0.758741
523.5	0.906	0.942	0.645	0.884	0.762	0.723	0.603	0.239	0.474	0.481	0.378	0.989	0.671	1.331	1.362	0.522	0.31	0.259	1.057	1.025	0.601	0.669	0.259	0.212	0.562	0.22	0.142	1.096	1.123	0.627	0.603598	0.620145	0.763314	0.53804	0.628195	0.611675	0.669256	523.5	0.669	0.7395	0.284	0.767299
524	0.903	0.947	0.647	0.881	0.757	0.73	0.608	0.242	0.471	0.486	0.381	0.989	0.669	1.331	1.365	0.52	0.31	0.256	1.057	1.025	0.603	0.676	0.256	0.215	0.559	0.217	0.142	1.091	1.121	0.627	0.601599	0.623436	0.76568	0.536214	0.624073	0.617597	0.674806	524	0.670077	0.7399	0.28325	0.766561
524.5	0.906	0.942	0.647	0.881	0.757	0.723	0.61	0.237	0.466	0.486	0.378	0.981	0.671	1.331	1.362	0.525	0.313	0.259	1.062	1.023	0.596	0.679	0.264	0.217	0.564	0.217	0.149	1.101	1.128	0.623	0.603598	0.620145	0.76568	0.536214	0.624073	0.611675	0.677026	524.5	0.668077	0.7414	0.28675	0.768234
525	0.908	0.942	0.647	0.881	0.757	0.73	0.608	0.234	0.471	0.483	0.378	0.989	0.669	1.326	1.362	0.527	0.315	0.259	1.064	1.021	0.598	0.676	0.261	0.212	0.564	0.222	0.144	1.101	1.121	0.625	0.60493	0.620145	0.76568	0.536214	0.624073	0.617597	0.674806	525	0.669	0.7409	0.2855	0.76771
525.5	0.906	0.945	0.647	0.884	0.762	0.735	0.61	0.242	0.474	0.483	0.381	0.986	0.664	1.331	1.365	0.53	0.31	0.261	1.067	1.025	0.603	0.679	0.259	0.215	0.564	0.22	0.142	1.099	1.128	0.632	0.603598	0.62212	0.76568	0.53804	0.628195	0.621827	0.677026	525.5	0.670692	0.743	0.28525	0.769777
526	0.901	0.945	0.649	0.884	0.759	0.728	0.605	0.234	0.461	0.486	0.376	0.979	0.671	1.318	1.353	0.527	0.308	0.261	1.057	1.025	0.598	0.674	0.259	0.215	0.554	0.215	0.142	1.091	1.118	0.625	0.600266	0.62212	0.768047	0.53804	0.625721	0.615905	0.671476	526	0.667538	0.738	0.2815	0.766068
526.5	0.898	0.95	0.645	0.876	0.759	0.725	0.608	0.244	0.461	0.481	0.378	0.977	0.674	1.321	1.353	0.527	0.313	0.254	1.055	1.018	0.603	0.676	0.256	0.212	0.566	0.222	0.139	1.096	1.116	0.62	0.598268	0.625411	0.763314	0.533171	0.625721	0.613367	0.674806	526.5	0.667385	0.7376	0.28475	0.764595
527	0.911	0.955	0.649	0.886	0.762	0.728	0.603	0.239	0.469	0.486	0.376	0.984	0.671	1.326	1.362	0.532	0.308	0.261	1.06	1.03	0.603	0.676	0.261	0.212	0.564	0.222	0.139	1.101	1.123	0.627	0.606929	0.628703	0.768047	0.539257	0.628195	0.615905	0.669256	527	0.670692	0.7419	0.28425	0.770562
527.5	0.906	0.95	0.652	0.881	0.759	0.728	0.601	0.239	0.466	0.486	0.376	0.981	0.669	1.326	1.362	0.527	0.308	0.256	1.057	1.025	0.601	0.676	0.261	0.212	0.562	0.222	0.139	1.099	1.121	0.625	0.603598	0.625411	0.771598	0.536214	0.625721	0.615905	0.667037	527.5	0.668769	0.7399	0.28375	0.768832
528	0.898	0.945	0.654	0.874	0.757	0.725	0.598	0.242	0.461	0.483	0.378	0.977	0.664	1.326	1.36	0.522	0.31	0.249	1.052	1.021	0.596	0.676	0.261	0.21	0.559	0.225	0.139	1.094	1.118	0.623	0.598268	0.62212	0.773964	0.531954	0.624073	0.613367	0.663707	528	0.665846	0.7373	0.28325	0.765901
528.5	0.908	0.95	0.652	0.879	0.762	0.73	0.596	0.242	0.471	0.483	0.374	0.979	0.667	1.328	1.36	0.532	0.308	0.256	1.055	1.023	0.601	0.679	0.259	0.217	0.566	0.225	0.146	1.094	1.128	0.63	0.60493	0.625411	0.771598	0.534997	0.628195	0.617597	0.661487	528.5	0.668692	0.7401	0.2885	0.769848
529	0.894	0.947	0.652	0.872	0.754	0.725	0.598	0.234	0.466	0.481	0.376	0.981	0.662	1.326	1.348	0.527	0.31	0.256	1.05	1.016	0.605	0.676	0.259	0.212	0.557	0.217	0.144	1.089	1.111	0.62	0.595603	0.623436	0.771598	0.530736	0.621599	0.613367	0.663707	529	0.664769	0.7373	0.2825	0.763053
529.5	0.898	0.95	0.652	0.876	0.762	0.725	0.605	0.234	0.466	0.479	0.381	0.991	0.671	1.326	1.355	0.53	0.313	0.249	1.057	1.025	0.605	0.676	0.259	0.215	0.559	0.217	0.149	1.104	1.116	0.623	0.598268	0.625411	0.771598	0.533171	0.628195	0.613367	0.671476	529.5	0.668462	0.7395	0.285	0.76735
530	0.906	0.95	0.649	0.884	0.762	0.723	0.603	0.239	0.469	0.486	0.376	0.991	0.674	1.335	1.348	0.532	0.303	0.256	1.06	1.033	0.601	0.681	0.264	0.21	0.562	0.217	0.144	1.106	1.123	0.625	0.603598	0.625411	0.768047	0.53804	0.628195	0.611675	0.669256	530	0.670154	0.7413	0.28325	0.769871
530.5	0.903	0.952	0.649	0.886	0.762	0.732	0.605	0.237	0.469	0.488	0.374	0.981	0.676	1.328	1.357	0.537	0.308	0.256	1.057	1.025	0.598	0.679	0.256	0.215	0.566	0.222	0.142	1.099	1.123	0.623	0.601599	0.626728	0.768047	0.539257	0.628195	0.619289	0.671476	530.5	0.670308	0.7401	0.28625	0.768662
531	0.901	0.938	0.649	0.881	0.762	0.728	0.608	0.244	0.466	0.483	0.381	0.984	0.671	1.326	1.355	0.532	0.308	0.256	1.055	1.021	0.603	0.674	0.256	0.217	0.559	0.217	0.146	1.099	1.125	0.625	0.600266	0.617512	0.768047	0.536214	0.628195	0.615905	0.674806	531	0.668923	0.7386	0.28475	0.767291
531.5	0.898	0.938	0.657	0.876	0.759	0.725	0.605	0.237	0.466	0.486	0.383	0.981	0.676	1.328	1.36	0.527	0.313	0.261	1.057	1.023	0.601	0.674	0.256	0.215	0.562	0.22	0.142	1.101	1.128	0.63	0.598268	0.617512	0.777515	0.533171	0.625721	0.613367	0.671476	531.5	0.668231	0.74	0.28475	0.769352
532	0.901	0.942	0.649	0.879	0.75	0.715	0.608	0.234	0.471	0.481	0.378	0.981	0.676	1.318	1.345	0.527	0.31	0.261	1.057	1.018	0.596	0.679	0.256	0.215	0.559	0.227	0.144	1.096	1.123	0.623	0.600266	0.620145	0.768047	0.534997	0.618302	0.604907	0.674806	532	0.666538	0.7367	0.28625	0.766494
532.5	1.108	1.172	0.723	1.06	0.93	0.955	0.762	0.337	0.503	0.52	0.425	0.994	0.725	1.348	1.379	0.571	0.315	0.261	1.074	1.033	0.63	0.686	0.259	0.215	0.566	0.229	0.149	1.262	1.201	0.762	0.738175	0.77156	0.855621	0.645161	0.766694	0.807953	0.845727	532.5	0.785692	0.7556	0.28975	0.890788
533	1.316	1.404	0.798	1.243	1.111	1.196	0.918	0.442	0.537	0.559	0.474	1.006	0.774	1.377	1.416	0.615	0.322	0.264	1.094	1.047	0.667	0.696	0.264	0.217	0.576	0.234	0.154	1.428	1.282	0.901	0.876749	0.924292	0.944379	0.756543	0.915911	1.01184	1.01887	533	0.906	0.7762	0.29525	1.01614
533.5	1.111	1.177	0.725	1.06	0.928	0.962	0.764	0.342	0.5	0.52	0.422	0.991	0.725	1.35	1.384	0.574	0.315	0.259	1.074	1.035	0.63	0.688	0.261	0.215	0.569	0.222	0.149	1.262	1.201	0.764	0.740173	0.774852	0.857988	0.645161	0.765045	0.813875	0.847947	533.5	0.786692	0.757	0.28875	0.892168
534	0.903	0.95	0.652	0.874	0.745	0.728	0.608	0.242	0.461	0.481	0.371	0.977	0.674	1.323	1.353	0.532	0.308	0.254	1.052	1.023	0.591	0.679	0.256	0.212	0.559	0.21	0.144	1.094	1.118	0.627	0.601599	0.625411	0.771598	0.531954	0.61418	0.615905	0.674806	534	0.666615	0.7371	0.28125	0.76708
534.5	0.901	0.945	0.649	0.879	0.757	0.728	0.601	0.251	0.457	0.483	0.381	0.986	0.671	1.323	1.355	0.527	0.3	0.247	1.052	1.028	0.596	0.671	0.254	0.217	0.559	0.215	0.144	1.116	1.123	0.627	0.600266	0.62212	0.768047	0.534997	0.624073	0.615905	0.667037	534.5	0.668385	0.7353	0.28375	0.770204
535	0.898	0.942	0.642	0.874	0.759	0.723	0.586	0.249	0.464	0.483	0.378	0.981	0.669	1.316	1.353	0.522	0.31	0.251	1.052	1.021	0.601	0.669	0.259	0.21	0.564	0.215	0.144	1.101	1.118	0.62	0.598268	0.620145	0.759763	0.531954	0.625721	0.611675	0.650388	535	0.665231	0.7354	0.28325	0.764161
535.5	0.906	0.95	0.647	0.881	0.764	0.728	0.593	0.239	0.464	0.486	0.378	0.989	0.676	1.321	1.35	0.527	0.313	0.254	1.055	1.023	0.593	0.674	0.259	0.21	0.559	0.215	0.144	1.104	1.118	0.62	0.603598	0.625411	0.76568	0.536214	0.629843	0.615905	0.658158	535.5	0.669308	0.7369	0.282	0.767558
536	0.896	0.938	0.647	0.876	0.762	0.72	0.588	0.234	0.459	0.481	0.376	0.981	0.669	1.311	1.338	0.522	0.313	0.254	1.042	1.018	0.586	0.674	0.254	0.21	0.559	0.217	0.142	1.089	1.111	0.618	0.596935	0.617512	0.76568	0.533171	0.628195	0.609137	0.652608	536	0.663615	0.7312	0.282	0.761614
536.5	0.903	0.94	0.652	0.874	0.767	0.72	0.588	0.237	0.469	0.479	0.381	0.986	0.674	1.318	1.357	0.522	0.308	0.251	1.052	1.025	0.603	0.674	0.256	0.215	0.564	0.217	0.144	1.094	1.116	0.625	0.601599	0.618828	0.771598	0.531954	0.632317	0.609137	0.652608	536.5	0.666923	0.7366	0.285	0.765568
537	0.898	0.95	0.654	0.879	0.767	0.718	0.591	0.229	0.466	0.479	0.381	0.984	0.669	1.326	1.348	0.53	0.308	0.254	1.055	1.023	0.605	0.686	0.259	0.215	0.562	0.217	0.144	1.089	1.125	0.623	0.598268	0.625411	0.773964	0.534997	0.632317	0.607445	0.655938	537	0.666538	0.7394	0.2845	0.767092
537.5	0.901	0.945	0.654	0.879	0.759	0.723	0.591	0.232	0.469	0.481	0.378	0.984	0.669	1.321	1.35	0.527	0.308	0.256	1.062	1.021	0.603	0.674	0.259	0.21	0.566	0.22	0.144	1.091	1.123	0.618	0.600266	0.62212	0.773964	0.534997	0.625721	0.611675	0.655938	537.5	0.666538	0.7381	0.285	0.766193
538	0.906	0.945	0.649	0.879	0.757	0.73	0.591	0.234	0.469	0.488	0.378	0.986	0.669	1.321	1.353	0.527	0.31	0.254	1.055	1.013	0.593	0.669	0.259	0.215	0.557	0.222	0.144	1.096	1.121	0.627	0.603598	0.62212	0.768047	0.534997	0.624073	0.617597	0.655938	538	0.667769	0.7354	0.2845	0.767537
538.5	0.906	0.945	0.649	0.879	0.757	0.723	0.596	0.234	0.466	0.481	0.374	0.984	0.674	1.323	1.357	0.53	0.308	0.256	1.047	1.023	0.598	0.674	0.261	0.212	0.557	0.225	0.144	1.089	1.121	0.613	0.603598	0.62212	0.768047	0.534997	0.624073	0.611675	0.661487	538.5	0.666769	0.7377	0.2845	0.764537
539	0.898	0.942	0.652	0.881	0.759	0.72	0.593	0.237	0.469	0.479	0.383	0.977	0.674	1.321	1.345	0.53	0.308	0.251	1.052	1.016	0.598	0.674	0.256	0.212	0.557	0.222	0.142	1.091	1.116	0.615	0.598268	0.620145	0.771598	0.536214	0.625721	0.609137	0.658158	539	0.666462	0.7351	0.28325	0.764032
539.5	0.898	0.942	0.654	0.881	0.754	0.723	0.593	0.244	0.471	0.481	0.376	0.979	0.671	1.326	1.348	0.527	0.308	0.247	1.057	1.018	0.603	0.674	0.259	0.215	0.562	0.22	0.142	1.099	1.108	0.618	0.598268	0.620145	0.773964	0.536214	0.621599	0.611675	0.658158	539.5	0.666692	0.7367	0.28475	0.764799
540	0.901	0.94	0.652	0.884	0.757	0.72	0.601	0.237	0.466	0.483	0.378	0.984	0.676	1.326	1.345	0.525	0.31	0.254	1.05	1.023	0.601	0.674	0.259	0.215	0.564	0.222	0.146	1.094	1.118	0.618	0.600266	0.618828	0.771598	0.53804	0.624073	0.609137	0.667037	540	0.667615	0.7367	0.28675	0.765533
540.5	0.901	0.94	0.652	0.879	0.757	0.725	0.598	0.237	0.461	0.481	0.378	0.981	0.674	1.321	1.348	0.522	0.303	0.251	1.052	1.021	0.601	0.669	0.261	0.215	0.554	0.222	0.144	1.089	1.121	0.615	0.600266	0.618828	0.771598	0.534997	0.624073	0.613367	0.663707	540.5	0.666462	0.7349	0.28375	0.764384
541	0.906	0.94	0.645	0.881	0.762	0.725	0.603	0.234	0.469	0.479	0.378	0.984	0.671	1.323	1.35	0.522	0.305	0.254	1.052	1.025	0.596	0.674	0.259	0.215	0.562	0.222	0.142	1.091	1.123	0.613	0.603598	0.618828	0.763314	0.536214	0.628195	0.613367	0.669256	541	0.667462	0.736	0.28525	0.764136
541.5	0.898	0.94	0.645	0.876	0.757	0.72	0.601	0.237	0.466	0.488	0.378	0.977	0.671	1.318	1.348	0.522	0.303	0.254	1.057	1.021	0.591	0.671	0.256	0.21	0.559	0.22	0.139	1.082	1.116	0.618	0.598268	0.618828	0.763314	0.533171	0.624073	0.609137	0.667037	541.5	0.665692	0.7341	0.282	0.761369
542	0.898	0.942	0.649	0.874	0.75	0.725	0.605	0.237	0.464	0.483	0.376	0.977	0.669	1.321	1.353	0.52	0.303	0.254	1.05	1.021	0.596	0.671	0.261	0.215	0.562	0.22	0.144	1.089	1.111	0.615	0.598268	0.620145	0.768047	0.531954	0.618302	0.613367	0.671476	542	0.665308	0.735	0.28525	0.761916
542.5	0.903	0.942	0.652	0.879	0.757	0.72	0.605	0.234	0.466	0.483	0.378	0.977	0.671	1.316	1.348	0.522	0.305	0.259	1.057	1.025	0.601	0.674	0.254	0.212	0.566	0.222	0.144	1.094	1.113	0.618	0.601599	0.620145	0.771598	0.534997	0.624073	0.609137	0.671476	542.5	0.666692	0.7361	0.286	0.764763
543	0.896	0.94	0.654	0.879	0.752	0.718	0.61	0.239	0.464	0.483	0.378	0.981	0.671	1.318	1.343	0.52	0.308	0.254	1.045	1.025	0.603	0.676	0.259	0.215	0.559	0.217	0.146	1.096	1.118	0.62	0.596935	0.618828	0.773964	0.534997	0.619951	0.607445	0.677026	543	0.666538	0.7351	0.28425	0.765532
543.5	0.906	0.938	0.652	0.879	0.752	0.718	0.613	0.237	0.461	0.483	0.376	0.979	0.671	1.321	1.348	0.527	0.303	0.256	1.05	1.025	0.596	0.669	0.256	0.22	0.557	0.222	0.144	1.089	1.118	0.618	0.603598	0.617512	0.771598	0.534997	0.619951	0.607445	0.680355	543.5	0.666538	0.7351	0.28575	0.764672
544	0.894	0.925	0.649	0.874	0.752	0.713	0.598	0.237	0.464	0.481	0.376	0.972	0.664	1.316	1.338	0.522	0.3	0.254	1.047	1.021	0.596	0.669	0.254	0.208	0.552	0.215	0.144	1.084	1.108	0.61	0.595603	0.608953	0.768047	0.531954	0.619951	0.603215	0.663707	544	0.661462	0.7317	0.27975	0.75808
544.5	0.891	0.938	0.654	0.879	0.752	0.715	0.605	0.237	0.466	0.483	0.378	0.974	0.671	1.321	1.345	0.525	0.313	0.254	1.047	1.025	0.598	0.669	0.261	0.21	0.562	0.215	0.144	1.096	1.111	0.615	0.593604	0.617512	0.773964	0.534997	0.619951	0.604907	0.671476	544.5	0.664846	0.7358	0.28275	0.763154
545	0.896	0.935	0.649	0.876	0.757	0.713	0.603	0.237	0.466	0.476	0.376	0.977	0.674	1.318	1.348	0.525	0.315	0.261	1.047	1.018	0.596	0.667	0.259	0.208	0.559	0.217	0.144	1.096	1.104	0.618	0.596935	0.615537	0.768047	0.533171	0.624073	0.603215	0.669256	545	0.664231	0.7354	0.282	0.76167
545.5	0.896	0.94	0.649	0.879	0.754	0.72	0.608	0.237	0.471	0.483	0.383	0.981	0.674	1.323	1.348	0.525	0.31	0.264	1.045	1.028	0.598	0.671	0.256	0.212	0.559	0.217	0.146	1.096	1.111	0.618	0.596935	0.618828	0.768047	0.534997	0.621599	0.609137	0.674806	545.5	0.667308	0.7368	0.2835	0.763401
546	0.898	0.945	0.654	0.879	0.759	0.723	0.61	0.239	0.461	0.483	0.383	0.984	0.674	1.328	1.343	0.532	0.313	0.256	1.04	1.025	0.596	0.674	0.254	0.217	0.557	0.217	0.142	1.099	1.123	0.62	0.598268	0.62212	0.773964	0.534997	0.625721	0.611675	0.677026	546	0.668615	0.7361	0.28325	0.767336
546.5	0.896	0.938	0.645	0.881	0.752	0.718	0.61	0.242	0.466	0.488	0.381	0.977	0.667	1.318	1.345	0.532	0.305	0.249	1.047	1.025	0.601	0.674	0.259	0.215	0.549	0.22	0.149	1.096	1.116	0.615	0.596935	0.617512	0.763314	0.536214	0.619951	0.607445	0.677026	546.5	0.666231	0.7355	0.28325	0.762996
547	0.896	0.94	0.652	0.879	0.754	0.718	0.608	0.247	0.461	0.483	0.381	0.972	0.667	1.316	1.343	0.525	0.3	0.251	1.047	1.018	0.601	0.671	0.256	0.215	0.549	0.212	0.146	1.091	1.108	0.613	0.596935	0.618828	0.771598	0.534997	0.621599	0.607445	0.674806	547	0.666	0.7328	0.2805	0.762051
547.5	0.891	0.93	0.652	0.874	0.759	0.715	0.61	0.239	0.464	0.481	0.378	0.972	0.667	1.316	1.345	0.525	0.303	0.251	1.047	1.016	0.593	0.667	0.254	0.208	0.552	0.215	0.146	1.094	1.113	0.615	0.593604	0.612245	0.771598	0.531954	0.625721	0.604907	0.677026	547.5	0.664	0.7317	0.28025	0.761629
548	0.896	0.933	0.652	0.879	0.757	0.723	0.61	0.239	0.464	0.483	0.381	0.977	0.669	1.316	1.35	0.53	0.308	0.247	1.055	1.016	0.598	0.669	0.254	0.21	0.554	0.22	0.146	1.091	1.121	0.613	0.596935	0.61422	0.771598	0.534997	0.624073	0.611675	0.677026	548	0.666385	0.7343	0.2825	0.76325
548.5	0.894	0.935	0.652	0.881	0.759	0.72	0.603	0.237	0.464	0.483	0.374	0.977	0.669	1.309	1.34	0.522	0.308	0.251	1.047	1.018	0.596	0.669	0.256	0.215	0.554	0.22	0.142	1.091	1.106	0.605	0.595603	0.615537	0.771598	0.536214	0.625721	0.609137	0.669256	548.5	0.665231	0.7316	0.28275	0.760136
549	0.898	0.947	0.649	0.886	0.754	0.72	0.605	0.242	0.464	0.483	0.381	0.974	0.674	1.318	1.348	0.52	0.31	0.256	1.05	1.021	0.591	0.662	0.254	0.215	0.557	0.222	0.142	1.099	1.113	0.608	0.598268	0.623436	0.768047	0.539257	0.621599	0.609137	0.671476	549	0.667462	0.733	0.284	0.764144
549.5	0.898	0.94	0.649	0.884	0.754	0.718	0.605	0.242	0.464	0.483	0.381	0.972	0.674	1.316	1.343	0.522	0.308	0.256	1.047	1.018	0.591	0.664	0.254	0.212	0.557	0.22	0.142	1.096	1.111	0.61	0.598268	0.618828	0.768047	0.53804	0.621599	0.607445	0.671476	549.5	0.666462	0.7319	0.28275	0.762883
550	0.898	0.933	0.647	0.879	0.757	0.715	0.605	0.242	0.461	0.486	0.381	0.969	0.671	1.311	1.338	0.527	0.305	0.254	1.042	1.016	0.593	0.667	0.254	0.21	0.557	0.217	0.142	1.094	1.108	0.613	0.598268	0.61422	0.76568	0.534997	0.624073	0.604907	0.671476	550	0.664923	0.7307	0.2815	0.761166
550.5	0.894	0.94	0.647	0.884	0.759	0.725	0.61	0.244	0.474	0.488	0.378	0.979	0.669	1.316	1.343	0.53	0.31	0.251	1.045	1.028	0.598	0.674	0.251	0.215	0.559	0.217	0.142	1.099	1.106	0.61	0.595603	0.618828	0.76568	0.53804	0.625721	0.613367	0.677026	550.5	0.668538	0.7346	0.28325	0.761879
551	0.894	0.942	0.657	0.884	0.759	0.723	0.608	0.239	0.469	0.486	0.378	0.984	0.669	1.321	1.348	0.535	0.305	0.251	1.045	1.021	0.598	0.674	0.251	0.217	0.557	0.22	0.144	1.099	1.108	0.613	0.595603	0.620145	0.777515	0.53804	0.625721	0.611675	0.674806	551	0.668615	0.7349	0.2845	0.764472
551.5	0.898	0.938	0.652	0.879	0.75	0.72	0.605	0.239	0.466	0.479	0.383	0.989	0.669	1.318	1.343	0.53	0.303	0.259	1.052	1.018	0.596	0.667	0.256	0.217	0.559	0.22	0.142	1.099	1.108	0.615	0.598268	0.617512	0.771598	0.534997	0.618302	0.609137	0.671476	551.5	0.666692	0.7342	0.2845	0.763482
552	0.898	0.933	0.652	0.881	0.752	0.715	0.605	0.239	0.469	0.486	0.376	0.977	0.674	1.318	1.338	0.525	0.305	0.256	1.052	1.021	0.598	0.674	0.259	0.217	0.559	0.215	0.142	1.096	1.116	0.62	0.598268	0.61422	0.771598	0.536214	0.619951	0.604907	0.671476	552	0.665923	0.7346	0.28325	0.764614
552.5	1.104	1.157	0.725	1.055	0.93	0.947	0.759	0.339	0.503	0.522	0.422	0.991	0.72	1.343	1.362	0.562	0.31	0.259	1.064	1.03	0.627	0.681	0.261	0.222	0.566	0.222	0.144	1.262	1.204	0.754	0.73551	0.761685	0.857988	0.642118	0.766694	0.801184	0.842397	552.5	0.782615	0.7499	0.2885	0.888186
553	1.309	1.384	0.801	1.23	1.108	1.182	0.913	0.439	0.54	0.562	0.471	1.008	0.767	1.367	1.387	0.601	0.315	0.261	1.079	1.04	0.659	0.691	0.266	0.227	0.576	0.232	0.149	1.431	1.292	0.889	0.872085	0.911126	0.947929	0.748631	0.913438	1	1.01332	553	0.901077	0.7666	0.296	1.01311
553.5	1.104	1.16	0.73	1.055	0.933	0.952	0.762	0.342	0.503	0.525	0.422	0.991	0.72	1.343	1.367	0.562	0.313	0.259	1.067	1.028	0.63	0.681	0.261	0.222	0.569	0.222	0.149	1.265	1.201	0.754	0.73551	0.76366	0.863905	0.642118	0.769167	0.805415	0.845727	553.5	0.784538	0.7511	0.2905	0.889313
554	0.898	0.933	0.657	0.879	0.754	0.72	0.608	0.242	0.464	0.488	0.374	0.972	0.674	1.318	1.345	0.522	0.308	0.254	1.052	1.016	0.598	0.669	0.256	0.217	0.559	0.212	0.151	1.096	1.108	0.62	0.598268	0.61422	0.777515	0.534997	0.621599	0.609137	0.674806	554	0.666385	0.7338	0.28475	0.764143
554.5	0.901	0.95	0.659	0.876	0.75	0.73	0.598	0.242	0.464	0.481	0.381	0.972	0.667	1.323	1.35	0.53	0.303	0.266	1.055	1.016	0.596	0.671	0.261	0.21	0.557	0.22	0.142	1.108	1.116	0.615	0.600266	0.625411	0.779882	0.533171	0.618302	0.617597	0.663707	554.5	0.667	0.7371	0.28225	0.768247
555	0.891	0.938	0.654	0.869	0.75	0.72	0.591	0.229	0.459	0.474	0.378	0.972	0.664	1.309	1.335	0.525	0.305	0.259	1.035	1.016	0.588	0.669	0.259	0.205	0.549	0.22	0.139	1.084	1.099	0.61	0.593604	0.617512	0.773964	0.528911	0.618302	0.609137	0.655938	555	0.660692	0.73	0.27825	0.758142
555.5	0.898	0.945	0.652	0.876	0.757	0.723	0.593	0.234	0.459	0.486	0.381	0.977	0.669	1.311	1.338	0.53	0.31	0.256	1.04	1.023	0.605	0.676	0.259	0.212	0.549	0.22	0.142	1.096	1.108	0.615	0.598268	0.62212	0.771598	0.533171	0.624073	0.611675	0.658158	555.5	0.665385	0.7348	0.28075	0.763451
556	0.903	0.94	0.657	0.881	0.75	0.72	0.591	0.234	0.459	0.481	0.386	0.974	0.671	1.316	1.338	0.525	0.305	0.254	1.04	1.018	0.601	0.674	0.261	0.21	0.557	0.217	0.144	1.091	1.108	0.613	0.601599	0.618828	0.777515	0.536214	0.618302	0.609137	0.655938	556	0.665154	0.7332	0.282	0.763737
556.5	0.894	0.93	0.649	0.881	0.762	0.715	0.596	0.232	0.469	0.476	0.376	0.974	0.671	1.321	1.335	0.522	0.308	0.254	1.035	1.021	0.601	0.669	0.256	0.215	0.559	0.22	0.142	1.089	1.104	0.62	0.595603	0.612245	0.768047	0.536214	0.628195	0.604907	0.661487	556.5	0.663462	0.7322	0.284	0.76073
557	0.891	0.928	0.657	0.886	0.757	0.718	0.593	0.237	0.466	0.486	0.381	0.984	0.667	1.313	1.335	0.522	0.313	0.256	1.04	1.011	0.596	0.667	0.256	0.217	0.559	0.22	0.142	1.089	1.101	0.618	0.593604	0.610928	0.777515	0.539257	0.624073	0.607445	0.658158	557	0.665462	0.7309	0.2845	0.761329
557.5	0.898	0.93	0.654	0.884	0.752	0.718	0.591	0.229	0.466	0.481	0.381	0.984	0.667	1.313	1.328	0.513	0.308	0.256	1.04	1.021	0.596	0.674	0.259	0.21	0.559	0.215	0.144	1.086	1.104	0.613	0.598268	0.612245	0.773964	0.53804	0.619951	0.607445	0.655938	557.5	0.664231	0.7308	0.282	0.760788
558	0.891	0.935	0.654	0.879	0.752	0.723	0.591	0.237	0.461	0.483	0.381	0.972	0.669	1.311	1.338	0.522	0.305	0.256	1.03	1.013	0.593	0.664	0.256	0.208	0.557	0.215	0.139	1.091	1.106	0.603	0.593604	0.615537	0.773964	0.534997	0.619951	0.611675	0.655938	558	0.663692	0.7288	0.27975	0.759729
558.5	0.894	0.938	0.652	0.879	0.752	0.713	0.601	0.229	0.464	0.486	0.378	0.981	0.667	1.306	1.335	0.525	0.308	0.254	1.033	1.016	0.596	0.667	0.256	0.205	0.559	0.215	0.149	1.089	1.101	0.608	0.595603	0.617512	0.771598	0.534997	0.619951	0.603215	0.667037	558.5	0.664154	0.7296	0.282	0.759673
559	0.896	0.945	0.645	0.876	0.762	0.718	0.601	0.234	0.466	0.481	0.381	0.974	0.667	1.313	1.338	0.53	0.308	0.256	1.042	1.018	0.593	0.669	0.259	0.208	0.554	0.212	0.149	1.096	1.108	0.613	0.596935	0.62212	0.763314	0.533171	0.628195	0.607445	0.667037	559	0.665077	0.7326	0.28075	0.761791
559.5	0.886	0.942	0.652	0.864	0.752	0.72	0.598	0.239	0.464	0.476	0.378	0.979	0.667	1.311	1.326	0.525	0.31	0.256	1.04	1.021	0.596	0.674	0.254	0.208	0.554	0.215	0.144	1.084	1.094	0.613	0.590273	0.620145	0.771598	0.525867	0.619951	0.609137	0.663707	559.5	0.662846	0.7313	0.28025	0.756983
560	0.896	0.935	0.654	0.869	0.752	0.718	0.608	0.239	0.459	0.479	0.378	0.984	0.667	1.316	1.335	0.527	0.303	0.259	1.042	1.021	0.591	0.676	0.254	0.21	0.552	0.217	0.144	1.086	1.108	0.613	0.596935	0.615537	0.773964	0.528911	0.619951	0.607445	0.674806	560	0.664462	0.7324	0.28075	0.760335
560.5	0.894	0.935	0.652	0.872	0.75	0.718	0.601	0.234	0.464	0.479	0.371	0.979	0.667	1.316	1.326	0.52	0.303	0.256	1.038	1.018	0.596	0.671	0.261	0.205	0.552	0.222	0.142	1.086	1.106	0.61	0.595603	0.615537	0.771598	0.530736	0.618302	0.607445	0.667037	560.5	0.662769	0.7305	0.28025	0.759353
561	0.898	0.935	0.654	0.874	0.752	0.715	0.598	0.232	0.464	0.481	0.374	0.981	0.669	1.313	1.326	0.522	0.303	0.256	1.04	1.021	0.596	0.674	0.261	0.205	0.554	0.222	0.142	1.086	1.108	0.61	0.598268	0.615537	0.773964	0.531954	0.619951	0.604907	0.663707	561	0.663615	0.7312	0.28075	0.760532
561.5	0.903	0.935	0.657	0.876	0.754	0.71	0.593	0.229	0.464	0.486	0.378	0.986	0.674	1.311	1.326	0.525	0.303	0.254	1.042	1.025	0.598	0.676	0.261	0.208	0.559	0.22	0.142	1.084	1.111	0.608	0.601599	0.615537	0.777515	0.533171	0.621599	0.600677	0.658158	561.5	0.665	0.7321	0.28225	0.761546
562	0.898	0.942	0.662	0.879	0.75	0.713	0.596	0.232	0.471	0.483	0.378	0.981	0.669	1.313	1.335	0.52	0.303	0.247	1.03	1.028	0.593	0.674	0.261	0.21	0.557	0.222	0.142	1.082	1.113	0.608	0.598268	0.620145	0.783432	0.534997	0.618302	0.603215	0.661487	562	0.665692	0.7304	0.28275	0.762835
562.5	0.898	0.94	0.659	0.881	0.754	0.72	0.603	0.234	0.461	0.488	0.376	0.981	0.667	1.311	1.335	0.52	0.305	0.251	1.035	1.028	0.601	0.671	0.254	0.208	0.554	0.225	0.142	1.089	1.111	0.61	0.598268	0.618828	0.779882	0.536214	0.621599	0.609137	0.669256	562.5	0.666308	0.7311	0.28225	0.763313
563	0.898	0.933	0.657	0.879	0.747	0.718	0.603	0.234	0.459	0.483	0.378	0.979	0.667	1.313	1.333	0.527	0.308	0.256	1.035	1.021	0.603	0.669	0.259	0.212	0.552	0.217	0.144	1.094	1.108	0.613	0.598268	0.61422	0.777515	0.534997	0.615829	0.607445	0.669256	563	0.664231	0.7324	0.28125	0.762857
563.5	0.889	0.93	0.654	0.869	0.745	0.715	0.596	0.227	0.461	0.479	0.374	0.974	0.664	1.296	1.323	0.52	0.305	0.251	1.03	1.011	0.591	0.662	0.256	0.217	0.549	0.222	0.139	1.091	1.104	0.603	0.592272	0.612245	0.773964	0.528911	0.61418	0.604907	0.661487	563.5	0.659769	0.7245	0.28175	0.757913
564	0.891	0.928	0.649	0.872	0.742	0.718	0.603	0.234	0.466	0.486	0.378	0.979	0.669	1.306	1.331	0.525	0.305	0.254	1.047	1.018	0.591	0.674	0.259	0.212	0.549	0.217	0.142	1.099	1.108	0.605	0.593604	0.610928	0.768047	0.530736	0.611707	0.607445	0.669256	564	0.662692	0.731	0.28	0.759331
564.5	0.896	0.928	0.652	0.874	0.75	0.715	0.601	0.237	0.461	0.481	0.376	0.981	0.669	1.313	1.328	0.525	0.308	0.247	1.035	1.018	0.596	0.664	0.259	0.208	0.549	0.212	0.139	1.091	1.106	0.613	0.596935	0.610928	0.771598	0.531954	0.618302	0.604907	0.667037	564.5	0.663154	0.7293	0.277	0.760202
565	0.889	0.933	0.654	0.874	0.745	0.718	0.603	0.247	0.461	0.486	0.381	0.981	0.669	1.316	1.331	0.52	0.31	0.254	1.035	1.016	0.593	0.671	0.261	0.205	0.552	0.217	0.142	1.086	1.108	0.613	0.592272	0.61422	0.773964	0.531954	0.61418	0.607445	0.669256	565	0.664692	0.7307	0.279	0.759916
565.5	0.894	0.935	0.657	0.867	0.752	0.713	0.601	0.239	0.464	0.483	0.383	0.979	0.671	1.311	1.328	0.525	0.3	0.254	1.04	1.018	0.593	0.669	0.259	0.21	0.557	0.217	0.146	1.086	1.113	0.608	0.595603	0.615537	0.777515	0.527693	0.619951	0.603215	0.667037	565.5	0.664462	0.7297	0.2825	0.760478
566	0.889	0.938	0.657	0.874	0.745	0.713	0.608	0.242	0.464	0.483	0.386	0.969	0.671	1.311	1.335	0.525	0.308	0.256	1.04	1.023	0.598	0.669	0.256	0.217	0.559	0.217	0.142	1.084	1.113	0.601	0.592272	0.617512	0.777515	0.531954	0.61418	0.603215	0.674806	566	0.664538	0.7321	0.28375	0.759607
566.5	0.884	0.935	0.654	0.872	0.742	0.71	0.608	0.234	0.466	0.481	0.383	0.979	0.664	1.304	1.328	0.525	0.303	0.254	1.035	1.018	0.596	0.667	0.249	0.22	0.549	0.222	0.142	1.096	1.101	0.601	0.588941	0.615537	0.773964	0.530736	0.611707	0.600677	0.674806	566.5	0.662462	0.7279	0.28325	0.758168
567	0.886	0.928	0.649	0.869	0.747	0.715	0.605	0.234	0.469	0.479	0.376	0.977	0.671	1.304	1.326	0.522	0.3	0.249	1.035	1.025	0.605	0.664	0.249	0.212	0.554	0.215	0.146	1.091	1.108	0.61	0.590273	0.610928	0.768047	0.528911	0.615829	0.604907	0.671476	567	0.661923	0.7279	0.28175	0.758166
567.5	0.896	0.93	0.652	0.872	0.75	0.713	0.605	0.237	0.464	0.481	0.381	0.981	0.667	1.311	1.333	0.53	0.305	0.251	1.04	1.023	0.601	0.669	0.251	0.215	0.554	0.22	0.151	1.086	1.118	0.613	0.596935	0.612245	0.771598	0.530736	0.618302	0.603215	0.671476	567.5	0.663769	0.7314	0.285	0.761216
568	0.886	0.928	0.654	0.872	0.752	0.718	0.605	0.237	0.464	0.483	0.376	0.974	0.669	1.304	1.331	0.527	0.308	0.256	1.038	1.023	0.593	0.664	0.254	0.208	0.552	0.217	0.144	1.094	1.111	0.61	0.590273	0.610928	0.773964	0.530736	0.619951	0.607445	0.671476	568	0.662923	0.7298	0.28025	0.760129
568.5	0.891	0.93	0.654	0.872	0.75	0.718	0.608	0.244	0.466	0.483	0.378	0.972	0.667	1.313	1.338	0.52	0.305	0.261	1.04	1.018	0.598	0.669	0.254	0.21	0.549	0.22	0.139	1.094	1.104	0.61	0.593604	0.612245	0.773964	0.530736	0.618302	0.607445	0.674806	568.5	0.664077	0.7316	0.2795	0.759793
569	0.891	0.925	0.654	0.869	0.75	0.715	0.603	0.234	0.471	0.481	0.378	0.974	0.662	1.294	1.333	0.52	0.305	0.251	1.033	1.008	0.591	0.659	0.256	0.21	0.547	0.22	0.146	1.091	1.101	0.603	0.593604	0.608953	0.773964	0.528911	0.618302	0.604907	0.669256	569	0.662077	0.725	0.28075	0.757205
569.5	0.889	0.93	0.654	0.869	0.747	0.715	0.61	0.239	0.469	0.483	0.383	0.974	0.671	1.301	1.335	0.522	0.308	0.254	1.038	1.011	0.591	0.664	0.259	0.205	0.554	0.217	0.146	1.096	1.101	0.613	0.592272	0.612245	0.773964	0.528911	0.615829	0.604907	0.677026	569.5	0.664077	0.7283	0.2805	0.759627
570	0.884	0.938	0.654	0.872	0.75	0.708	0.608	0.239	0.461	0.486	0.383	0.981	0.671	1.304	1.331	0.52	0.308	0.254	1.04	1.011	0.596	0.664	0.254	0.212	0.557	0.215	0.139	1.096	1.108	0.61	0.588941	0.617512	0.773964	0.530736	0.618302	0.598985	0.674806	570	0.664231	0.7282	0.28075	0.760736
570.5	0.886	0.935	0.659	0.876	0.747	0.718	0.605	0.234	0.469	0.486	0.383	0.979	0.669	1.311	1.331	0.525	0.308	0.256	1.045	1.021	0.598	0.667	0.254	0.212	0.554	0.22	0.146	1.091	1.108	0.603	0.590273	0.615537	0.779882	0.533171	0.615829	0.607445	0.671476	570.5	0.665077	0.7316	0.283	0.760123
571	0.886	0.933	0.657	0.879	0.752	0.715	0.601	0.234	0.466	0.483	0.378	0.979	0.669	1.304	1.331	0.527	0.308	0.251	1.042	1.018	0.593	0.669	0.251	0.21	0.547	0.22	0.139	1.091	1.096	0.603	0.590273	0.61422	0.777515	0.534997	0.619951	0.604907	0.667037	571	0.664	0.7294	0.279	0.758144
571.5	0.881	0.92	0.652	0.867	0.745	0.706	0.596	0.239	0.464	0.479	0.378	0.974	0.664	1.304	1.316	0.518	0.313	0.249	1.035	1.013	0.598	0.667	0.256	0.203	0.547	0.215	0.142	1.086	1.091	0.601	0.586942	0.605662	0.771598	0.527693	0.61418	0.597293	0.661487	571.5	0.658846	0.7269	0.27675	0.752842
572	0.881	0.93	0.657	0.874	0.75	0.715	0.598	0.237	0.464	0.488	0.378	0.979	0.671	1.306	1.326	0.525	0.313	0.249	1.033	1.025	0.596	0.674	0.261	0.203	0.549	0.217	0.144	1.091	1.104	0.608	0.586942	0.612245	0.777515	0.531954	0.618302	0.604907	0.663707	572	0.663231	0.7308	0.27825	0.758808
572.5	1.018	1.079	0.706	0.991	0.864	0.864	0.701	0.298	0.486	0.51	0.408	0.984	0.706	1.323	1.343	0.549	0.313	0.251	1.045	1.035	0.615	0.679	0.264	0.21	0.562	0.22	0.146	1.201	1.157	0.698	0.678215	0.710336	0.835503	0.603165	0.712284	0.730964	0.778024	572.5	0.739615	0.7417	0.2845	0.84046
573	1.155	1.228	0.757	1.108	0.979	1.016	0.806	0.361	0.51	0.532	0.439	0.989	0.742	1.34	1.36	0.574	0.313	0.254	1.057	1.045	0.635	0.684	0.266	0.22	0.574	0.222	0.149	1.311	1.213	0.789	0.769487	0.808427	0.895858	0.674376	0.80709	0.85956	0.894562	573	0.817077	0.7528	0.29125	0.923021
573.5	1.294	1.379	0.808	1.228	1.094	1.167	0.911	0.425	0.535	0.554	0.471	0.994	0.779	1.357	1.379	0.601	0.313	0.256	1.072	1.055	0.657	0.691	0.271	0.229	0.586	0.225	0.154	1.421	1.27	0.881	0.862092	0.907834	0.956213	0.747413	0.901896	0.98731	1.0111	573.5	0.895308	0.7652	0.2985	1.00651
574	1.096	1.157	0.728	1.05	0.925	0.94	0.757	0.332	0.505	0.522	0.43	0.986	0.725	1.335	1.355	0.564	0.313	0.256	1.05	1.042	0.627	0.684	0.264	0.222	0.569	0.22	0.149	1.257	1.191	0.747	0.73018	0.761685	0.861538	0.639075	0.762572	0.795262	0.840178	574	0.781	0.749	0.29	0.883926
574.5	0.898	0.935	0.647	0.872	0.757	0.713	0.603	0.237	0.474	0.491	0.386	0.979	0.671	1.311	1.328	0.525	0.31	0.256	1.028	1.03	0.596	0.676	0.256	0.215	0.549	0.215	0.142	1.091	1.111	0.61	0.598268	0.615537	0.76568	0.530736	0.624073	0.603215	0.669256	574.5	0.666385	0.7316	0.28025	0.760317
575	0.886	0.933	0.657	0.869	0.757	0.715	0.598	0.244	0.466	0.483	0.381	0.972	0.679	1.309	1.321	0.522	0.305	0.249	1.035	1.028	0.593	0.667	0.254	0.21	0.559	0.217	0.144	1.104	1.113	0.613	0.590273	0.61422	0.777515	0.528911	0.624073	0.604907	0.663707	575	0.664615	0.7283	0.2825	0.762988
575.5	0.889	0.935	0.657	0.876	0.754	0.718	0.593	0.237	0.471	0.479	0.378	0.969	0.669	1.304	1.326	0.52	0.305	0.254	1.038	1.023	0.596	0.667	0.256	0.212	0.554	0.215	0.142	1.094	1.101	0.613	0.592272	0.615537	0.777515	0.533171	0.621599	0.607445	0.658158	575.5	0.663462	0.7289	0.28075	0.760928
576	0.891	0.928	0.652	0.874	0.75	0.718	0.596	0.237	0.464	0.479	0.378	0.974	0.669	1.304	1.323	0.527	0.303	0.261	1.035	1.021	0.586	0.667	0.256	0.215	0.554	0.22	0.142	1.091	1.104	0.601	0.593604	0.610928	0.771598	0.531954	0.618302	0.607445	0.661487	576	0.662308	0.7283	0.28275	0.757726
576.5	0.886	0.94	0.647	0.872	0.742	0.71	0.591	0.239	0.464	0.479	0.381	0.974	0.664	1.296	1.328	0.522	0.31	0.259	1.033	1.018	0.591	0.664	0.254	0.212	0.557	0.222	0.149	1.094	1.099	0.601	0.590273	0.618828	0.76568	0.530736	0.611707	0.600677	0.655938	576.5	0.660692	0.7275	0.285	0.757074
577	0.889	0.938	0.652	0.874	0.74	0.706	0.591	0.234	0.469	0.481	0.381	0.969	0.659	1.299	1.326	0.525	0.31	0.254	1.033	1.021	0.596	0.667	0.256	0.215	0.557	0.217	0.146	1.091	1.099	0.605	0.592272	0.617512	0.771598	0.531954	0.610058	0.597293	0.655938	577	0.660231	0.7287	0.28375	0.758334
577.5	0.881	0.928	0.649	0.874	0.747	0.715	0.596	0.232	0.461	0.474	0.381	0.974	0.674	1.294	1.321	0.52	0.31	0.254	1.035	1.023	0.596	0.669	0.251	0.208	0.554	0.215	0.142	1.086	1.094	0.605	0.586942	0.610928	0.768047	0.531954	0.615829	0.604907	0.661487	577.5	0.660462	0.7273	0.27975	0.754696
578	0.889	0.93	0.652	0.872	0.75	0.713	0.593	0.237	0.459	0.481	0.381	0.977	0.671	1.299	1.323	0.522	0.305	0.251	1.033	1.023	0.591	0.667	0.256	0.208	0.552	0.212	0.139	1.091	1.096	0.603	0.592272	0.612245	0.771598	0.530736	0.618302	0.603215	0.658158	578	0.661923	0.727	0.27775	0.756693
578.5	0.884	0.93	0.654	0.876	0.747	0.715	0.593	0.234	0.464	0.481	0.381	0.969	0.674	1.301	1.321	0.525	0.315	0.261	1.038	1.025	0.593	0.671	0.251	0.212	0.554	0.215	0.142	1.089	1.101	0.603	0.588941	0.612245	0.773964	0.533171	0.615829	0.604907	0.658158	578.5	0.661692	0.7301	0.28075	0.757332
579	0.886	0.925	0.652	0.864	0.74	0.715	0.596	0.237	0.459	0.481	0.383	0.967	0.671	1.301	1.323	0.522	0.308	0.256	1.033	1.018	0.593	0.664	0.251	0.212	0.554	0.212	0.142	1.094	1.099	0.608	0.590273	0.608953	0.771598	0.525867	0.610058	0.604907	0.661487	579	0.659692	0.7269	0.28	0.756813
579.5	0.884	0.93	0.652	0.867	0.752	0.708	0.601	0.237	0.466	0.483	0.381	0.972	0.667	1.306	1.326	0.52	0.31	0.254	1.038	1.023	0.593	0.667	0.254	0.21	0.552	0.217	0.142	1.089	1.106	0.605	0.588941	0.612245	0.771598	0.527693	0.619951	0.598985	0.667037	579.5	0.661538	0.7291	0.28025	0.757211
580	0.876	0.925	0.649	0.859	0.747	0.708	0.596	0.237	0.464	0.483	0.374	0.974	0.669	1.304	1.321	0.518	0.31	0.244	1.028	1.013	0.593	0.659	0.251	0.208	0.547	0.215	0.144	1.084	1.096	0.596	0.583611	0.608953	0.768047	0.522824	0.615829	0.598985	0.661487	580	0.658538	0.7241	0.2785	0.751348
580.5	0.886	0.925	0.652	0.869	0.745	0.71	0.598	0.239	0.464	0.486	0.376	0.969	0.674	1.304	1.328	0.522	0.305	0.254	1.033	1.016	0.596	0.667	0.254	0.21	0.544	0.22	0.144	1.089	1.101	0.605	0.590273	0.608953	0.771598	0.528911	0.61418	0.600677	0.663707	580.5	0.661	0.7279	0.2795	0.756391
581	0.884	0.933	0.652	0.876	0.745	0.715	0.596	0.242	0.469	0.486	0.381	0.979	0.674	1.294	1.331	0.525	0.305	0.254	1.033	1.021	0.596	0.671	0.254	0.208	0.557	0.22	0.146	1.094	1.101	0.605	0.588941	0.61422	0.771598	0.533171	0.61418	0.604907	0.661487	581	0.664	0.7284	0.28275	0.758276
581.5	0.884	0.935	0.652	0.874	0.747	0.71	0.596	0.234	0.469	0.486	0.386	0.979	0.674	1.306	1.326	0.527	0.308	0.254	1.035	1.018	0.598	0.669	0.254	0.212	0.552	0.22	0.149	1.086	1.101	0.608	0.588941	0.615537	0.771598	0.531954	0.615829	0.600677	0.661487	581.5	0.663538	0.7295	0.28325	0.757576
582	0.886	0.93	0.654	0.869	0.745	0.71	0.603	0.237	0.466	0.486	0.378	0.979	0.676	1.304	1.323	0.525	0.305	0.259	1.03	1.023	0.598	0.657	0.254	0.212	0.547	0.22	0.146	1.086	1.096	0.608	0.590273	0.612245	0.773964	0.528911	0.61418	0.600677	0.669256	582	0.663	0.7278	0.28125	0.756485
582.5	0.874	0.918	0.645	0.862	0.735	0.708	0.593	0.234	0.461	0.479	0.376	0.964	0.664	1.292	1.321	0.525	0.303	0.251	1.016	1.016	0.586	0.664	0.256	0.205	0.547	0.222	0.146	1.089	1.086	0.601	0.582278	0.604345	0.763314	0.52465	0.605936	0.598985	0.658158	582.5	0.654846	0.723	0.28	0.750084
583	0.876	0.925	0.654	0.867	0.737	0.71	0.605	0.234	0.459	0.479	0.378	0.967	0.671	1.299	1.321	0.53	0.303	0.256	1.021	1.008	0.588	0.664	0.256	0.208	0.547	0.215	0.144	1.089	1.094	0.603	0.583611	0.608953	0.773964	0.527693	0.607585	0.600677	0.671476	583	0.658615	0.7246	0.2785	0.754317
583.5	0.884	0.925	0.642	0.872	0.74	0.71	0.605	0.239	0.461	0.486	0.383	0.972	0.674	1.301	1.323	0.525	0.303	0.256	1.021	1.016	0.596	0.667	0.251	0.208	0.552	0.212	0.144	1.089	1.104	0.598	0.588941	0.608953	0.759763	0.530736	0.610058	0.600677	0.671476	583.5	0.661	0.7259	0.279	0.754199
584	0.886	0.925	0.652	0.872	0.747	0.718	0.603	0.237	0.461	0.488	0.383	0.974	0.674	1.304	1.326	0.53	0.313	0.256	1.028	1.018	0.591	0.664	0.254	0.21	0.552	0.217	0.146	1.086	1.094	0.598	0.590273	0.608953	0.771598	0.530736	0.615829	0.607445	0.669256	584	0.663077	0.7284	0.28125	0.754223
584.5	0.889	0.923	0.652	0.867	0.742	0.708	0.605	0.239	0.466	0.483	0.378	0.964	0.667	1.306	1.318	0.53	0.305	0.247	1.028	1.013	0.596	0.664	0.254	0.21	0.552	0.217	0.144	1.086	1.096	0.596	0.592272	0.607637	0.771598	0.527693	0.611707	0.598985	0.671476	584.5	0.660231	0.7261	0.28075	0.753886
585	0.886	0.93	0.649	0.869	0.745	0.703	0.613	0.244	0.466	0.483	0.383	0.967	0.669	1.299	1.326	0.522	0.31	0.256	1.023	1.013	0.596	0.659	0.251	0.21	0.557	0.215	0.149	1.096	1.096	0.596	0.590273	0.612245	0.768047	0.528911	0.61418	0.594755	0.680355	585	0.662077	0.7255	0.28275	0.755354
585.5	0.874	0.928	0.657	0.859	0.74	0.698	0.603	0.234	0.466	0.479	0.381	0.962	0.667	1.292	1.313	0.518	0.3	0.249	1.021	1.013	0.588	0.659	0.256	0.205	0.549	0.212	0.146	1.089	1.086	0.598	0.582278	0.610928	0.777515	0.522824	0.610058	0.590525	0.669256	585.5	0.657538	0.7209	0.278	0.752364
586	0.876	0.928	0.649	0.864	0.742	0.71	0.603	0.234	0.464	0.479	0.381	0.967	0.669	1.292	1.323	0.52	0.3	0.251	1.025	1.013	0.596	0.664	0.259	0.215	0.549	0.212	0.139	1.086	1.096	0.598	0.583611	0.610928	0.768047	0.525867	0.611707	0.600677	0.669256	586	0.658923	0.7243	0.27875	0.752636
586.5	0.889	0.93	0.657	0.876	0.75	0.71	0.605	0.239	0.464	0.483	0.386	0.967	0.674	1.301	1.321	0.522	0.31	0.251	1.028	1.023	0.601	0.662	0.256	0.21	0.544	0.217	0.146	1.096	1.101	0.601	0.592272	0.612245	0.777515	0.533171	0.618302	0.600677	0.671476	586.5	0.663846	0.7275	0.27925	0.759029
587	0.876	0.933	0.654	0.872	0.747	0.708	0.601	0.242	0.466	0.476	0.383	0.969	0.667	1.296	1.316	0.522	0.303	0.251	1.025	1.011	0.593	0.664	0.259	0.208	0.547	0.212	0.146	1.089	1.096	0.601	0.583611	0.61422	0.773964	0.530736	0.615829	0.598985	0.667037	587	0.661077	0.724	0.27825	0.755505
587.5	0.876	0.928	0.654	0.872	0.745	0.706	0.603	0.234	0.469	0.479	0.386	0.977	0.671	1.296	1.323	0.522	0.3	0.254	1.028	1.021	0.601	0.669	0.259	0.21	0.549	0.212	0.151	1.089	1.099	0.603	0.583611	0.610928	0.773964	0.530736	0.61418	0.597293	0.669256	587.5	0.661538	0.7273	0.2805	0.755749
588	0.881	0.92	0.649	0.869	0.747	0.703	0.605	0.239	0.461	0.486	0.383	0.967	0.669	1.289	1.321	0.522	0.308	0.247	1.021	1.013	0.593	0.662	0.254	0.21	0.547	0.212	0.146	1.082	1.096	0.598	0.586942	0.605662	0.768047	0.528911	0.615829	0.594755	0.671476	588	0.659923	0.723	0.27875	0.752223
588.5	0.874	0.928	0.649	0.872	0.754	0.71	0.613	0.239	0.469	0.483	0.381	0.979	0.679	1.299	1.323	0.53	0.305	0.251	1.025	1.021	0.593	0.667	0.254	0.208	0.552	0.22	0.142	1.082	1.099	0.603	0.582278	0.610928	0.768047	0.530736	0.621599	0.600677	0.680355	588.5	0.663846	0.7268	0.2805	0.753713
589	0.874	0.928	0.652	0.872	0.745	0.706	0.605	0.234	0.459	0.488	0.386	0.974	0.664	1.296	1.331	0.52	0.303	0.251	1.028	1.028	0.593	0.664	0.251	0.208	0.554	0.217	0.144	1.086	1.091	0.601	0.582278	0.610928	0.771598	0.530736	0.61418	0.597293	0.671476	589	0.660538	0.7265	0.28075	0.753363
589.5	0.876	0.928	0.649	0.874	0.742	0.71	0.608	0.234	0.459	0.488	0.386	0.969	0.669	1.301	1.321	0.527	0.308	0.254	1.028	1.023	0.591	0.659	0.254	0.208	0.549	0.222	0.139	1.086	1.091	0.598	0.583611	0.610928	0.768047	0.531954	0.611707	0.600677	0.674806	589.5	0.660923	0.7266	0.2795	0.752791
590	0.876	0.928	0.657	0.867	0.745	0.713	0.608	0.237	0.461	0.488	0.376	0.974	0.669	1.296	1.321	0.525	0.308	0.251	1.025	1.008	0.593	0.662	0.254	0.208	0.552	0.217	0.142	1.089	1.091	0.596	0.583611	0.610928	0.777515	0.527693	0.61418	0.603215	0.674806	590	0.661462	0.7243	0.27975	0.753678
590.5	0.872	0.911	0.647	0.862	0.735	0.698	0.598	0.234	0.459	0.481	0.376	0.964	0.662	1.282	1.309	0.52	0.305	0.254	1.013	1.003	0.586	0.659	0.256	0.205	0.542	0.215	0.142	1.079	1.086	0.596	0.580946	0.599737	0.76568	0.52465	0.605936	0.590525	0.663707	590.5	0.653769	0.7187	0.276	0.74743
591	0.879	0.928	0.649	0.867	0.735	0.708	0.603	0.239	0.464	0.476	0.383	0.967	0.671	1.296	1.316	0.527	0.305	0.254	1.023	1.011	0.593	0.659	0.254	0.21	0.552	0.22	0.144	1.079	1.096	0.598	0.58561	0.610928	0.768047	0.527693	0.605936	0.598985	0.669256	591	0.659154	0.7238	0.2815	0.752183
591.5	0.884	0.928	0.659	0.872	0.74	0.708	0.605	0.234	0.466	0.481	0.383	0.974	0.674	1.294	1.313	0.527	0.308	0.251	1.03	1.016	0.598	0.657	0.259	0.21	0.552	0.22	0.142	1.079	1.106	0.603	0.588941	0.610928	0.779882	0.530736	0.610058	0.598985	0.671476	591.5	0.662154	0.7253	0.281	0.756927
592	0.879	0.923	0.667	0.867	0.745	0.708	0.613	0.234	0.466	0.491	0.381	0.972	0.676	1.292	1.316	0.525	0.305	0.256	1.028	1.016	0.591	0.657	0.254	0.21	0.549	0.212	0.144	1.086	1.101	0.601	0.58561	0.607637	0.789349	0.527693	0.61418	0.598985	0.680355	592	0.663231	0.724	0.27875	0.756898
592.5	1.013	1.072	0.71	0.981	0.857	0.859	0.708	0.3	0.488	0.513	0.41	0.979	0.708	1.309	1.335	0.549	0.308	0.256	1.038	1.025	0.613	0.667	0.256	0.212	0.554	0.217	0.146	1.196	1.152	0.691	0.674883	0.705727	0.840237	0.597079	0.706513	0.726734	0.785794	592.5	0.738308	0.7356	0.28225	0.836704
593	1.147	1.221	0.754	1.099	0.972	1.011	0.803	0.366	0.51	0.535	0.442	0.986	0.74	1.328	1.355	0.574	0.313	0.256	1.047	1.035	0.635	0.676	0.259	0.217	0.559	0.222	0.149	1.306	1.206	0.781	0.764157	0.803818	0.892308	0.668898	0.801319	0.85533	0.891232	593	0.814308	0.7478	0.28675	0.917455
593.5	1.282	1.37	0.798	1.216	1.086	1.165	0.901	0.432	0.532	0.559	0.474	0.996	0.774	1.348	1.375	0.598	0.317	0.259	1.057	1.047	0.657	0.688	0.264	0.222	0.566	0.227	0.151	1.418	1.26	0.874	0.854097	0.901909	0.944379	0.74011	0.895301	0.985618	1	593.5	0.891154	0.761	0.2915	0.998928
594	1.079	1.147	0.73	1.04	0.913	0.935	0.754	0.332	0.498	0.522	0.427	0.981	0.725	1.318	1.343	0.559	0.313	0.256	1.04	1.028	0.625	0.674	0.259	0.215	0.557	0.222	0.149	1.252	1.174	0.735	0.718854	0.755102	0.863905	0.632988	0.752679	0.791032	0.836848	594	0.775615	0.7415	0.28575	0.875979
594.5	0.876	0.923	0.659	0.864	0.74	0.706	0.605	0.232	0.461	0.486	0.381	0.964	0.674	1.289	1.309	0.52	0.308	0.251	1.023	1.006	0.591	0.657	0.251	0.208	0.547	0.215	0.144	1.084	1.089	0.596	0.583611	0.607637	0.779882	0.525867	0.610058	0.597293	0.671476	594.5	0.659308	0.7205	0.2785	0.752285
595	0.884	0.925	0.657	0.872	0.74	0.71	0.603	0.242	0.459	0.479	0.383	0.977	0.674	1.296	1.309	0.527	0.303	0.251	1.023	1.018	0.581	0.667	0.254	0.217	0.549	0.217	0.149	1.094	1.096	0.601	0.588941	0.608953	0.777515	0.530736	0.610058	0.600677	0.669256	595	0.661923	0.7229	0.283	0.756735
595.5	0.876	0.933	0.649	0.872	0.75	0.71	0.598	0.242	0.466	0.483	0.381	0.967	0.671	1.296	1.321	0.518	0.298	0.254	1.018	1.013	0.581	0.662	0.256	0.208	0.547	0.22	0.144	1.086	1.089	0.603	0.583611	0.61422	0.768047	0.530736	0.618302	0.600677	0.663707	595.5	0.661385	0.7217	0.27975	0.753516
596	0.881	0.925	0.649	0.872	0.745	0.703	0.596	0.232	0.461	0.483	0.374	0.957	0.671	1.289	1.318	0.52	0.303	0.256	1.025	1.018	0.596	0.669	0.251	0.21	0.552	0.215	0.142	1.086	1.099	0.601	0.586942	0.608953	0.768047	0.530736	0.61418	0.594755	0.661487	596	0.657615	0.7245	0.27975	0.754383
596.5	0.886	0.933	0.654	0.874	0.745	0.701	0.588	0.232	0.469	0.486	0.383	0.962	0.676	1.289	1.323	0.52	0.31	0.251	1.028	1.028	0.598	0.667	0.256	0.215	0.547	0.222	0.142	1.091	1.099	0.596	0.590273	0.61422	0.773964	0.531954	0.61418	0.593063	0.652608	596.5	0.660692	0.727	0.2815	0.75663
597	0.876	0.925	0.649	0.872	0.745	0.703	0.583	0.229	0.459	0.483	0.381	0.962	0.671	1.289	1.318	0.52	0.303	0.249	1.025	1.016	0.586	0.657	0.251	0.21	0.549	0.222	0.142	1.084	1.091	0.598	0.583611	0.608953	0.768047	0.530736	0.61418	0.594755	0.647059	597	0.656769	0.7214	0.28075	0.75205
597.5	0.884	0.925	0.652	0.876	0.74	0.703	0.586	0.232	0.459	0.476	0.383	0.977	0.667	1.292	1.316	0.52	0.31	0.249	1.023	1.021	0.588	0.657	0.254	0.212	0.559	0.22	0.139	1.086	1.096	0.593	0.588941	0.608953	0.771598	0.533171	0.610058	0.594755	0.650388	597.5	0.658462	0.723	0.2825	0.753952
598	0.874	0.92	0.652	0.869	0.742	0.701	0.586	0.227	0.461	0.476	0.378	0.974	0.662	1.287	1.309	0.515	0.308	0.249	1.013	1.021	0.588	0.654	0.249	0.212	0.547	0.215	0.139	1.084	1.084	0.593	0.582278	0.605662	0.771598	0.528911	0.611707	0.593063	0.650388	598	0.655538	0.7193	0.27825	0.749921
598.5	0.879	0.928	0.652	0.867	0.742	0.708	0.583	0.229	0.461	0.479	0.388	0.979	0.664	1.292	1.316	0.52	0.303	0.254	1.018	1.021	0.591	0.657	0.249	0.21	0.549	0.215	0.142	1.084	1.084	0.601	0.58561	0.610928	0.771598	0.527693	0.611707	0.598985	0.647059	598.5	0.658385	0.7221	0.279	0.752118
599	0.881	0.93	0.645	0.869	0.75	0.708	0.586	0.227	0.466	0.481	0.383	0.972	0.669	1.287	1.316	0.52	0.308	0.247	1.018	1.016	0.601	0.652	0.254	0.215	0.552	0.215	0.144	1.089	1.096	0.601	0.586942	0.612245	0.763314	0.528911	0.618302	0.598985	0.650388	599	0.659	0.7219	0.2815	0.753916
599.5	0.879	0.925	0.649	0.867	0.742	0.706	0.591	0.229	0.464	0.481	0.378	0.972	0.669	1.284	1.306	0.518	0.305	0.256	1.011	1.018	0.596	0.657	0.256	0.212	0.552	0.215	0.151	1.089	1.094	0.598	0.58561	0.608953	0.768047	0.527693	0.611707	0.597293	0.655938	599.5	0.657846	0.7207	0.2825	0.753043
600	0.889	0.923	0.652	0.869	0.742	0.703	0.591	0.232	0.464	0.483	0.386	0.972	0.671	1.289	1.316	0.522	0.3	0.251	1.016	1.013	0.588	0.662	0.256	0.212	0.547	0.217	0.149	1.086	1.096	0.601	0.592272	0.607637	0.771598	0.528911	0.611707	0.594755	0.655938	600	0.659769	0.7213	0.28125	0.754774
600.5	0.869	0.913	0.642	0.867	0.74	0.698	0.596	0.229	0.457	0.479	0.381	0.962	0.664	1.282	1.309	0.52	0.3	0.249	1.013	1.008	0.588	0.659	0.247	0.21	0.54	0.215	0.144	1.074	1.084	0.583	0.578947	0.601053	0.759763	0.527693	0.610058	0.590525	0.661487	600.5	0.653615	0.7175	0.27725	0.744065
601	0.876	0.925	0.647	0.864	0.752	0.713	0.598	0.237	0.461	0.479	0.378	0.967	0.669	1.292	1.311	0.525	0.305	0.256	1.021	1.016	0.593	0.662	0.254	0.212	0.552	0.215	0.146	1.079	1.089	0.598	0.583611	0.608953	0.76568	0.525867	0.619951	0.603215	0.663707	601	0.658923	0.7235	0.28125	0.750016
601.5	0.874	0.923	0.652	0.864	0.737	0.708	0.598	0.239	0.461	0.481	0.381	0.967	0.667	1.287	1.309	0.518	0.308	0.251	1.018	1.021	0.596	0.662	0.254	0.212	0.547	0.215	0.149	1.084	1.091	0.591	0.582278	0.607637	0.771598	0.525867	0.607585	0.598985	0.663707	601.5	0.657846	0.7224	0.28075	0.750483
602	0.872	0.923	0.654	0.872	0.737	0.701	0.593	0.239	0.466	0.479	0.381	0.962	0.669	1.287	1.313	0.515	0.308	0.256	1.023	1.018	0.591	0.654	0.259	0.212	0.544	0.212	0.146	1.089	1.104	0.593	0.580946	0.607637	0.773964	0.530736	0.607585	0.593063	0.658158	602	0.657538	0.7224	0.2785	0.754183
602.5	0.874	0.92	0.652	0.864	0.737	0.701	0.596	0.239	0.459	0.474	0.381	0.964	0.669	1.289	1.306	0.525	0.305	0.251	1.023	1.013	0.588	0.654	0.256	0.21	0.552	0.212	0.149	1.089	1.099	0.596	0.582278	0.605662	0.771598	0.525867	0.607585	0.593063	0.661487	602.5	0.656154	0.721	0.28075	0.752772
603	0.876	0.92	0.647	0.872	0.737	0.708	0.598	0.239	0.464	0.481	0.383	0.967	0.664	1.294	1.311	0.525	0.303	0.249	1.028	1.013	0.591	0.662	0.254	0.215	0.549	0.217	0.144	1.089	1.091	0.596	0.583611	0.605662	0.76568	0.530736	0.607585	0.598985	0.663707	603	0.658154	0.723	0.28125	0.75167
603.5	0.876	0.916	0.645	0.862	0.735	0.703	0.593	0.234	0.461	0.476	0.381	0.964	0.664	1.282	1.301	0.522	0.305	0.254	1.013	1.013	0.588	0.654	0.251	0.212	0.542	0.212	0.146	1.079	1.084	0.593	0.583611	0.603028	0.763314	0.52465	0.605936	0.594755	0.658158	603.5	0.654615	0.7183	0.278	0.747229
604	0.884	0.918	0.649	0.859	0.74	0.703	0.596	0.234	0.466	0.481	0.386	0.974	0.669	1.284	1.313	0.525	0.305	0.251	1.018	1.018	0.593	0.664	0.251	0.212	0.552	0.215	0.146	1.079	1.089	0.603	0.588941	0.604345	0.768047	0.522824	0.610058	0.594755	0.661487	604	0.658385	0.7222	0.28125	0.750737
604.5	0.879	0.923	0.654	0.864	0.745	0.703	0.61	0.237	0.471	0.486	0.388	0.964	0.671	1.292	1.306	0.52	0.308	0.249	1.018	1.016	0.598	0.664	0.256	0.215	0.552	0.217	0.149	1.082	1.096	0.593	0.58561	0.607637	0.773964	0.525867	0.61418	0.594755	0.677026	604.5	0.661154	0.7227	0.28325	0.752011
605	0.874	0.913	0.652	0.864	0.735	0.703	0.605	0.234	0.464	0.488	0.386	0.964	0.669	1.284	1.309	0.515	0.308	0.249	1.025	1.016	0.588	0.659	0.259	0.21	0.544	0.215	0.144	1.079	1.091	0.596	0.582278	0.601053	0.771598	0.525867	0.605936	0.594755	0.671476	605	0.657769	0.7212	0.27825	0.749542
605.5	0.869	0.92	0.654	0.872	0.74	0.708	0.608	0.234	0.469	0.481	0.381	0.974	0.676	1.292	1.309	0.522	0.303	0.247	1.021	1.018	0.591	0.662	0.251	0.212	0.547	0.215	0.142	1.089	1.086	0.598	0.578947	0.605662	0.773964	0.530736	0.610058	0.598985	0.674806	605.5	0.660462	0.7216	0.279	0.751759
606	0.864	0.911	0.649	0.859	0.732	0.693	0.598	0.234	0.459	0.481	0.378	0.972	0.667	1.272	1.299	0.522	0.3	0.249	1.013	1.008	0.591	0.657	0.251	0.208	0.547	0.205	0.142	1.077	1.084	0.593	0.575616	0.599737	0.768047	0.522824	0.603462	0.586294	0.663707	606	0.653615	0.7162	0.2755	0.745746
606.5	0.874	0.918	0.657	0.864	0.737	0.703	0.598	0.234	0.466	0.479	0.376	0.967	0.669	1.292	1.309	0.525	0.308	0.247	1.021	1.016	0.591	0.654	0.251	0.212	0.549	0.215	0.142	1.089	1.094	0.596	0.582278	0.604345	0.777515	0.525867	0.607585	0.594755	0.663707	606.5	0.657077	0.7214	0.2795	0.752715
607	0.874	0.928	0.652	0.869	0.737	0.703	0.601	0.239	0.474	0.483	0.378	0.974	0.671	1.289	1.313	0.525	0.303	0.251	1.021	1.013	0.588	0.662	0.256	0.212	0.552	0.217	0.144	1.091	1.086	0.601	0.582278	0.610928	0.771598	0.528911	0.607585	0.594755	0.667037	607	0.660231	0.7221	0.28125	0.753102
607.5	0.881	0.925	0.654	0.872	0.735	0.706	0.603	0.237	0.464	0.491	0.383	0.974	0.674	1.292	1.318	0.522	0.303	0.251	1.016	1.013	0.586	0.659	0.256	0.21	0.554	0.217	0.149	1.086	1.089	0.596	0.586942	0.608953	0.773964	0.530736	0.605936	0.597293	0.669256	607.5	0.661462	0.7216	0.2825	0.753085
608	0.881	0.92	0.654	0.869	0.737	0.706	0.601	0.237	0.461	0.486	0.383	0.972	0.674	1.289	1.313	0.525	0.303	0.251	1.016	1.013	0.586	0.659	0.256	0.208	0.552	0.217	0.149	1.086	1.089	0.596	0.586942	0.605662	0.773964	0.528911	0.607585	0.597293	0.667037	608	0.660077	0.7211	0.2815	0.752354
608.5	0.884	0.916	0.652	0.867	0.74	0.706	0.598	0.234	0.459	0.481	0.386	0.967	0.671	1.284	1.309	0.527	0.3	0.249	1.013	1.013	0.586	0.662	0.259	0.205	0.547	0.215	0.146	1.086	1.086	0.596	0.588941	0.603028	0.771598	0.527693	0.610058	0.597293	0.663707	608.5	0.658538	0.7202	0.27825	0.751323
609	0.876	0.923	0.652	0.872	0.737	0.706	0.605	0.239	0.466	0.483	0.383	0.969	0.671	1.292	1.313	0.525	0.305	0.251	1.011	1.016	0.588	0.662	0.254	0.212	0.544	0.215	0.142	1.094	1.094	0.596	0.583611	0.607637	0.771598	0.530736	0.607585	0.597293	0.671476	609	0.660154	0.7217	0.27825	0.75394
609.5	0.867	0.92	0.649	0.864	0.735	0.706	0.601	0.237	0.461	0.479	0.386	0.962	0.671	1.284	1.306	0.525	0.305	0.249	1.011	1.013	0.591	0.662	0.251	0.21	0.54	0.21	0.146	1.086	1.086	0.596	0.577615	0.605662	0.768047	0.525867	0.605936	0.597293	0.667037	609.5	0.656769	0.7197	0.2765	0.749313
610	0.862	0.923	0.652	0.864	0.735	0.703	0.605	0.237	0.466	0.476	0.388	0.967	0.671	1.284	1.299	0.518	0.305	0.254	1.003	1.018	0.591	0.657	0.251	0.21	0.544	0.215	0.142	1.082	1.089	0.596	0.574284	0.607637	0.771598	0.525867	0.605936	0.594755	0.671476	610	0.657615	0.718	0.27775	0.749484
610.5	0.874	0.925	0.657	0.867	0.735	0.706	0.605	0.234	0.469	0.488	0.378	0.974	0.671	1.292	1.313	0.522	0.308	0.247	1.008	1.018	0.593	0.659	0.251	0.217	0.549	0.215	0.146	1.089	1.091	0.596	0.582278	0.608953	0.777515	0.527693	0.605936	0.597293	0.671476	610.5	0.660231	0.7211	0.28175	0.753206
611	0.869	0.923	0.649	0.862	0.737	0.701	0.605	0.237	0.466	0.483	0.381	0.967	0.671	1.277	1.306	0.52	0.3	0.249	1.013	1.013	0.598	0.657	0.254	0.212	0.549	0.212	0.146	1.082	1.089	0.593	0.578947	0.607637	0.768047	0.52465	0.607585	0.593063	0.671476	611	0.657769	0.7187	0.27975	0.74904
611.5	0.876	0.918	0.647	0.862	0.74	0.706	0.605	0.234	0.466	0.488	0.383	0.967	0.674	1.279	1.306	0.52	0.305	0.251	1.023	1.023	0.596	0.659	0.247	0.205	0.549	0.215	0.146	1.086	1.084	0.596	0.583611	0.604345	0.76568	0.52465	0.610058	0.597293	0.671476	611.5	0.658923	0.7209	0.27875	0.749184
612	0.876	0.913	0.652	0.864	0.735	0.701	0.605	0.234	0.461	0.481	0.381	0.957	0.669	1.272	1.301	0.52	0.31	0.249	1.008	1.016	0.588	0.657	0.251	0.208	0.54	0.208	0.144	1.086	1.094	0.596	0.583611	0.601053	0.771598	0.525867	0.605936	0.593063	0.671476	612	0.656077	0.7172	0.275	0.751161
612.5	0.872	0.92	0.654	0.862	0.735	0.703	0.603	0.237	0.466	0.479	0.386	0.969	0.674	1.289	1.309	0.515	0.31	0.247	1.016	1.018	0.591	0.649	0.254	0.21	0.549	0.217	0.144	1.091	1.084	0.596	0.580946	0.605662	0.773964	0.52465	0.605936	0.594755	0.669256	612.5	0.658462	0.7198	0.28	0.750889
613	1.072	1.14	0.73	1.033	0.906	0.925	0.75	0.332	0.496	0.513	0.425	0.979	0.72	1.306	1.326	0.559	0.31	0.247	1.028	1.033	0.62	0.664	0.259	0.212	0.559	0.22	0.149	1.25	1.167	0.728	0.714191	0.750494	0.863905	0.628728	0.746908	0.782572	0.832408	613	0.770846	0.7352	0.285	0.87176
613.5	1.272	1.36	0.806	1.206	1.077	1.15	0.898	0.43	0.527	0.549	0.466	0.989	0.769	1.326	1.345	0.603	0.313	0.249	1.04	1.05	0.649	0.681	0.264	0.215	0.569	0.225	0.154	1.411	1.25	0.859	0.847435	0.895326	0.953846	0.734023	0.887881	0.972927	0.99667	613.5	0.884538	0.752	0.29075	0.992947
614	1.074	1.145	0.732	1.035	0.906	0.928	0.75	0.334	0.498	0.52	0.43	0.977	0.72	1.301	1.326	0.569	0.308	0.251	1.03	1.04	0.62	0.676	0.259	0.215	0.562	0.215	0.154	1.25	1.169	0.728	0.715523	0.753785	0.866272	0.629945	0.746908	0.78511	0.832408	614	0.773	0.738	0.2865	0.873218
614.5	0.876	0.928	0.659	0.864	0.732	0.706	0.598	0.237	0.466	0.491	0.391	0.964	0.671	1.274	1.306	0.535	0.303	0.256	1.018	1.028	0.591	0.669	0.251	0.215	0.554	0.203	0.151	1.089	1.086	0.596	0.583611	0.610928	0.779882	0.525867	0.603462	0.597293	0.663707	614.5	0.660231	0.7231	0.28075	0.753041
615	0.867	0.916	0.649	0.876	0.737	0.703	0.588	0.234	0.461	0.486	0.393	0.962	0.676	1.287	1.304	0.52	0.303	0.249	1.013	1.018	0.591	0.654	0.254	0.212	0.542	0.217	0.142	1.084	1.091	0.588	0.577615	0.603028	0.768047	0.533171	0.607585	0.594755	0.652608	615	0.657538	0.7193	0.27825	0.749266
615.5	0.872	0.925	0.647	0.867	0.745	0.701	0.591	0.237	0.464	0.481	0.383	0.967	0.669	1.287	1.309	0.52	0.303	0.244	1.008	1.013	0.593	0.664	0.251	0.21	0.544	0.217	0.144	1.094	1.089	0.593	0.580946	0.608953	0.76568	0.527693	0.61418	0.593063	0.655938	615.5	0.657615	0.7192	0.27875	0.751325
616	0.864	0.918	0.652	0.864	0.735	0.696	0.588	0.234	0.461	0.474	0.376	0.959	0.664	1.282	1.301	0.518	0.298	0.247	1.013	1.011	0.591	0.654	0.251	0.208	0.547	0.225	0.142	1.084	1.082	0.586	0.575616	0.604345	0.771598	0.525867	0.605936	0.588832	0.652608	616	0.652692	0.7166	0.2805	0.747061
616.5	0.879	0.92	0.652	0.867	0.737	0.691	0.591	0.237	0.464	0.481	0.386	0.969	0.671	1.284	1.306	0.522	0.303	0.247	1.011	1.013	0.588	0.659	0.254	0.21	0.542	0.222	0.142	1.086	1.086	0.598	0.58561	0.605662	0.771598	0.527693	0.607585	0.584602	0.655938	616.5	0.657308	0.7187	0.279	0.751509
617	0.869	0.918	0.642	0.862	0.735	0.696	0.581	0.232	0.461	0.479	0.381	0.959	0.667	1.274	1.299	0.515	0.305	0.244	1.011	1.013	0.581	0.649	0.254	0.21	0.542	0.217	0.139	1.074	1.082	0.586	0.578947	0.604345	0.759763	0.52465	0.605936	0.588832	0.644839	617	0.652462	0.7145	0.277	0.744244
617.5	0.879	0.923	0.649	0.867	0.74	0.703	0.591	0.227	0.461	0.483	0.386	0.964	0.669	1.279	1.304	0.525	0.308	0.247	1.013	1.013	0.591	0.654	0.251	0.21	0.544	0.212	0.142	1.084	1.086	0.588	0.58561	0.607637	0.768047	0.527693	0.610058	0.594755	0.655938	617.5	0.657077	0.7185	0.277	0.74957
618	0.874	0.916	0.657	0.864	0.737	0.703	0.591	0.229	0.459	0.479	0.383	0.967	0.674	1.279	1.309	0.527	0.305	0.249	1.008	1.016	0.593	0.657	0.251	0.21	0.549	0.215	0.146	1.082	1.084	0.591	0.582278	0.603028	0.777515	0.525867	0.607585	0.594755	0.655938	618	0.656385	0.7194	0.28	0.749384
618.5	0.872	0.916	0.659	0.867	0.74	0.698	0.583	0.229	0.461	0.476	0.388	0.974	0.669	1.287	1.306	0.522	0.303	0.249	1.008	1.013	0.593	0.652	0.251	0.212	0.547	0.215	0.146	1.086	1.089	0.593	0.580946	0.603028	0.779882	0.527693	0.610058	0.590525	0.647059	618.5	0.656308	0.7184	0.28	0.751364
619	0.869	0.916	0.649	0.862	0.745	0.703	0.586	0.232	0.464	0.476	0.383	0.969	0.674	1.277	1.301	0.52	0.308	0.254	1.013	1.008	0.593	0.662	0.251	0.212	0.547	0.215	0.144	1.077	1.079	0.591	0.578947	0.603028	0.768047	0.52465	0.61418	0.594755	0.650388	619	0.656	0.7187	0.2795	0.745953
619.5	0.869	0.913	0.649	0.867	0.742	0.696	0.591	0.232	0.461	0.476	0.383	0.969	0.674	1.284	1.299	0.518	0.308	0.259	1.016	1.016	0.593	0.654	0.254	0.212	0.542	0.215	0.149	1.086	1.077	0.593	0.578947	0.601053	0.768047	0.527693	0.611707	0.588832	0.655938	619.5	0.655538	0.7201	0.2795	0.747392
620	0.862	0.908	0.652	0.869	0.735	0.698	0.598	0.234	0.464	0.483	0.376	0.957	0.667	1.279	1.296	0.52	0.305	0.249	1.016	1.018	0.593	0.657	0.251	0.212	0.535	0.212	0.146	1.091	1.089	0.593	0.574284	0.597762	0.771598	0.528911	0.605936	0.590525	0.663707	620	0.654077	0.7184	0.27625	0.749365
620.5	0.862	0.911	0.654	0.867	0.732	0.696	0.598	0.237	0.459	0.481	0.378	0.964	0.669	1.274	1.296	0.518	0.305	0.251	1.013	1.013	0.591	0.654	0.256	0.21	0.542	0.21	0.146	1.074	1.086	0.591	0.574284	0.599737	0.773964	0.527693	0.603462	0.588832	0.663707	620.5	0.654462	0.7171	0.277	0.746668
621	0.862	0.911	0.652	0.867	0.732	0.706	0.598	0.234	0.464	0.476	0.386	0.964	0.671	1.277	1.301	0.525	0.303	0.251	1.013	1.011	0.586	0.657	0.254	0.212	0.544	0.215	0.144	1.077	1.079	0.593	0.574284	0.599737	0.771598	0.527693	0.603462	0.597293	0.663707	621	0.655615	0.7178	0.27875	0.746044
621.5	0.862	0.911	0.649	0.864	0.732	0.703	0.596	0.232	0.464	0.479	0.383	0.964	0.669	1.277	1.301	0.525	0.303	0.249	1.013	1.013	0.586	0.657	0.254	0.212	0.544	0.215	0.144	1.077	1.079	0.593	0.574284	0.599737	0.768047	0.525867	0.603462	0.594755	0.661487	621.5	0.654462	0.7178	0.27875	0.745276
622	0.862	0.911	0.647	0.862	0.732	0.698	0.593	0.229	0.464	0.483	0.381	0.967	0.667	1.274	1.301	0.525	0.305	0.244	1.013	1.016	0.586	0.654	0.254	0.212	0.547	0.212	0.146	1.077	1.079	0.591	0.574284	0.599737	0.76568	0.52465	0.603462	0.590525	0.658158	622	0.653538	0.7172	0.27925	0.744479
622.5	0.874	0.913	0.652	0.867	0.735	0.708	0.603	0.237	0.461	0.481	0.383	0.969	0.671	1.272	1.301	0.518	0.308	0.249	1.016	1.021	0.586	0.649	0.259	0.21	0.547	0.212	0.142	1.089	1.086	0.591	0.582278	0.601053	0.771598	0.527693	0.605936	0.598985	0.669256	622.5	0.658	0.7179	0.27775	0.749803
623	0.862	0.906	0.642	0.859	0.73	0.696	0.593	0.232	0.457	0.476	0.383	0.955	0.669	1.27	1.292	0.52	0.305	0.247	1.006	1.016	0.583	0.657	0.251	0.208	0.542	0.217	0.144	1.077	1.072	0.586	0.574284	0.596445	0.759763	0.522824	0.601814	0.588832	0.658158	623	0.650769	0.7147	0.27775	0.741188
623.5	0.872	0.911	0.642	0.869	0.735	0.698	0.605	0.237	0.459	0.476	0.381	0.962	0.664	1.277	1.301	0.525	0.308	0.249	1.011	1.016	0.581	0.652	0.254	0.21	0.552	0.217	0.144	1.084	1.082	0.586	0.580946	0.599737	0.759763	0.528911	0.605936	0.590525	0.671476	623.5	0.654692	0.7174	0.28075	0.745908
624	0.872	0.913	0.652	0.862	0.735	0.698	0.608	0.237	0.464	0.481	0.381	0.967	0.674	1.279	1.294	0.522	0.308	0.247	1.016	1.013	0.583	0.654	0.254	0.215	0.547	0.217	0.146	1.086	1.079	0.591	0.580946	0.601053	0.771598	0.52465	0.605936	0.590525	0.674806	624	0.657231	0.717	0.28125	0.74775
624.5	0.872	0.911	0.654	0.864	0.74	0.701	0.608	0.234	0.461	0.481	0.381	0.974	0.671	1.282	1.304	0.52	0.305	0.249	1.013	1.016	0.586	0.649	0.254	0.208	0.542	0.217	0.146	1.079	1.084	0.591	0.580946	0.599737	0.773964	0.525867	0.610058	0.593063	0.674806	624.5	0.657846	0.7178	0.27825	0.747788
625	0.864	0.918	0.654	0.862	0.737	0.693	0.601	0.239	0.457	0.476	0.383	0.955	0.669	1.284	1.304	0.525	0.308	0.247	1.008	1.023	0.586	0.652	0.249	0.21	0.549	0.22	0.144	1.082	1.077	0.596	0.575616	0.604345	0.773964	0.52465	0.607585	0.586294	0.667037	625	0.654462	0.7186	0.28075	0.747654
625.5	0.857	0.906	0.649	0.859	0.73	0.696	0.593	0.232	0.461	0.471	0.381	0.952	0.664	1.267	1.284	0.515	0.303	0.242	0.999	1.016	0.588	0.647	0.249	0.208	0.54	0.212	0.144	1.069	1.067	0.581	0.570953	0.596445	0.768047	0.522824	0.601814	0.588832	0.658158	625.5	0.650077	0.711	0.276	0.739324
626	0.864	0.908	0.649	0.864	0.737	0.693	0.608	0.237	0.471	0.479	0.383	0.964	0.669	1.272	1.296	0.522	0.303	0.251	1.006	1.018	0.593	0.652	0.251	0.208	0.549	0.212	0.144	1.079	1.079	0.588	0.575616	0.597762	0.768047	0.525867	0.607585	0.586294	0.674806	626	0.655846	0.7164	0.27825	0.744756
626.5	0.869	0.913	0.649	0.862	0.735	0.698	0.61	0.234	0.461	0.479	0.383	0.972	0.669	1.277	1.301	0.518	0.308	0.249	1.011	1.018	0.593	0.654	0.259	0.21	0.547	0.215	0.144	1.084	1.084	0.591	0.578947	0.601053	0.768047	0.52465	0.605936	0.590525	0.677026	626.5	0.656462	0.7188	0.279	0.747385
627	0.869	0.92	0.649	0.869	0.732	0.701	0.603	0.234	0.461	0.481	0.386	0.967	0.671	1.274	1.296	0.52	0.313	0.244	1.011	1.023	0.586	0.654	0.251	0.212	0.549	0.217	0.139	1.089	1.086	0.588	0.578947	0.605662	0.768047	0.528911	0.603462	0.593063	0.669256	627	0.657154	0.7172	0.27925	0.749224
627.5	0.869	0.918	0.647	0.867	0.742	0.693	0.601	0.237	0.459	0.483	0.383	0.955	0.669	1.279	1.299	0.518	0.305	0.247	1.003	1.021	0.586	0.652	0.254	0.215	0.547	0.217	0.142	1.086	1.082	0.586	0.578947	0.604345	0.76568	0.527693	0.611707	0.586294	0.667037	627.5	0.655615	0.7164	0.28025	0.747238
628	0.872	0.918	0.647	0.864	0.737	0.701	0.603	0.237	0.461	0.481	0.386	0.955	0.669	1.282	1.306	0.52	0.305	0.244	1.006	1.016	0.591	0.657	0.256	0.21	0.542	0.21	0.142	1.086	1.082	0.586	0.580946	0.604345	0.76568	0.525867	0.607585	0.593063	0.669256	628	0.656231	0.7183	0.276	0.747263
628.5	0.864	0.908	0.649	0.859	0.725	0.691	0.603	0.232	0.464	0.479	0.383	0.957	0.669	1.27	1.301	0.515	0.305	0.244	1.001	1.008	0.586	0.654	0.251	0.212	0.542	0.212	0.144	1.086	1.079	0.588	0.575616	0.597762	0.768047	0.522824	0.597692	0.584602	0.669256	628.5	0.652538	0.7135	0.2775	0.745321
629	0.872	0.908	0.645	0.862	0.728	0.691	0.605	0.237	0.464	0.479	0.383	0.957	0.667	1.274	1.296	0.52	0.303	0.249	0.999	1.011	0.583	0.652	0.247	0.215	0.54	0.21	0.144	1.079	1.077	0.593	0.580946	0.597762	0.763314	0.52465	0.600165	0.584602	0.671476	629	0.653692	0.7134	0.27725	0.745096
629.5	0.869	0.916	0.649	0.862	0.73	0.696	0.605	0.234	0.464	0.483	0.383	0.964	0.669	1.279	1.301	0.518	0.303	0.247	1.006	1.013	0.593	0.654	0.251	0.208	0.544	0.212	0.146	1.091	1.086	0.591	0.578947	0.603028	0.768047	0.52465	0.601814	0.588832	0.671476	629.5	0.655692	0.7165	0.2775	0.748953
630	0.869	0.913	0.647	0.857	0.732	0.696	0.603	0.237	0.466	0.479	0.381	0.955	0.664	1.27	1.299	0.52	0.303	0.249	1.003	1.011	0.591	0.647	0.251	0.21	0.54	0.22	0.146	1.077	1.082	0.583	0.578947	0.601053	0.76568	0.521607	0.603462	0.588832	0.669256	630	0.653769	0.7144	0.279	0.744184
630.5	0.864	0.911	0.647	0.854	0.732	0.693	0.603	0.237	0.464	0.481	0.381	0.962	0.667	1.282	1.294	0.522	0.303	0.249	1.006	1.008	0.586	0.645	0.251	0.21	0.542	0.22	0.146	1.091	1.084	0.586	0.575616	0.599737	0.76568	0.519781	0.603462	0.586294	0.669256	630.5	0.653538	0.7146	0.2795	0.745973
631	0.857	0.903	0.652	0.85	0.735	0.684	0.605	0.237	0.464	0.479	0.378	0.955	0.667	1.267	1.284	0.518	0.295	0.242	1.008	1.008	0.583	0.647	0.251	0.203	0.54	0.21	0.146	1.084	1.079	0.583	0.570953	0.59447	0.771598	0.517346	0.605936	0.57868	0.671476	631	0.651231	0.7103	0.27475	0.74291
631.5	0.867	0.911	0.652	0.857	0.73	0.691	0.596	0.237	0.464	0.476	0.381	0.967	0.674	1.274	1.292	0.522	0.303	0.247	0.999	1.016	0.596	0.652	0.244	0.205	0.542	0.208	0.144	1.082	1.079	0.588	0.577615	0.599737	0.771598	0.521607	0.601814	0.584602	0.661487	631.5	0.654077	0.7145	0.27475	0.745651
632	0.876	0.908	0.652	0.859	0.73	0.691	0.605	0.239	0.464	0.479	0.386	0.962	0.669	1.274	1.294	0.522	0.303	0.249	1.006	1.011	0.591	0.652	0.251	0.21	0.54	0.208	0.144	1.086	1.094	0.583	0.583611	0.597762	0.771598	0.522824	0.601814	0.584602	0.671476	632	0.655385	0.7153	0.2755	0.748399
632.5	0.867	0.911	0.652	0.867	0.73	0.703	0.601	0.237	0.466	0.481	0.383	0.959	0.674	1.272	1.296	0.522	0.305	0.249	1.003	1.011	0.593	0.659	0.254	0.21	0.537	0.217	0.144	1.082	1.091	0.581	0.577615	0.599737	0.771598	0.527693	0.601814	0.594755	0.667037	632.5	0.656231	0.7164	0.277	0.747235
633	0.999	1.055	0.698	0.974	0.84	0.847	0.696	0.298	0.488	0.505	0.41	0.967	0.703	1.284	1.309	0.544	0.308	0.249	1.011	1.016	0.61	0.662	0.256	0.212	0.544	0.217	0.144	1.189	1.138	0.669	0.665556	0.694536	0.826036	0.592818	0.692498	0.716582	0.772475	633	0.729231	0.7249	0.27925	0.824992
633.5	1.133	1.201	0.747	1.084	0.952	0.994	0.793	0.359	0.51	0.532	0.439	0.977	0.735	1.296	1.321	0.566	0.31	0.249	1.018	1.021	0.627	0.664	0.259	0.215	0.554	0.22	0.144	1.296	1.187	0.757	0.75483	0.790652	0.884024	0.659769	0.784831	0.840948	0.880133	633.5	0.804308	0.7331	0.28325	0.904182
634	1.267	1.348	0.796	1.194	1.064	1.14	0.891	0.42	0.532	0.559	0.469	0.986	0.767	1.309	1.333	0.591	0.313	0.251	1.028	1.028	0.645	0.667	0.261	0.22	0.564	0.222	0.146	1.404	1.235	0.845	0.844104	0.887426	0.942012	0.726719	0.877164	0.964467	0.988901	634	0.879462	0.7426	0.288	0.983466
634.5	1.067	1.125	0.725	1.025	0.896	0.923	0.745	0.33	0.498	0.518	0.427	0.974	0.718	1.287	1.311	0.562	0.31	0.251	1.013	1.021	0.615	0.664	0.259	0.21	0.554	0.217	0.146	1.245	1.162	0.715	0.710859	0.740619	0.857988	0.623859	0.738664	0.78088	0.826859	634.5	0.767	0.7293	0.28175	0.865046
635	0.864	0.901	0.652	0.857	0.725	0.703	0.598	0.237	0.461	0.476	0.383	0.959	0.669	1.265	1.287	0.53	0.305	0.251	0.996	1.013	0.586	0.662	0.254	0.2	0.544	0.212	0.149	1.084	1.089	0.583	0.575616	0.593153	0.771598	0.521607	0.597692	0.594755	0.663707	635	0.652692	0.7149	0.27625	0.745425
635.5	0.862	0.908	0.654	0.862	0.737	0.706	0.586	0.237	0.464	0.479	0.386	0.959	0.674	1.27	1.292	0.52	0.303	0.256	1.001	1.016	0.586	0.659	0.256	0.205	0.542	0.21	0.149	1.096	1.084	0.581	0.574284	0.597762	0.773964	0.52465	0.607585	0.597293	0.650388	635.5	0.654923	0.7159	0.2765	0.74738
636	0.862	0.916	0.649	0.864	0.735	0.696	0.586	0.234	0.464	0.479	0.386	0.964	0.674	1.274	1.299	0.52	0.3	0.249	1.006	1.013	0.579	0.652	0.256	0.208	0.544	0.212	0.146	1.082	1.084	0.583	0.574284	0.603028	0.768047	0.525867	0.605936	0.588832	0.650388	636	0.654538	0.7148	0.2775	0.745747
636.5	0.857	0.918	0.649	0.862	0.735	0.696	0.586	0.232	0.464	0.476	0.381	0.962	0.667	1.274	1.289	0.518	0.3	0.249	1.001	1.013	0.581	0.647	0.251	0.203	0.537	0.21	0.142	1.084	1.084	0.586	0.570953	0.604345	0.768047	0.52465	0.605936	0.588832	0.650388	636.5	0.652692	0.7123	0.273	0.745999
637	0.867	0.913	0.649	0.864	0.728	0.693	0.583	0.237	0.454	0.481	0.383	0.964	0.674	1.27	1.282	0.522	0.3	0.249	0.996	1.011	0.586	0.649	0.251	0.208	0.54	0.21	0.144	1.069	1.084	0.593	0.577615	0.601053	0.768047	0.525867	0.600165	0.586294	0.647059	637	0.653077	0.7116	0.2755	0.745512
637.5	0.869	0.901	0.649	0.862	0.732	0.696	0.586	0.232	0.459	0.483	0.383	0.967	0.679	1.272	1.287	0.518	0.303	0.249	1.001	1.013	0.583	0.649	0.256	0.212	0.54	0.21	0.146	1.077	1.091	0.586	0.578947	0.593153	0.768047	0.52465	0.603462	0.588832	0.650388	637.5	0.653692	0.7131	0.277	0.745543
638	0.867	0.911	0.652	0.864	0.735	0.688	0.583	0.229	0.459	0.479	0.386	0.962	0.667	1.27	1.292	0.52	0.3	0.249	1.003	1.016	0.579	0.649	0.256	0.21	0.542	0.215	0.142	1.084	1.086	0.586	0.577615	0.599737	0.771598	0.525867	0.605936	0.582064	0.647059	638	0.652462	0.7134	0.27725	0.74726
638.5	0.859	0.911	0.657	0.862	0.732	0.691	0.586	0.232	0.464	0.471	0.386	0.959	0.664	1.272	1.287	0.518	0.303	0.249	1.001	1.013	0.588	0.652	0.259	0.21	0.542	0.21	0.146	1.079	1.079	0.581	0.572285	0.599737	0.777515	0.52465	0.603462	0.584602	0.650388	638.5	0.651846	0.7142	0.277	0.744741
639	0.867	0.906	0.652	0.862	0.728	0.688	0.588	0.229	0.461	0.476	0.381	0.969	0.667	1.267	1.289	0.52	0.303	0.247	1.003	1.008	0.583	0.649	0.251	0.21	0.542	0.215	0.149	1.077	1.082	0.576	0.577615	0.596445	0.771598	0.52465	0.600165	0.582064	0.652608	639	0.651846	0.712	0.279	0.743615
639.5	0.862	0.906	0.645	0.854	0.728	0.688	0.579	0.229	0.459	0.479	0.381	0.962	0.664	1.27	1.287	0.518	0.303	0.247	0.994	1.001	0.581	0.652	0.254	0.215	0.537	0.208	0.144	1.074	1.077	0.579	0.574284	0.596445	0.763314	0.519781	0.600165	0.582064	0.642619	639.5	0.648923	0.7107	0.276	0.740546
640	0.859	0.906	0.64	0.864	0.735	0.693	0.591	0.232	0.461	0.471	0.383	0.959	0.664	1.262	1.284	0.522	0.303	0.247	0.996	1.016	0.579	0.642	0.251	0.21	0.537	0.208	0.142	1.074	1.074	0.576	0.572285	0.596445	0.757396	0.525867	0.605936	0.586294	0.655938	640	0.650615	0.7102	0.27425	0.739428
640.5	0.867	0.908	0.645	0.867	0.735	0.691	0.596	0.237	0.464	0.471	0.383	0.962	0.662	1.274	1.287	0.518	0.305	0.247	0.996	1.016	0.583	0.652	0.251	0.215	0.54	0.215	0.139	1.084	1.079	0.583	0.577615	0.597762	0.763314	0.527693	0.605936	0.584602	0.661487	640.5	0.652923	0.7129	0.27725	0.744626
641	0.857	0.908	0.642	0.864	0.73	0.696	0.591	0.237	0.454	0.476	0.386	0.959	0.667	1.267	1.282	0.518	0.305	0.247	0.994	1.016	0.583	0.645	0.254	0.212	0.544	0.215	0.139	1.077	1.069	0.581	0.570953	0.597762	0.759763	0.525867	0.601814	0.588832	0.655938	641	0.651308	0.7111	0.2775	0.740192
641.5	0.859	0.906	0.645	0.854	0.73	0.691	0.596	0.232	0.457	0.481	0.386	0.962	0.671	1.265	1.292	0.515	0.303	0.249	0.996	1.016	0.583	0.652	0.251	0.212	0.554	0.215	0.144	1.082	1.077	0.579	0.572285	0.596445	0.763314	0.519781	0.601814	0.584602	0.661487	641.5	0.651538	0.7122	0.28125	0.741404
642	0.857	0.903	0.647	0.847	0.718	0.686	0.591	0.232	0.454	0.471	0.383	0.955	0.667	1.252	1.282	0.515	0.3	0.244	0.994	1.006	0.579	0.647	0.247	0.215	0.544	0.21	0.139	1.069	1.069	0.574	0.570953	0.59447	0.76568	0.51552	0.591921	0.580372	0.655938	642	0.647	0.7066	0.277	0.736946
642.5	0.857	0.913	0.649	0.854	0.728	0.693	0.591	0.237	0.461	0.474	0.388	0.964	0.664	1.267	1.292	0.52	0.298	0.244	0.996	1.011	0.581	0.654	0.251	0.215	0.544	0.215	0.139	1.072	1.077	0.576	0.570953	0.601053	0.768047	0.519781	0.600165	0.586294	0.655938	642.5	0.651769	0.7114	0.27825	0.740691
643	0.862	0.916	0.645	0.859	0.723	0.698	0.603	0.237	0.461	0.474	0.388	0.967	0.667	1.277	1.289	0.518	0.303	0.249	1.001	1.016	0.591	0.654	0.256	0.215	0.544	0.21	0.142	1.079	1.079	0.579	0.574284	0.603028	0.763314	0.522824	0.596043	0.590525	0.669256	643	0.653846	0.7154	0.27775	0.742921
643.5	0.862	0.908	0.647	0.857	0.728	0.696	0.601	0.234	0.459	0.479	0.383	0.964	0.667	1.277	1.287	0.52	0.303	0.249	0.996	1.011	0.588	0.649	0.251	0.21	0.537	0.212	0.139	1.082	1.082	0.583	0.574284	0.597762	0.76568	0.521607	0.600165	0.588832	0.667037	643.5	0.652692	0.7131	0.2745	0.743762
644	0.862	0.906	0.645	0.852	0.723	0.696	0.601	0.232	0.464	0.481	0.386	0.959	0.667	1.277	1.284	0.52	0.3	0.251	0.996	1.013	0.586	0.645	0.251	0.21	0.544	0.21	0.146	1.079	1.072	0.586	0.574284	0.596445	0.763314	0.518564	0.596043	0.588832	0.667037	644	0.651846	0.7123	0.2775	0.741372
644.5	0.862	0.908	0.649	0.854	0.72	0.693	0.598	0.232	0.466	0.483	0.381	0.962	0.664	1.272	1.287	0.522	0.303	0.249	1.003	1.013	0.583	0.652	0.256	0.203	0.535	0.212	0.142	1.082	1.077	0.583	0.574284	0.597762	0.768047	0.519781	0.59357	0.586294	0.663707	644.5	0.651692	0.714	0.273	0.743125
645	0.862	0.908	0.645	0.857	0.72	0.688	0.593	0.234	0.464	0.474	0.386	0.959	0.662	1.267	1.284	0.522	0.3	0.249	0.994	1.006	0.588	0.642	0.249	0.21	0.54	0.212	0.146	1.084	1.084	0.586	0.574284	0.597762	0.763314	0.521607	0.59357	0.582064	0.658158	645	0.650154	0.7101	0.277	0.744424
645.5	0.854	0.911	0.642	0.859	0.715	0.696	0.601	0.234	0.461	0.476	0.386	0.962	0.664	1.27	1.282	0.518	0.303	0.244	0.996	1.013	0.591	0.652	0.247	0.208	0.535	0.215	0.144	1.077	1.082	0.581	0.568954	0.599737	0.759763	0.522824	0.589448	0.588832	0.667037	645.5	0.650846	0.7116	0.2755	0.741611
646	0.854	0.906	0.649	0.864	0.725	0.688	0.603	0.239	0.464	0.476	0.386	0.964	0.667	1.274	1.282	0.52	0.298	0.247	0.999	1.018	0.588	0.649	0.247	0.205	0.547	0.217	0.144	1.082	1.079	0.579	0.568954	0.596445	0.768047	0.525867	0.597692	0.582064	0.669256	646	0.652692	0.7122	0.27825	0.742759
646.5	0.854	0.908	0.647	0.859	0.725	0.686	0.603	0.234	0.459	0.481	0.386	0.962	0.669	1.277	1.289	0.52	0.298	0.247	1.001	1.008	0.586	0.649	0.249	0.205	0.542	0.215	0.144	1.074	1.072	0.583	0.568954	0.597762	0.76568	0.522824	0.597692	0.580372	0.669256	646.5	0.651769	0.7124	0.2765	0.740603
647	0.857	0.901	0.652	0.864	0.725	0.688	0.598	0.239	0.457	0.481	0.383	0.959	0.674	1.282	1.292	0.518	0.298	0.251	0.996	1.013	0.586	0.652	0.249	0.208	0.537	0.215	0.146	1.084	1.074	0.586	0.570953	0.593153	0.771598	0.525867	0.597692	0.582064	0.663707	647	0.652154	0.7137	0.2765	0.743653
647.5	0.854	0.901	0.652	0.857	0.72	0.686	0.596	0.237	0.459	0.483	0.383	0.955	0.669	1.265	1.274	0.518	0.3	0.251	0.994	1.003	0.581	0.649	0.249	0.205	0.535	0.21	0.146	1.079	1.064	0.579	0.568954	0.593153	0.771598	0.521607	0.59357	0.580372	0.661487	647.5	0.650154	0.7084	0.274	0.739616
648	0.862	0.908	0.647	0.854	0.732	0.693	0.601	0.237	0.459	0.479	0.388	0.964	0.671	1.262	1.282	0.518	0.305	0.247	0.994	1.013	0.586	0.647	0.249	0.205	0.54	0.21	0.149	1.077	1.064	0.569	0.574284	0.597762	0.76568	0.519781	0.603462	0.586294	0.667037	648	0.653462	0.7103	0.276	0.738215
648.5	0.854	0.913	0.659	0.854	0.73	0.688	0.603	0.234	0.459	0.481	0.386	0.959	0.671	1.27	1.287	0.52	0.303	0.249	0.996	1.011	0.586	0.659	0.251	0.21	0.542	0.215	0.146	1.079	1.072	0.579	0.568954	0.601053	0.779882	0.519781	0.601814	0.582064	0.669256	648.5	0.653154	0.7132	0.27825	0.74281
649	0.852	0.903	0.654	0.854	0.723	0.684	0.596	0.232	0.461	0.481	0.381	0.959	0.669	1.262	1.277	0.513	0.3	0.249	0.996	1.011	0.588	0.647	0.251	0.208	0.542	0.212	0.144	1.074	1.072	0.581	0.567622	0.59447	0.773964	0.519781	0.596043	0.57868	0.661487	649	0.649923	0.7094	0.2765	0.740405
649.5	0.854	0.898	0.654	0.862	0.725	0.679	0.603	0.234	0.464	0.476	0.388	0.967	0.669	1.272	1.287	0.515	0.3	0.251	0.996	1.011	0.583	0.654	0.256	0.205	0.542	0.212	0.146	1.084	1.077	0.579	0.568954	0.591178	0.773964	0.52465	0.597692	0.57445	0.669256	649.5	0.651769	0.7125	0.27625	0.742678
650	0.854	0.894	0.649	0.859	0.725	0.684	0.593	0.234	0.466	0.474	0.383	0.955	0.667	1.26	1.277	0.515	0.298	0.247	0.989	1.003	0.583	0.645	0.254	0.208	0.537	0.21	0.142	1.074	1.064	0.576	0.568954	0.588545	0.768047	0.522824	0.597692	0.57868	0.658158	650	0.649	0.7071	0.27425	0.737482
650.5	0.857	0.901	0.647	0.85	0.723	0.679	0.598	0.227	0.464	0.479	0.388	0.955	0.674	1.272	1.282	0.518	0.3	0.247	0.996	1.011	0.583	0.649	0.247	0.217	0.544	0.215	0.144	1.084	1.069	0.576	0.570953	0.593153	0.76568	0.517346	0.596043	0.57445	0.663707	650.5	0.649385	0.7105	0.28	0.739448
651	0.859	0.908	0.649	0.859	0.723	0.684	0.601	0.227	0.466	0.479	0.383	0.962	0.674	1.277	1.279	0.518	0.3	0.247	0.996	1.011	0.588	0.647	0.256	0.212	0.535	0.212	0.142	1.074	1.079	0.576	0.572285	0.597762	0.768047	0.522824	0.596043	0.57868	0.667037	651	0.651846	0.7119	0.27525	0.741417
651.5	0.857	0.916	0.645	0.862	0.723	0.693	0.601	0.234	0.459	0.483	0.386	0.959	0.674	1.274	1.279	0.52	0.3	0.247	0.996	1.018	0.588	0.645	0.249	0.212	0.537	0.215	0.146	1.084	1.072	0.583	0.570953	0.603028	0.763314	0.52465	0.596043	0.586294	0.667037	651.5	0.653231	0.7116	0.2775	0.742992
652	0.864	0.903	0.647	0.854	0.725	0.691	0.596	0.229	0.457	0.486	0.386	0.959	0.669	1.26	1.272	0.518	0.303	0.247	0.991	1.011	0.588	0.647	0.251	0.21	0.537	0.215	0.146	1.086	1.069	0.579	0.575616	0.59447	0.76568	0.519781	0.597692	0.584602	0.661487	652	0.651231	0.7088	0.277	0.741364
652.5	0.862	0.901	0.652	0.859	0.725	0.686	0.596	0.232	0.464	0.479	0.388	0.964	0.676	1.272	1.274	0.522	0.298	0.249	0.996	1.013	0.581	0.654	0.247	0.203	0.544	0.21	0.144	1.077	1.074	0.576	0.574284	0.593153	0.771598	0.522824	0.597692	0.580372	0.661487	652.5	0.652615	0.7106	0.27525	0.741266
653	0.994	1.05	0.703	0.977	0.84	0.837	0.693	0.293	0.481	0.503	0.417	0.972	0.71	1.284	1.292	0.544	0.303	0.251	1.003	1.021	0.603	0.659	0.249	0.205	0.552	0.215	0.144	1.184	1.128	0.667	0.662225	0.691244	0.831953	0.594644	0.692498	0.708122	0.769145	653	0.728462	0.7209	0.279	0.822724
653.5	1.125	1.199	0.754	1.094	0.955	0.989	0.793	0.356	0.498	0.527	0.447	0.979	0.745	1.299	1.311	0.566	0.31	0.254	1.011	1.028	0.625	0.664	0.251	0.21	0.559	0.22	0.146	1.294	1.182	0.757	0.7495	0.789335	0.892308	0.665855	0.787304	0.836717	0.880133	653.5	0.804692	0.7319	0.28375	0.904285
654	1.257	1.348	0.806	1.213	1.069	1.14	0.894	0.42	0.518	0.554	0.476	0.989	0.781	1.313	1.331	0.588	0.317	0.256	1.018	1.038	0.649	0.669	0.256	0.215	0.566	0.225	0.149	1.404	1.238	0.85	0.837442	0.887426	0.953846	0.738284	0.881286	0.964467	0.992231	654	0.881923	0.7435	0.28875	0.987
654.5	1.057	1.121	0.73	1.033	0.896	0.913	0.75	0.327	0.491	0.52	0.432	0.974	0.725	1.289	1.304	0.554	0.305	0.251	1.006	1.028	0.618	0.659	0.254	0.208	0.552	0.22	0.146	1.238	1.152	0.715	0.704197	0.737986	0.863905	0.628728	0.738664	0.77242	0.832408	654.5	0.766846	0.7268	0.2815	0.862831
655	0.857	0.894	0.652	0.85	0.723	0.684	0.603	0.234	0.464	0.483	0.386	0.957	0.669	1.265	1.274	0.52	0.293	0.244	0.991	1.016	0.586	0.649	0.249	0.2	0.537	0.212	0.144	1.072	1.064	0.579	0.570953	0.588545	0.771598	0.517346	0.596043	0.57868	0.669256	655	0.650462	0.7087	0.27325	0.737635
655.5	0.847	0.903	0.64	0.845	0.715	0.681	0.586	0.244	0.459	0.471	0.381	0.947	0.662	1.248	1.274	0.505	0.303	0.247	0.979	1.001	0.588	0.637	0.247	0.203	0.54	0.212	0.137	1.069	1.064	0.571	0.56429	0.59447	0.757396	0.514303	0.589448	0.576142	0.650388	655.5	0.644692	0.7029	0.273	0.733494
656	0.85	0.911	0.647	0.859	0.728	0.688	0.586	0.234	0.461	0.474	0.381	0.955	0.667	1.262	1.277	0.513	0.303	0.249	0.994	1.008	0.586	0.642	0.249	0.21	0.54	0.212	0.144	1.079	1.069	0.574	0.566289	0.599737	0.76568	0.522824	0.600165	0.582064	0.650388	656	0.649308	0.7083	0.2765	0.739504
656.5	0.852	0.908	0.649	0.857	0.728	0.688	0.586	0.232	0.461	0.479	0.381	0.95	0.667	1.257	1.277	0.515	0.3	0.249	0.991	1.003	0.583	0.652	0.254	0.208	0.542	0.217	0.144	1.077	1.077	0.579	0.567622	0.597762	0.768047	0.521607	0.600165	0.582064	0.650388	656.5	0.649077	0.7081	0.27775	0.741148
657	0.857	0.906	0.642	0.859	0.73	0.691	0.581	0.232	0.461	0.483	0.381	0.962	0.667	1.267	1.284	0.522	0.3	0.247	0.989	1.008	0.586	0.649	0.251	0.205	0.54	0.21	0.139	1.082	1.074	0.581	0.570953	0.596445	0.759763	0.522824	0.601814	0.584602	0.644839	657	0.650154	0.7103	0.2735	0.740998
657.5	0.857	0.908	0.647	0.862	0.723	0.693	0.586	0.234	0.466	0.479	0.388	0.962	0.662	1.265	1.277	0.515	0.3	0.249	0.999	1.016	0.583	0.647	0.254	0.205	0.535	0.208	0.142	1.079	1.072	0.576	0.570953	0.597762	0.76568	0.52465	0.596043	0.586294	0.650388	657.5	0.651308	0.7105	0.2725	0.740864
658	0.862	0.901	0.654	0.854	0.723	0.686	0.581	0.232	0.461	0.474	0.383	0.959	0.671	1.26	1.279	0.518	0.305	0.256	0.999	1.018	0.581	0.649	0.254	0.208	0.544	0.217	0.144	1.074	1.072	0.574	0.574284	0.593153	0.773964	0.519781	0.596043	0.580372	0.644839	658	0.649308	0.7119	0.27825	0.740169
658.5	0.859	0.896	0.647	0.85	0.718	0.688	0.579	0.227	0.457	0.474	0.383	0.957	0.659	1.255	1.27	0.51	0.303	0.251	0.989	1.008	0.586	0.64	0.251	0.208	0.535	0.212	0.144	1.069	1.064	0.576	0.572285	0.589862	0.76568	0.517346	0.591921	0.582064	0.642619	658.5	0.645692	0.7063	0.27475	0.736311
659	0.852	0.906	0.642	0.857	0.725	0.691	0.583	0.232	0.457	0.479	0.388	0.962	0.667	1.265	1.277	0.518	0.3	0.254	0.991	1.006	0.583	0.645	0.254	0.208	0.532	0.21	0.146	1.077	1.069	0.579	0.567622	0.596445	0.759763	0.521607	0.597692	0.584602	0.647059	659	0.649308	0.7093	0.274	0.738634
659.5	0.852	0.906	0.645	0.859	0.723	0.686	0.586	0.227	0.459	0.471	0.381	0.962	0.669	1.255	1.282	0.518	0.295	0.247	0.991	1.008	0.581	0.647	0.254	0.212	0.537	0.215	0.144	1.084	1.074	0.583	0.567622	0.596445	0.763314	0.522824	0.596043	0.580372	0.650388	659.5	0.648154	0.7078	0.277	0.741601
660	0.847	0.894	0.64	0.854	0.72	0.686	0.586	0.22	0.457	0.474	0.381	0.957	0.662	1.248	1.27	0.513	0.303	0.247	0.984	1.001	0.576	0.642	0.254	0.212	0.542	0.212	0.142	1.077	1.072	0.579	0.56429	0.588545	0.757396	0.519781	0.59357	0.580372	0.650388	660	0.644462	0.7038	0.277	0.736859
660.5	0.859	0.898	0.649	0.85	0.728	0.688	0.591	0.229	0.454	0.474	0.383	0.964	0.667	1.257	1.272	0.513	0.303	0.249	0.991	1.008	0.579	0.652	0.251	0.208	0.547	0.21	0.142	1.077	1.072	0.571	0.572285	0.591178	0.768047	0.517346	0.600165	0.582064	0.655938	660.5	0.648769	0.7075	0.27675	0.738408
661	0.847	0.889	0.635	0.845	0.713	0.681	0.581	0.229	0.452	0.469	0.383	0.945	0.667	1.24	1.26	0.508	0.298	0.242	0.981	0.996	0.579	0.64	0.244	0.208	0.535	0.21	0.144	1.067	1.06	0.569	0.56429	0.585253	0.751479	0.514303	0.587799	0.576142	0.644839	661	0.641231	0.6988	0.27425	0.730189
661.5	0.85	0.898	0.649	0.854	0.72	0.686	0.596	0.229	0.459	0.476	0.381	0.959	0.669	1.255	1.267	0.518	0.303	0.244	0.991	1.008	0.579	0.652	0.244	0.208	0.54	0.21	0.137	1.077	1.072	0.581	0.566289	0.591178	0.768047	0.519781	0.59357	0.580372	0.661487	661.5	0.648154	0.7061	0.27375	0.739328
662	0.854	0.896	0.64	0.852	0.723	0.686	0.603	0.237	0.454	0.479	0.381	0.957	0.669	1.252	1.274	0.522	0.298	0.242	0.984	1.011	0.574	0.647	0.242	0.212	0.542	0.205	0.144	1.079	1.079	0.579	0.568954	0.589862	0.757396	0.518564	0.596043	0.580372	0.669256	662	0.648538	0.7046	0.27575	0.738825
662.5	0.85	0.898	0.645	0.854	0.723	0.686	0.598	0.229	0.459	0.476	0.383	0.957	0.671	1.257	1.272	0.513	0.298	0.251	0.999	1.016	0.581	0.647	0.249	0.205	0.542	0.21	0.144	1.082	1.079	0.569	0.566289	0.591178	0.763314	0.519781	0.596043	0.580372	0.663707	662.5	0.648385	0.7083	0.27525	0.738652
663	0.85	0.901	0.645	0.854	0.73	0.686	0.603	0.234	0.457	0.479	0.388	0.955	0.671	1.262	1.279	0.515	0.308	0.247	0.996	1.013	0.579	0.647	0.247	0.21	0.537	0.215	0.144	1.079	1.072	0.571	0.566289	0.593153	0.763314	0.519781	0.601814	0.580372	0.669256	663	0.650231	0.7093	0.2765	0.737791
663.5	0.854	0.903	0.645	0.852	0.72	0.676	0.601	0.232	0.459	0.479	0.386	0.957	0.669	1.26	1.272	0.518	0.305	0.244	0.994	1.013	0.579	0.645	0.247	0.215	0.53	0.208	0.142	1.079	1.072	0.576	0.568954	0.59447	0.763314	0.518564	0.59357	0.571912	0.667037	663.5	0.648692	0.7077	0.27375	0.7389
664	0.854	0.908	0.642	0.857	0.72	0.676	0.598	0.234	0.464	0.479	0.383	0.962	0.674	1.26	1.277	0.52	0.3	0.247	0.999	1.013	0.579	0.645	0.249	0.212	0.535	0.212	0.149	1.079	1.069	0.571	0.568954	0.597762	0.759763	0.521607	0.59357	0.571912	0.663707	664	0.650077	0.7089	0.277	0.738155
664.5	0.85	0.901	0.642	0.852	0.72	0.681	0.601	0.237	0.457	0.476	0.383	0.955	0.671	1.257	1.277	0.518	0.3	0.249	0.981	1.006	0.579	0.645	0.254	0.21	0.535	0.205	0.144	1.074	1.057	0.571	0.566289	0.593153	0.759763	0.518564	0.59357	0.576142	0.667037	664.5	0.648154	0.7066	0.2735	0.734253
665	0.859	0.903	0.654	0.857	0.723	0.686	0.598	0.237	0.461	0.481	0.378	0.967	0.674	1.262	1.277	0.52	0.3	0.247	0.994	1.016	0.581	0.649	0.254	0.208	0.535	0.212	0.144	1.069	1.069	0.576	0.572285	0.59447	0.773964	0.521607	0.596043	0.580372	0.663707	665	0.652154	0.71	0.27475	0.739475
665.5	0.845	0.886	0.645	0.845	0.723	0.696	0.601	0.234	0.454	0.476	0.381	0.959	0.669	1.262	1.267	0.513	0.3	0.247	0.989	1.006	0.583	0.645	0.251	0.208	0.535	0.208	0.139	1.069	1.064	0.576	0.562958	0.583278	0.763314	0.514303	0.596043	0.588832	0.667037	665.5	0.647231	0.7063	0.2725	0.733265
666	0.854	0.891	0.652	0.852	0.715	0.688	0.598	0.232	0.461	0.481	0.378	0.959	0.671	1.252	1.274	0.515	0.298	0.244	0.986	1.008	0.586	0.645	0.244	0.21	0.54	0.208	0.146	1.077	1.072	0.576	0.568954	0.58657	0.771598	0.518564	0.589448	0.582064	0.663707	666	0.648615	0.7052	0.276	0.738669
666.5	0.85	0.894	0.649	0.859	0.718	0.686	0.603	0.232	0.459	0.481	0.378	0.964	0.669	1.257	1.277	0.51	0.3	0.249	0.991	1.011	0.579	0.645	0.256	0.212	0.535	0.212	0.139	1.077	1.072	0.574	0.566289	0.588545	0.768047	0.522824	0.591921	0.580372	0.669256	666.5	0.649385	0.7075	0.2745	0.738387
667	0.85	0.901	0.645	0.85	0.725	0.688	0.605	0.232	0.461	0.476	0.386	0.964	0.676	1.267	1.279	0.515	0.298	0.244	0.986	1.016	0.583	0.64	0.251	0.208	0.537	0.212	0.144	1.084	1.064	0.579	0.566289	0.593153	0.763314	0.517346	0.597692	0.582064	0.671476	667	0.650692	0.7079	0.27525	0.738157
667.5	0.854	0.896	0.647	0.847	0.723	0.688	0.603	0.229	0.457	0.476	0.386	0.957	0.667	1.262	1.274	0.51	0.303	0.244	0.991	1.016	0.583	0.642	0.254	0.212	0.542	0.215	0.146	1.079	1.067	0.574	0.568954	0.589862	0.76568	0.51552	0.596043	0.582064	0.669256	667.5	0.648462	0.7079	0.27875	0.737145
668	0.85	0.894	0.647	0.847	0.718	0.681	0.598	0.227	0.461	0.469	0.376	0.955	0.662	1.245	1.27	0.513	0.295	0.244	0.986	1.006	0.579	0.64	0.251	0.208	0.535	0.21	0.144	1.069	1.062	0.574	0.566289	0.588545	0.76568	0.51552	0.591921	0.576142	0.663707	668	0.645	0.7029	0.27425	0.734434
668.5	0.857	0.906	0.652	0.857	0.73	0.686	0.598	0.227	0.466	0.476	0.383	0.957	0.674	1.26	1.277	0.52	0.3	0.247	0.996	1.013	0.581	0.64	0.256	0.208	0.537	0.217	0.144	1.077	1.072	0.574	0.570953	0.596445	0.771598	0.521607	0.601814	0.580372	0.663707	668.5	0.651462	0.709	0.2765	0.740515
669	0.852	0.896	0.652	0.859	0.725	0.693	0.596	0.232	0.464	0.476	0.383	0.957	0.674	1.265	1.279	0.52	0.3	0.244	0.986	1.013	0.579	0.642	0.251	0.212	0.532	0.215	0.142	1.082	1.069	0.579	0.567622	0.589862	0.771598	0.522824	0.597692	0.586294	0.661487	669	0.650692	0.7079	0.27525	0.740272
669.5	0.847	0.903	0.659	0.859	0.72	0.688	0.596	0.237	0.464	0.486	0.383	0.962	0.667	1.257	1.267	0.515	0.3	0.244	0.994	1.013	0.583	0.642	0.249	0.208	0.53	0.212	0.144	1.079	1.072	0.569	0.56429	0.59447	0.779882	0.522824	0.59357	0.582064	0.661487	669.5	0.651615	0.7064	0.2735	0.740209
670	0.852	0.901	0.652	0.852	0.72	0.688	0.601	0.232	0.459	0.481	0.386	0.955	0.669	1.26	1.267	0.515	0.3	0.244	0.991	1.008	0.581	0.637	0.247	0.21	0.535	0.21	0.144	1.079	1.067	0.574	0.567622	0.593153	0.771598	0.518564	0.59357	0.582064	0.667037	670	0.649846	0.705	0.27475	0.738705
670.5	0.852	0.901	0.652	0.852	0.72	0.688	0.601	0.232	0.459	0.479	0.386	0.959	0.674	1.257	1.27	0.513	0.3	0.244	0.991	1.008	0.581	0.64	0.247	0.21	0.535	0.21	0.144	1.079	1.067	0.574	0.567622	0.593153	0.771598	0.518564	0.59357	0.582064	0.667037	670.5	0.650385	0.7051	0.27475	0.738705
671	0.852	0.901	0.652	0.852	0.718	0.688	0.598	0.234	0.461	0.476	0.388	0.967	0.679	1.255	1.272	0.51	0.303	0.244	0.991	1.011	0.583	0.642	0.247	0.212	0.535	0.212	0.142	1.082	1.067	0.576	0.567622	0.593153	0.771598	0.518564	0.591921	0.582064	0.663707	671	0.651231	0.7058	0.27525	0.739419
671.5	0.85	0.894	0.652	0.854	0.715	0.681	0.601	0.229	0.459	0.479	0.383	0.957	0.671	1.257	1.272	0.51	0.3	0.242	0.991	1.006	0.581	0.645	0.249	0.215	0.53	0.215	0.146	1.077	1.074	0.574	0.566289	0.588545	0.771598	0.519781	0.589448	0.576142	0.667037	671.5	0.648077	0.7053	0.2765	0.738745
672	0.85	0.898	0.647	0.852	0.713	0.686	0.598	0.234	0.452	0.476	0.386	0.962	0.674	1.255	1.277	0.513	0.3	0.239	0.986	1.011	0.581	0.647	0.249	0.205	0.535	0.212	0.144	1.079	1.074	0.569	0.566289	0.591178	0.76568	0.518564	0.587799	0.580372	0.663707	672	0.648308	0.7058	0.274	0.737673
672.5	0.85	0.901	0.652	0.854	0.715	0.688	0.601	0.237	0.457	0.479	0.388	0.959	0.671	1.26	1.274	0.51	0.298	0.242	0.989	1.013	0.583	0.647	0.249	0.21	0.535	0.215	0.144	1.079	1.072	0.571	0.566289	0.593153	0.771598	0.519781	0.589448	0.582064	0.667037	672.5	0.650154	0.7065	0.276	0.738974
673	0.845	0.894	0.652	0.854	0.72	0.686	0.596	0.237	0.459	0.476	0.388	0.947	0.667	1.255	1.265	0.515	0.298	0.242	0.981	1.006	0.576	0.647	0.249	0.212	0.53	0.215	0.142	1.077	1.064	0.574	0.562958	0.588545	0.771598	0.519781	0.59357	0.580372	0.661487	673	0.647769	0.7034	0.27475	0.73684
673.5	1.047	1.113	0.725	1.023	0.884	0.903	0.742	0.334	0.491	0.513	0.43	0.964	0.718	1.272	1.287	0.549	0.305	0.247	0.994	1.013	0.608	0.654	0.256	0.217	0.544	0.217	0.142	1.238	1.145	0.708	0.697535	0.732719	0.857988	0.622642	0.728772	0.763959	0.823529	673.5	0.760538	0.7185	0.28	0.857412
674	1.252	1.335	0.798	1.194	1.05	1.123	0.891	0.435	0.525	0.549	0.474	0.981	0.769	1.292	1.311	0.583	0.315	0.251	1.008	1.023	0.64	0.664	0.264	0.222	0.559	0.22	0.144	1.401	1.226	0.842	0.834111	0.878868	0.944379	0.726719	0.865622	0.950085	0.988901	674	0.875077	0.7351	0.28625	0.979011
674.5	1.052	1.116	0.728	1.023	0.886	0.908	0.745	0.334	0.493	0.515	0.432	0.972	0.72	1.274	1.292	0.549	0.31	0.247	0.999	1.018	0.61	0.657	0.256	0.217	0.547	0.217	0.142	1.24	1.15	0.708	0.700866	0.734694	0.861538	0.622642	0.73042	0.76819	0.826859	674.5	0.763385	0.7212	0.28075	0.859677
675	0.85	0.896	0.657	0.852	0.72	0.693	0.598	0.232	0.459	0.479	0.388	0.962	0.671	1.257	1.27	0.515	0.303	0.242	0.989	1.011	0.581	0.649	0.249	0.212	0.535	0.212	0.139	1.079	1.072	0.574	0.566289	0.589862	0.777515	0.518564	0.59357	0.586294	0.663707	675	0.650538	0.7066	0.2745	0.739604
675.5	0.852	0.903	0.652	0.854	0.725	0.681	0.581	0.239	0.464	0.476	0.391	0.952	0.664	1.255	1.257	0.51	0.303	0.244	0.991	1.011	0.571	0.64	0.254	0.215	0.532	0.215	0.151	1.082	1.072	0.566	0.567622	0.59447	0.771598	0.519781	0.597692	0.576142	0.644839	675.5	0.648769	0.7036	0.27825	0.739067
676	0.854	0.903	0.652	0.854	0.725	0.684	0.583	0.232	0.459	0.479	0.386	0.955	0.671	1.257	1.26	0.513	0.303	0.244	0.986	1.011	0.579	0.642	0.254	0.21	0.537	0.21	0.144	1.084	1.072	0.574	0.568954	0.59447	0.771598	0.519781	0.597692	0.57868	0.647059	676	0.649	0.7049	0.27525	0.740686
676.5	0.859	0.894	0.647	0.857	0.725	0.684	0.581	0.229	0.459	0.476	0.381	0.952	0.674	1.252	1.257	0.51	0.305	0.247	0.979	1.001	0.576	0.64	0.249	0.205	0.537	0.208	0.144	1.079	1.064	0.569	0.572285	0.588545	0.76568	0.521607	0.597692	0.57868	0.644839	676.5	0.647538	0.7016	0.2735	0.73716
677	0.852	0.889	0.647	0.864	0.725	0.684	0.576	0.232	0.457	0.474	0.386	0.95	0.674	1.26	1.265	0.515	0.3	0.244	0.986	1.001	0.581	0.64	0.249	0.208	0.535	0.208	0.146	1.079	1.072	0.569	0.567622	0.585253	0.76568	0.525867	0.597692	0.57868	0.63929	677	0.646923	0.7041	0.27425	0.737775
677.5	0.854	0.896	0.652	0.862	0.72	0.688	0.586	0.237	0.466	0.476	0.386	0.957	0.674	1.255	1.27	0.515	0.295	0.249	0.984	1.008	0.581	0.642	0.247	0.21	0.532	0.21	0.144	1.079	1.069	0.574	0.568954	0.589862	0.771598	0.52465	0.59357	0.582064	0.650388	677.5	0.650308	0.7046	0.274	0.73958
678	0.854	0.898	0.642	0.854	0.723	0.684	0.586	0.232	0.459	0.474	0.388	0.955	0.674	1.26	1.272	0.518	0.3	0.244	0.986	1.013	0.583	0.642	0.249	0.21	0.532	0.215	0.142	1.079	1.062	0.566	0.568954	0.591178	0.759763	0.519781	0.596043	0.57868	0.650388	678	0.647923	0.7067	0.27475	0.73524
678.5	0.854	0.898	0.645	0.85	0.72	0.686	0.581	0.232	0.457	0.479	0.386	0.964	0.667	1.257	1.272	0.51	0.3	0.249	0.989	1.008	0.581	0.642	0.254	0.205	0.525	0.212	0.144	1.079	1.069	0.569	0.568954	0.591178	0.763314	0.517346	0.59357	0.580372	0.644839	678.5	0.647615	0.7062	0.2715	0.736827
679	0.84	0.891	0.652	0.84	0.718	0.674	0.579	0.225	0.457	0.469	0.383	0.945	0.662	1.245	1.257	0.51	0.295	0.244	0.979	0.999	0.579	0.64	0.247	0.205	0.532	0.21	0.139	1.064	1.055	0.562	0.559627	0.58657	0.771598	0.51126	0.591921	0.57022	0.642619	679	0.641154	0.6995	0.2715	0.730008
679.5	0.847	0.896	0.642	0.85	0.72	0.676	0.586	0.227	0.457	0.481	0.378	0.959	0.667	1.255	1.267	0.515	0.298	0.249	0.986	1.008	0.579	0.64	0.247	0.208	0.527	0.208	0.144	1.079	1.064	0.566	0.56429	0.589862	0.759763	0.517346	0.59357	0.571912	0.650388	679.5	0.645077	0.7044	0.27175	0.734323
680	0.852	0.894	0.652	0.847	0.72	0.688	0.586	0.227	0.461	0.474	0.381	0.955	0.667	1.255	1.267	0.52	0.3	0.244	0.989	1.013	0.576	0.642	0.251	0.21	0.537	0.205	0.146	1.074	1.067	0.576	0.567622	0.588545	0.771598	0.51552	0.59357	0.582064	0.650388	680	0.646462	0.7057	0.2745	0.737184
680.5	0.852	0.894	0.652	0.852	0.72	0.684	0.586	0.232	0.457	0.481	0.386	0.959	0.671	1.26	1.265	0.515	0.303	0.244	0.984	1.011	0.583	0.645	0.251	0.217	0.532	0.21	0.146	1.077	1.062	0.571	0.567622	0.588545	0.771598	0.518564	0.59357	0.57868	0.650388	680.5	0.648154	0.7061	0.27625	0.736618
681	0.842	0.901	0.647	0.852	0.715	0.686	0.588	0.222	0.457	0.481	0.386	0.959	0.671	1.252	1.272	0.51	0.305	0.249	0.986	1.008	0.586	0.64	0.251	0.21	0.53	0.212	0.146	1.077	1.062	0.566	0.560959	0.593153	0.76568	0.518564	0.589448	0.580372	0.652608	681	0.646692	0.7059	0.2745	0.734765
681.5	0.847	0.901	0.645	0.847	0.715	0.691	0.593	0.222	0.457	0.474	0.386	0.957	0.674	1.252	1.274	0.515	0.303	0.247	0.984	1.008	0.583	0.64	0.249	0.205	0.535	0.215	0.144	1.074	1.064	0.571	0.56429	0.593153	0.763314	0.51552	0.589448	0.584602	0.658158	681.5	0.646846	0.7055	0.27475	0.73504
682	0.85	0.896	0.645	0.85	0.718	0.684	0.593	0.229	0.452	0.476	0.386	0.952	0.669	1.245	1.265	0.513	0.3	0.244	0.989	0.999	0.581	0.635	0.249	0.208	0.53	0.21	0.139	1.069	1.06	0.571	0.566289	0.589862	0.763314	0.517346	0.591921	0.57868	0.658158	682	0.646154	0.702	0.27175	0.73383
682.5	0.85	0.896	0.642	0.852	0.718	0.679	0.593	0.229	0.454	0.474	0.383	0.952	0.669	1.255	1.267	0.515	0.298	0.247	0.984	1.003	0.579	0.637	0.244	0.205	0.53	0.212	0.146	1.072	1.06	0.569	0.566289	0.589862	0.759763	0.518564	0.591921	0.57445	0.658158	682.5	0.645462	0.7029	0.27325	0.73364
683	0.85	0.896	0.642	0.854	0.718	0.681	0.601	0.227	0.449	0.481	0.388	0.959	0.671	1.25	1.262	0.515	0.305	0.244	0.981	1.006	0.586	0.64	0.251	0.203	0.53	0.212	0.144	1.074	1.067	0.574	0.566289	0.589862	0.759763	0.519781	0.591921	0.576142	0.667037	683	0.647462	0.704	0.27225	0.735814
683.5	0.847	0.891	0.647	0.852	0.715	0.679	0.601	0.229	0.452	0.481	0.388	0.959	0.669	1.248	1.262	0.513	0.305	0.244	0.979	1.006	0.581	0.64	0.251	0.203	0.53	0.21	0.142	1.074	1.06	0.569	0.56429	0.58657	0.76568	0.518564	0.589448	0.57445	0.667037	683.5	0.646923	0.7029	0.27125	0.734015
684	0.842	0.884	0.652	0.85	0.71	0.676	0.598	0.232	0.454	0.479	0.388	0.959	0.667	1.245	1.265	0.51	0.303	0.242	0.977	1.006	0.574	0.64	0.251	0.205	0.532	0.208	0.139	1.072	1.05	0.564	0.560959	0.581962	0.771598	0.517346	0.585326	0.571912	0.663707	684	0.645462	0.7013	0.271	0.731124
684.5	0.847	0.906	0.652	0.854	0.718	0.681	0.603	0.237	0.464	0.481	0.388	0.955	0.671	1.25	1.26	0.515	0.298	0.242	0.989	1.011	0.581	0.637	0.251	0.205	0.535	0.212	0.142	1.074	1.06	0.571	0.56429	0.596445	0.771598	0.519781	0.591921	0.576142	0.669256	684.5	0.650538	0.7034	0.2735	0.736731
685	0.84	0.889	0.645	0.847	0.72	0.679	0.596	0.232	0.457	0.476	0.388	0.952	0.671	1.245	1.262	0.513	0.3	0.242	0.979	1.003	0.579	0.635	0.247	0.203	0.532	0.212	0.144	1.069	1.057	0.562	0.559627	0.585253	0.763314	0.51552	0.59357	0.57445	0.661487	685	0.645538	0.7005	0.27275	0.730245
685.5	0.85	0.894	0.645	0.84	0.72	0.676	0.603	0.229	0.461	0.479	0.386	0.959	0.667	1.255	1.27	0.515	0.303	0.244	0.977	1.008	0.574	0.635	0.251	0.208	0.537	0.21	0.142	1.079	1.062	0.569	0.566289	0.588545	0.763314	0.51126	0.59357	0.571912	0.669256	685.5	0.646846	0.7032	0.27425	0.734201
686	0.845	0.901	0.649	0.852	0.715	0.681	0.601	0.232	0.459	0.476	0.383	0.964	0.671	1.252	1.265	0.505	0.305	0.251	0.981	1.006	0.576	0.637	0.247	0.208	0.53	0.212	0.144	1.086	1.069	0.569	0.562958	0.593153	0.768047	0.518564	0.589448	0.576142	0.667037	686	0.648385	0.7025	0.2735	0.738103
686.5	0.842	0.896	0.645	0.852	0.718	0.679	0.605	0.234	0.461	0.479	0.383	0.964	0.674	1.245	1.265	0.51	0.308	0.247	0.979	1.011	0.581	0.637	0.244	0.205	0.532	0.215	0.139	1.079	1.067	0.564	0.560959	0.589862	0.763314	0.518564	0.591921	0.57445	0.671476	686.5	0.648615	0.7027	0.27275	0.734671
687	0.845	0.894	0.649	0.847	0.71	0.679	0.613	0.232	0.459	0.481	0.391	0.955	0.671	1.248	1.265	0.513	0.3	0.244	0.974	1.016	0.583	0.637	0.251	0.208	0.532	0.21	0.139	1.074	1.064	0.564	0.562958	0.588545	0.768047	0.51552	0.585326	0.57445	0.680355	687	0.648154	0.7031	0.27225	0.733867
687.5	0.847	0.891	0.649	0.85	0.713	0.684	0.605	0.232	0.454	0.481	0.386	0.947	0.667	1.257	1.262	0.515	0.3	0.244	0.977	1.016	0.581	0.642	0.247	0.21	0.537	0.212	0.146	1.077	1.067	0.569	0.56429	0.58657	0.768047	0.517346	0.587799	0.57868	0.671476	687.5	0.646615	0.7041	0.27625	0.735608
[truncated: 2,253 more rows]

## Sheet: Figure 5C
	Average	Average
Gene	WT	deip1-1	WT (Log10)	deip1-1(Log10)
rbcL	4181.34	4471.69	3.62132	3.65047
psbA	3880.34	4384.51	3.58887	3.64192
psbB	5224.42	4555.37	3.71804	3.65852
psbC	4716.64	4602.03	3.67363	3.66295
[truncated: 74 more rows]

## Sheet: Figure 5D
	Average	Average
[truncated: 79 more rows]

[truncated: 22 more sheets: Supplementary Figure S1A, Supplementary Figure S4A, Supplementary Figure S4C, Supplementary Figure S5A, Supplementary Figure S5B, Supplementary Figure S6A, Supplementary Figure S6B, Supplementary Figure S6C, Supplementary Figure S6D, Supplementary Figure S7A, Supplementary Figure S7B, Supplementary Figure S7C, Supplementary Figure S7D, Supplementary Figure S8A, Supplementary Figure S8B, Supplementary Figure S9A, Supplementary Figure S9B, Supplementary Figure S9C, Supplementary Figure S10, Supplementary Figure S11 …]
